# Supplementary material for: Crystal structure of 1,10-phenanthrolinium violurate violuric acid penta­hydrate
Source: Acta Crystallogr E Crystallogr Commun. 2024 Nov 14;80(Pt 12):1288–92. doi: 10.1107/S205698902401065X (PMC11789176; doi:10.1107/S205698902401065X)
Supplement: Supplementary file 1 [file e-80-01288-sup1.cif]

##############################################################################
#                                                                            #
# This CIF contains the data in a paper accepted for publication in          #
# Acta Crystallographica Section E. It conforms to the requirements of       #
# Notes for Authors for Acta Crystallographica Section E, and has been       #
# peer reviewed under the auspices of the IUCr Commission on Journals.       #
#                                                                            #
# Full details of the Crystallographic Information File format               #
# are given in the paper "The Crystallographic Information File (CIF):       #
# a New Standard Archive File for Crystallography" by S. R. Hall, F. H.      #
# Allen and I. D. Brown [Acta Cryst. (1991), A47, 655-685].                  #
#                                                                            #
# The current version of the core CIF dictionary is obtainable from          #
# ftp://ftp.iucr.org/pub/cif_core.dic.                                       #
#                                                                            #
# Software is freely available for graphical display of the structure(s)     #
# in this CIF. For information consult the CIF software page                 #
# http://www.iucr.org/resources/cif/software.                                #
#                                                                            #
# This file may be used for bona fide research purposes within the           #
# scientific community so long as proper attribution is given to the journal # 
# article from which it was obtained.                                        #
#                                                                            #
##############################################################################
data_I
_audit_creation_method     'SHELXL-2019/3'
_chemical_name_systematic
;
1,10-Phenanthrolinium 6-hydroxy-5-(oxidoimino)-1,3-diazinane-2,4-dione--\
6-hydroxy-5-(hydroxyimino)-1,3-diazinane-2,4-dione--water (1/1/5)
;
_chemical_name_common
;
1,10-Phenanthrolinium violurate violuric acid pentahydrate
;
_chemical_formula_moiety     'C12 H9 N2 +, C4 H2 N3 O4 -, C4 H3 N3 O4, 5(H2 O)'
_chemical_formula_sum     'C20 H24 N8 O13'
_chemical_formula_iupac     'C12 H9 N2 +, C4 H2 N3 O4 -, C4 H3 N3 O4, 5H2 O'
_chemical_formula_weight     584.47
_chemical_melting_point     ?
_space_group_crystal_system     monoclinic
_space_group_name_H-M_alt     'P 21/c'
_space_group_name_Hall     '-P 2ybc'
loop_
    _space_group_symop_operation_xyz
    'x, y, z'
    '-x, y+1/2, -z+1/2'
    '-x, -y, -z'
    'x, -y-1/2, z-1/2'
_cell_length_a     8.247(3)
_cell_length_b     12.0714(16)
_cell_length_c     25.771(4)
_cell_angle_alpha     90
_cell_angle_beta     98.572(16)
_cell_angle_gamma     90
_cell_volume     2537.1(12)
_cell_formula_units_Z     4
_cell_measurement_reflns_used     16
_cell_measurement_theta_min     11.971
_cell_measurement_theta_max     26.049
_cell_measurement_temperature     294(2)
_exptl_crystal_description     prism
_exptl_crystal_colour     red
_exptl_crystal_size_max     0.290
_exptl_crystal_size_mid     0.250
_exptl_crystal_size_min     0.220
_exptl_crystal_density_diffrn     1.530
_exptl_crystal_density_meas     ?
_exptl_crystal_density_method     ?
_exptl_crystal_F_000     1216
_exptl_absorpt_coefficient_mu     0.130
_exptl_absorpt_correction_type     none
_exptl_absorpt_process_details     ?
_exptl_absorpt_correction_T_min     ?
_exptl_absorpt_correction_T_max     ?
_diffrn_ambient_temperature     294(2)
_diffrn_source     'sealed X-ray tube'
_diffrn_radiation_type     MoK\a
_diffrn_radiation_wavelength     0.71073
_diffrn_measurement_device_type     'Siemens P4'
_diffrn_measurement_method     '\w scans'
_diffrn_detector_area_resol_mean     .
_diffrn_reflns_number     5990
_diffrn_reflns_av_R_equivalents     0.0501
_diffrn_reflns_av_unetI/netI     0.0925
_diffrn_reflns_theta_min     2.324
_diffrn_reflns_theta_max     25.012
_diffrn_reflns_theta_full     25.012
_diffrn_measured_fraction_theta_max     0.993
_diffrn_measured_fraction_theta_full     0.993
_diffrn_reflns_limit_h_min     -9
_diffrn_reflns_limit_h_max     1
_diffrn_reflns_limit_k_min     -1
_diffrn_reflns_limit_k_max     14
_diffrn_reflns_limit_l_min     -30
_diffrn_reflns_limit_l_max     30
_diffrn_standards_number     3
_diffrn_standards_interval_time     15
_diffrn_standards_decay_%     0
_refine_special_details     ?
_reflns_number_total     4453
_reflns_number_gt     2259
_reflns_threshold_expression     'I > 2\s(I)'
_refine_ls_structure_factor_coef     Fsqd
_refine_ls_matrix_type     full
_refine_ls_R_factor_all     0.1460
_refine_ls_R_factor_gt     0.0666
_refine_ls_wR_factor_gt     0.1478
_refine_ls_wR_factor_ref     0.1873
_refine_ls_goodness_of_fit_ref     1.011
_refine_ls_restrained_S_all     1.011
_refine_ls_number_reflns     4453
_refine_ls_number_parameters     404
_refine_ls_number_restraints     14
_refine_ls_hydrogen_treatment     mixed
_refine_ls_weighting_scheme     calc
_refine_ls_weighting_details
              'w=1/[\s^2^(Fo^2^)+(0.0775P)^2^+0.7605P] where P=(Fo^2^+2Fc^2^)/3'
_atom_sites_solution_hydrogens     mixed
_atom_sites_solution_primary     direct
_atom_sites_solution_secondary     difmap
_refine_ls_shift/su_max     0.000
_refine_ls_shift/su_mean     0.000
_refine_diff_density_max     0.266
_refine_diff_density_min     -0.212
_refine_ls_extinction_method     none
_refine_ls_extinction_coef     .
loop_
    _atom_type_symbol
    _atom_type_description
    _atom_type_scat_dispersion_real
    _atom_type_scat_dispersion_imag
    _atom_type_scat_source
    'C' 'C' 0.0033 0.0016
                         'International Tables Vol C Tables 4.2.6.8 and 6.1.1.4'
    'H' 'H' 0.0000 0.0000
                         'International Tables Vol C Tables 4.2.6.8 and 6.1.1.4'
    'N' 'N' 0.0061 0.0033
                         'International Tables Vol C Tables 4.2.6.8 and 6.1.1.4'
    'O' 'O' 0.0106 0.0060
                         'International Tables Vol C Tables 4.2.6.8 and 6.1.1.4'
_computing_data_collection
;
XSCANS (Siemens, 1994)
;
_computing_cell_refinement
;
XSCANS (Siemens, 1994)
;
_computing_data_reduction
;
XSCANS (Siemens, 1994)
;
_computing_structure_solution
;
SHELXS97 (Sheldrick, 2008)
;
_computing_structure_refinement
;
<i>SHELXL2019/3</i> (Sheldrick, 2015)
;
_computing_molecular_graphics
;
DIAMOND (Brandenburg, 2018)
;
_computing_publication_material
;
PLATON (Spek, 2020), enCIFer (Allen <i>et al.</i>,  2004) and
publCIF (Westrip, 2010)
;
loop_
    _atom_site_type_symbol
    _atom_site_label
    _atom_site_fract_x
    _atom_site_fract_y
    _atom_site_fract_z
    _atom_site_U_iso_or_equiv
    _atom_site_adp_type
    _atom_site_calc_flag
    _atom_site_occupancy
    _atom_site_disorder_assembly
    _atom_site_disorder_group
    C C1A 0.1694(5) -0.0134(4) 0.46997(15) 0.0351(10) Uani d 1 . .
    C C2 -0.0174(5) 0.0453(4) 0.39698(16) 0.0420(11) Uani d 1 . .
    H H2 -0.067421 0.103132 0.376762 0.050 Uiso calc 1 . .
    C C3 -0.0579(6) -0.0633(4) 0.38352(18) 0.0492(12) Uani d 1 . .
    H H3 -0.134885 -0.079078 0.354276 0.059 Uiso calc 1 . .
    C C4 0.0162(6) -0.1461(4) 0.41353(17) 0.0475(12) Uani d 1 . .
    H H4 -0.009583 -0.219140 0.404186 0.057 Uiso calc 1 . .
    C C4A 0.1305(5) -0.1251(3) 0.45819(17) 0.0406(11) Uani d 1 . .
    C C5 0.2093(6) -0.2071(4) 0.49225(19) 0.0565(14) Uani d 1 . .
    H H5 0.185146 -0.281281 0.485187 0.068 Uiso calc 1 . .
    C C6 0.3184(6) -0.1803(4) 0.5347(2) 0.0582(14) Uani d 1 . .
    H H6 0.367223 -0.236401 0.556320 0.070 Uiso calc 1 . .
    C C6A 0.3608(5) -0.0673(4) 0.54709(17) 0.0484(12) Uani d 1 . .
    C C7 0.4758(6) -0.0371(5) 0.58985(18) 0.0604(15) Uani d 1 . .
    H H7 0.530675 -0.090678 0.611739 0.072 Uiso calc 1 . .
    C C8 0.5062(6) 0.0729(6) 0.59896(19) 0.0675(16) Uani d 1 . .
    H H8 0.580971 0.095392 0.627666 0.081 Uiso calc 1 . .
    C C9 0.4234(6) 0.1524(5) 0.56446(19) 0.0617(15) Uani d 1 . .
    H H9 0.446266 0.226869 0.571235 0.074 Uiso calc 1 . .
    C C10A 0.2859(5) 0.0173(4) 0.51489(17) 0.0403(11) Uani d 1 . .
    C C12 0.5769(5) 0.7219(3) 0.78082(16) 0.0367(10) Uani d 1 . .
    C C14 0.3737(5) 0.8194(3) 0.71811(15) 0.0349(10) Uani d 1 . .
    C C15 0.3164(5) 0.7134(3) 0.69627(15) 0.0356(10) Uani d 1 . .
    C C16 0.3938(5) 0.6117(3) 0.71692(16) 0.0360(10) Uani d 1 . .
    N N11 0.5144(4) 0.6237(3) 0.76025(14) 0.0404(9) Uani d 1 . .
    H H11 0.560(5) 0.561(2) 0.7729(15) 0.048 Uiso d 1 . .
    N N13 0.5025(5) 0.8154(3) 0.75876(14) 0.0394(9) Uani d 1 . .
    H H13 0.546(5) 0.875(2) 0.7721(15) 0.047 Uiso d 1 . .
    N N15 0.1919(4) 0.7205(3) 0.65645(13) 0.0432(9) Uani d 1 . .
    C C22 -0.1051(6) 0.5632(4) 0.22527(16) 0.0419(11) Uani d 1 . .
    C C24 0.1034(5) 0.4561(3) 0.28192(16) 0.0361(10) Uani d 1 . .
    C C25 0.1608(5) 0.5592(3) 0.30845(16) 0.0389(11) Uani d 1 . .
    C C26 0.0898(6) 0.6672(3) 0.28899(17) 0.0408(11) Uani d 1 . .
    N N1 0.0931(4) 0.0670(3) 0.43884(14) 0.0389(9) Uani d 1 . .
    H H1 0.117(5) 0.1369(18) 0.4449(16) 0.047 Uiso d 1 . .
    N N10 0.3159(5) 0.1267(3) 0.52332(14) 0.0494(10) Uani d 1 . .
    N N21 -0.0407(5) 0.6588(3) 0.24939(14) 0.0428(10) Uani d 1 . .
    H H21 -0.088(5) 0.719(2) 0.2359(15) 0.051 Uiso d 1 . .
    N N23 -0.0273(5) 0.4667(3) 0.24254(14) 0.0437(10) Uani d 1 . .
    H H23 -0.054(5) 0.403(2) 0.2268(15) 0.052 Uiso d 1 . .
    N N25 0.2728(5) 0.5426(3) 0.34791(14) 0.0478(10) Uani d 1 . .
    O O1 0.1190(4) 0.2924(3) 0.43698(12) 0.0570(10) Uani d 1 . .
    H H1A 0.115(6) 0.317(4) 0.4657(10) 0.068 Uiso d 1 . .
    H H1B 0.039(4) 0.314(4) 0.4145(14) 0.068 Uiso d 1 . .
    O O2 0.1342(5) 0.3996(3) 0.62720(15) 0.0669(11) Uani d 1 . .
    H H2A 0.204(5) 0.353(3) 0.640(2) 0.080 Uiso d 1 . .
    H H2B 0.176(6) 0.462(2) 0.638(2) 0.080 Uiso d 1 . .
    O O3 0.4014(5) 0.3233(4) 0.39153(19) 0.0802(12) Uani d 1 . .
    H H3A 0.372(7) 0.364(4) 0.3655(16) 0.096 Uiso d 1 . .
    H H3B 0.324(5) 0.293(5) 0.402(2) 0.096 Uiso d 1 . .
    O O4 0.1337(5) 0.4343(3) 0.52391(14) 0.0822(12) Uani d 1 . .
    O O5 0.5317(5) 0.5145(3) 0.44781(14) 0.0823(12) Uani d 1 . .
    O O12 0.6901(4) 0.7252(2) 0.81696(12) 0.0543(9) Uani d 1 . .
    O O14 0.3169(4) 0.9110(2) 0.70432(11) 0.0466(8) Uani d 1 . .
    O O15 0.1345(4) 0.6320(2) 0.63379(12) 0.0563(9) Uani d 1 . .
    O O16 0.3588(4) 0.5181(2) 0.70065(12) 0.0480(8) Uani d 1 . .
    O O22 -0.2202(4) 0.5645(3) 0.19080(12) 0.0596(10) Uani d 1 . .
    O O24 0.1668(4) 0.3658(2) 0.29265(12) 0.0484(8) Uani d 1 . .
    O O25 0.3305(5) 0.6316(3) 0.37618(14) 0.0714(11) Uani d 1 . .
    H H25 0.407415 0.612960 0.398400 0.086 Uiso calc 1 . .
    O O26 0.1407(4) 0.7577(2) 0.30519(12) 0.0496(9) Uani d 1 . .
loop_
    _atom_site_aniso_label
    _atom_site_aniso_U_11
    _atom_site_aniso_U_22
    _atom_site_aniso_U_33
    _atom_site_aniso_U_12
    _atom_site_aniso_U_13
    _atom_site_aniso_U_23
    C1A 0.031(2) 0.038(2) 0.036(2) 0.001(2) 0.0031(19) 0.002(2)
    C2 0.039(3) 0.044(3) 0.040(2) 0.003(2) -0.004(2) 0.001(2)
    C3 0.046(3) 0.056(3) 0.043(3) -0.008(2) -0.004(2) -0.012(2)
    C4 0.051(3) 0.036(3) 0.055(3) -0.006(2) 0.007(2) -0.008(2)
    C4A 0.036(3) 0.032(2) 0.053(3) 0.002(2) 0.006(2) 0.007(2)
    C5 0.058(3) 0.039(3) 0.072(4) -0.001(3) 0.010(3) 0.001(3)
    C6 0.057(3) 0.056(3) 0.063(3) 0.014(3) 0.013(3) 0.018(3)
    C6A 0.039(3) 0.064(3) 0.041(3) 0.006(3) 0.003(2) 0.008(2)
    C7 0.050(3) 0.086(4) 0.043(3) 0.008(3) 0.000(2) 0.008(3)
    C8 0.046(3) 0.111(5) 0.041(3) -0.002(3) -0.006(2) -0.012(3)
    C9 0.053(3) 0.073(4) 0.057(3) -0.017(3) 0.001(3) -0.017(3)
    C10A 0.033(2) 0.047(3) 0.040(2) -0.005(2) 0.002(2) -0.003(2)
    C12 0.036(2) 0.026(2) 0.044(2) -0.003(2) -0.005(2) 0.002(2)
    C14 0.038(2) 0.028(2) 0.037(2) 0.0017(19) 0.001(2) 0.0002(19)
    C15 0.035(2) 0.032(2) 0.038(2) 0.002(2) 0.001(2) 0.0001(19)
    C16 0.038(2) 0.030(2) 0.038(2) -0.002(2) 0.000(2) 0.002(2)
    N11 0.041(2) 0.025(2) 0.050(2) -0.0004(17) -0.0092(18) 0.0050(17)
    N13 0.044(2) 0.0263(19) 0.042(2) -0.0032(17) -0.0122(18) -0.0005(16)
    N15 0.046(2) 0.034(2) 0.044(2) -0.0012(18) -0.0115(18) -0.0002(17)
    C22 0.048(3) 0.035(3) 0.041(3) 0.000(2) 0.002(2) -0.001(2)
    C24 0.037(2) 0.029(2) 0.041(2) 0.000(2) 0.002(2) 0.001(2)
    C25 0.042(3) 0.031(2) 0.041(2) -0.001(2) -0.002(2) 0.002(2)
    C26 0.048(3) 0.029(2) 0.044(3) 0.002(2) 0.003(2) 0.000(2)
    N1 0.038(2) 0.033(2) 0.045(2) -0.0025(18) 0.0027(18) -0.0018(18)
    N10 0.046(2) 0.053(3) 0.046(2) -0.010(2) -0.003(2) -0.010(2)
    N21 0.048(2) 0.033(2) 0.044(2) 0.0075(18) -0.0046(19) 0.0037(18)
    N23 0.052(2) 0.030(2) 0.044(2) -0.0008(19) -0.0091(19) -0.0052(17)
    N25 0.056(2) 0.037(2) 0.047(2) -0.0108(19) -0.005(2) -0.0056(18)
    O1 0.064(2) 0.051(2) 0.048(2) 0.0016(18) -0.0149(19) -0.0008(18)
    O2 0.076(3) 0.039(2) 0.074(3) -0.0058(19) -0.028(2) -0.0016(19)
    O3 0.067(3) 0.072(3) 0.098(3) 0.015(2) 0.002(2) 0.032(2)
    O4 0.105(3) 0.064(2) 0.074(3) 0.003(2) 0.003(2) -0.008(2)
    O5 0.077(3) 0.086(3) 0.077(3) 0.000(2) -0.014(2) 0.014(2)
    O12 0.056(2) 0.0371(18) 0.059(2) -0.0008(16) -0.0269(17) 0.0014(15)
    O14 0.055(2) 0.0242(16) 0.0548(19) 0.0045(15) -0.0115(16) 0.0014(14)
    O15 0.063(2) 0.0365(18) 0.058(2) -0.0032(17) -0.0255(17) -0.0053(16)
    O16 0.057(2) 0.0224(16) 0.0574(19) 0.0007(15) -0.0162(16) -0.0039(15)
    O22 0.061(2) 0.050(2) 0.059(2) 0.0040(18) -0.0194(19) -0.0003(17)
    O24 0.055(2) 0.0269(17) 0.058(2) 0.0069(15) -0.0088(16) -0.0053(15)
    O25 0.084(3) 0.047(2) 0.069(2) -0.007(2) -0.033(2) -0.0034(19)
    O26 0.061(2) 0.0300(17) 0.0527(19) -0.0019(16) -0.0078(16) -0.0001(15)
_geom_special_details
;
 All esds (except the esd in the dihedral angle between two l.s. planes)
 are estimated using the full covariance matrix.  The cell esds are taken
 into account individually in the estimation of esds in distances, angles
 and torsion angles; correlations between esds in cell parameters are only
 used when they are defined by crystal symmetry.  An approximate (isotropic)
 treatment of cell esds is used for estimating esds involving l.s. planes.
;
loop_
    _geom_bond_atom_site_label_1
    _geom_bond_atom_site_label_2
    _geom_bond_site_symmetry_2
    _geom_bond_distance
    _geom_bond_publ_flag
    C1A N1 . 1.353(5) ?
    C1A C4A . 1.408(6) ?
    C1A C10A . 1.438(5) ?
    C2 N1 . 1.330(5) ?
    C2 C3 . 1.384(6) ?
    C2 H2 . 0.9300 ?
    C3 C4 . 1.353(6) ?
    C3 H3 . 0.9300 ?
    C4 C4A . 1.398(6) ?
    C4 H4 . 0.9300 ?
    C4A C5 . 1.415(6) ?
    C5 C6 . 1.347(7) ?
    C5 H5 . 0.9300 ?
    C6 C6A . 1.433(7) ?
    C6 H6 . 0.9300 ?
    C6A C7 . 1.391(6) ?
    C6A C10A . 1.400(6) ?
    C7 C8 . 1.366(7) ?
    C7 H7 . 0.9300 ?
    C8 C9 . 1.413(7) ?
    C8 H8 . 0.9300 ?
    C9 N10 . 1.314(6) ?
    C9 H9 . 0.9300 ?
    C10A N10 . 1.355(6) ?
    C12 O12 . 1.217(4) ?
    C12 N13 . 1.367(5) ?
    C12 N11 . 1.367(5) ?
    C14 O14 . 1.232(5) ?
    C14 N13 . 1.377(5) ?
    C14 C15 . 1.449(6) ?
    C15 N15 . 1.342(5) yes
    C15 C16 . 1.448(6) ?
    C16 O16 . 1.224(5) ?
    C16 N11 . 1.388(5) ?
    N11 H11 . 0.884(19) ?
    N13 H13 . 0.852(19) ?
    N15 O15 . 1.274(4) yes
    C22 O22 . 1.200(5) ?
    C22 N23 . 1.372(5) ?
    C22 N21 . 1.378(5) ?
    C24 O24 . 1.222(5) ?
    C24 N23 . 1.372(5) ?
    C24 C25 . 1.465(6) ?
    C25 N25 . 1.284(5) yes
    C25 C26 . 1.485(6) ?
    C26 O26 . 1.222(5) ?
    C26 N21 . 1.372(5) ?
    N1 H1 . 0.876(19) ?
    N21 H21 . 0.873(19) ?
    N23 H23 . 0.879(19) ?
    N25 O25 . 1.345(4) yes
    O1 H1A . 0.803(19) ?
    O1 H1B . 0.850(19) ?
    O2 H2A . 0.837(19) ?
    O2 H2B . 0.858(19) ?
    O3 H3A . 0.841(19) ?
    O3 H3B . 0.813(19) ?
    O25 H25 . 0.8200 ?
loop_
    _geom_angle_atom_site_label_1
    _geom_angle_atom_site_label_2
    _geom_angle_atom_site_label_3
    _geom_angle_site_symmetry_1
    _geom_angle_site_symmetry_3
    _geom_angle
    _geom_angle_publ_flag
    N1 C1A C4A . . 119.2(4) ?
    N1 C1A C10A . . 119.2(4) ?
    C4A C1A C10A . . 121.6(4) ?
    N1 C2 C3 . . 120.0(4) ?
    N1 C2 H2 . . 120.0 ?
    C3 C2 H2 . . 120.0 ?
    C4 C3 C2 . . 119.0(4) ?
    C4 C3 H3 . . 120.5 ?
    C2 C3 H3 . . 120.5 ?
    C3 C4 C4A . . 121.9(4) ?
    C3 C4 H4 . . 119.1 ?
    C4A C4 H4 . . 119.1 ?
    C4 C4A C1A . . 117.1(4) ?
    C4 C4A C5 . . 125.1(4) ?
    C1A C4A C5 . . 117.8(4) ?
    C6 C5 C4A . . 121.7(5) ?
    C6 C5 H5 . . 119.2 ?
    C4A C5 H5 . . 119.2 ?
    C5 C6 C6A . . 121.4(5) ?
    C5 C6 H6 . . 119.3 ?
    C6A C6 H6 . . 119.3 ?
    C7 C6A C10A . . 117.9(5) ?
    C7 C6A C6 . . 122.8(5) ?
    C10A C6A C6 . . 119.4(4) ?
    C8 C7 C6A . . 118.5(5) ?
    C8 C7 H7 . . 120.8 ?
    C6A C7 H7 . . 120.8 ?
    C7 C8 C9 . . 119.5(5) ?
    C7 C8 H8 . . 120.2 ?
    C9 C8 H8 . . 120.2 ?
    N10 C9 C8 . . 123.6(5) ?
    N10 C9 H9 . . 118.2 ?
    C8 C9 H9 . . 118.2 ?
    N10 C10A C6A . . 124.2(4) ?
    N10 C10A C1A . . 117.7(4) ?
    C6A C10A C1A . . 118.2(4) ?
    O12 C12 N13 . . 122.5(4) ?
    O12 C12 N11 . . 121.8(4) ?
    N13 C12 N11 . . 115.7(3) ?
    O14 C14 N13 . . 117.9(4) ?
    O14 C14 C15 . . 126.3(4) ?
    N13 C14 C15 . . 115.7(4) ?
    N15 C15 C16 . . 125.5(4) ?
    N15 C15 C14 . . 114.1(4) ?
    C16 C15 C14 . . 120.4(3) ?
    O16 C16 N11 . . 118.4(4) ?
    O16 C16 C15 . . 126.0(4) ?
    N11 C16 C15 . . 115.5(4) ?
    C12 N11 C16 . . 125.9(3) ?
    C12 N11 H11 . . 119(3) ?
    C16 N11 H11 . . 115(3) ?
    C12 N13 C14 . . 126.4(4) ?
    C12 N13 H13 . . 113(3) ?
    C14 N13 H13 . . 120(3) ?
    O15 N15 C15 . . 119.1(3) ?
    O22 C22 N23 . . 122.1(4) ?
    O22 C22 N21 . . 122.1(4) ?
    N23 C22 N21 . . 115.7(4) ?
    O24 C24 N23 . . 120.9(4) ?
    O24 C24 C25 . . 123.7(4) ?
    N23 C24 C25 . . 115.4(4) ?
    N25 C25 C24 . . 112.4(4) ?
    N25 C25 C26 . . 127.3(4) ?
    C24 C25 C26 . . 120.3(4) ?
    O26 C26 N21 . . 120.8(4) ?
    O26 C26 C25 . . 124.9(4) ?
    N21 C26 C25 . . 114.4(4) ?
    C2 N1 C1A . . 122.8(4) yes
    C2 N1 H1 . . 116(3) ?
    C1A N1 H1 . . 121(3) ?
    C9 N10 C10A . . 116.4(4) yes
    C26 N21 C22 . . 127.2(4) ?
    C26 N21 H21 . . 119(3) ?
    C22 N21 H21 . . 113(3) ?
    C22 N23 C24 . . 126.7(4) ?
    C22 N23 H23 . . 121(3) ?
    C24 N23 H23 . . 112(3) ?
    C25 N25 O25 . . 117.4(4) ?
    H1A O1 H1B . . 112(4) ?
    H2A O2 H2B . . 105(4) ?
    H3A O3 H3B . . 112(5) ?
    N25 O25 H25 . . 109.5 ?
loop_
    _geom_torsion_atom_site_label_1
    _geom_torsion_atom_site_label_2
    _geom_torsion_atom_site_label_3
    _geom_torsion_atom_site_label_4
    _geom_torsion_site_symmetry_1
    _geom_torsion_site_symmetry_2
    _geom_torsion_site_symmetry_3
    _geom_torsion_site_symmetry_4
    _geom_torsion
    _geom_torsion_publ_flag
    N1 C2 C3 C4 . . . . 0.1(7) ?
    C2 C3 C4 C4A . . . . 1.0(7) ?
    C3 C4 C4A C1A . . . . -1.8(7) ?
    C3 C4 C4A C5 . . . . 178.1(5) ?
    N1 C1A C4A C4 . . . . 1.5(6) ?
    C10A C1A C4A C4 . . . . -179.7(4) ?
    N1 C1A C4A C5 . . . . -178.4(4) ?
    C10A C1A C4A C5 . . . . 0.3(7) ?
    C4 C4A C5 C6 . . . . 180.0(5) ?
    C1A C4A C5 C6 . . . . -0.1(7) ?
    C4A C5 C6 C6A . . . . -0.5(8) ?
    C5 C6 C6A C7 . . . . -178.4(5) ?
    C5 C6 C6A C10A . . . . 0.8(7) ?
    C10A C6A C7 C8 . . . . 1.7(7) ?
    C6 C6A C7 C8 . . . . -179.0(5) ?
    C6A C7 C8 C9 . . . . -1.2(8) ?
    C7 C8 C9 N10 . . . . 0.3(8) ?
    C7 C6A C10A N10 . . . . -1.3(7) ?
    C6 C6A C10A N10 . . . . 179.4(5) ?
    C7 C6A C10A C1A . . . . 178.7(4) ?
    C6 C6A C10A C1A . . . . -0.6(6) ?
    N1 C1A C10A N10 . . . . -1.2(6) ?
    C4A C1A C10A N10 . . . . -179.9(4) ?
    N1 C1A C10A C6A . . . . 178.8(4) ?
    C4A C1A C10A C6A . . . . 0.0(6) ?
    O14 C14 C15 N15 . . . . 1.7(7) ?
    N13 C14 C15 N15 . . . . -179.4(4) ?
    O14 C14 C15 C16 . . . . -179.1(4) ?
    N13 C14 C15 C16 . . . . -0.3(6) ?
    N15 C15 C16 O16 . . . . 1.1(7) ?
    C14 C15 C16 O16 . . . . -177.9(4) ?
    N15 C15 C16 N11 . . . . -176.5(4) ?
    C14 C15 C16 N11 . . . . 4.5(6) ?
    O12 C12 N11 C16 . . . . -175.2(4) ?
    N13 C12 N11 C16 . . . . 5.8(6) ?
    O16 C16 N11 C12 . . . . 174.6(4) ?
    C15 C16 N11 C12 . . . . -7.6(6) ?
    O12 C12 N13 C14 . . . . -179.7(4) ?
    N11 C12 N13 C14 . . . . -0.7(7) ?
    O14 C14 N13 C12 . . . . 177.2(4) ?
    C15 C14 N13 C12 . . . . -1.8(6) ?
    C16 C15 N15 O15 . . . . -0.4(7) ?
    C14 C15 N15 O15 . . . . 178.7(4) ?
    O24 C24 C25 N25 . . . . -7.2(6) ?
    N23 C24 C25 N25 . . . . 174.0(4) ?
    O24 C24 C25 C26 . . . . 172.8(4) ?
    N23 C24 C25 C26 . . . . -6.0(6) ?
    N25 C25 C26 O26 . . . . 7.6(8) ?
    C24 C25 C26 O26 . . . . -172.4(4) ?
    N25 C25 C26 N21 . . . . -173.4(4) ?
    C24 C25 C26 N21 . . . . 6.6(6) ?
    C3 C2 N1 C1A . . . . -0.4(7) ?
    C4A C1A N1 C2 . . . . -0.4(6) ?
    C10A C1A N1 C2 . . . . -179.2(4) ?
    C8 C9 N10 C10A . . . . 0.1(7) ?
    C6A C10A N10 C9 . . . . 0.4(7) ?
    C1A C10A N10 C9 . . . . -179.6(4) ?
    O26 C26 N21 C22 . . . . 176.0(4) ?
    C25 C26 N21 C22 . . . . -3.0(7) ?
    O22 C22 N21 C26 . . . . 180.0(5) ?
    N23 C22 N21 C26 . . . . -1.2(7) ?
    O22 C22 N23 C24 . . . . -179.2(4) ?
    N21 C22 N23 C24 . . . . 2.0(7) ?
    O24 C24 N23 C22 . . . . -177.3(4) ?
    C25 C24 N23 C22 . . . . 1.6(6) ?
    C24 C25 N25 O25 . . . . -177.9(4) ?
    C26 C25 N25 O25 . . . . 2.1(7) ?
loop_
    _geom_hbond_atom_site_label_D
    _geom_hbond_atom_site_label_H
    _geom_hbond_atom_site_label_A
    _geom_hbond_site_symmetry_A
    _geom_hbond_distance_DH
    _geom_hbond_distance_HA
    _geom_hbond_distance_DA
    _geom_hbond_angle_DHA
    _geom_hbond_publ_flag
    N1 H1 O1 . 0.876(19) 1.89(2) 2.730(5) 161(4) yes
    N11 H11 O14 2_646 0.884(19) 2.12(2) 2.997(4) 173(4) yes
    N13 H13 O16 2_656 0.852(19) 1.98(2) 2.835(4) 177(4) yes
    N21 H21 O24 2 0.873(19) 1.99(2) 2.858(4) 172(4) yes
    N23 H23 O26 2_545 0.879(19) 2.03(2) 2.900(4) 173(4) yes
    O1 H1A O4 . 0.803(19) 2.05(3) 2.809(5) 157(5) yes
    O1 H1B O15 3_566 0.850(19) 1.87(2) 2.719(4) 177(5) yes
    O2 H2A O12 2_646 0.837(19) 2.02(3) 2.825(4) 160(5) yes
    O2 H2B O15 . 0.858(19) 2.08(3) 2.811(5) 143(4) yes
    O2 H2B O16 . 0.858(19) 2.15(4) 2.832(4) 136(4) yes
    O3 H3A N25 . 0.841(19) 2.32(4) 3.007(5) 139(5) yes
    O3 H3A O24 . 0.841(19) 2.33(4) 3.006(5) 137(5) yes
    O3 H3B O1 . 0.813(19) 2.04(4) 2.784(6) 153(6) yes
    O25 H25 O5 . 0.82 1.92 2.692(5) 155.9 yes
    O4 . O2 . . . 2.694(5) . yes
    O4 . O5 3_666 . . 2.816(6) . yes
    O4 . O4 3_566 . . 2.844(7) . yes
    O5 . O5 3_666 . . 2.837(8) . yes
    O5 . O3 . . . 2.850(6) . yes
_shelx_space_group_comment
;
The symmetry employed for this shelxl refinement is uniquely defined
by the following loop, which should always be used as a source of
symmetry information in preference to the above space-group names.
They are only intended as comments.
;
_shelx_estimated_absorpt_T_min     0.963
_shelx_estimated_absorpt_T_max     0.972
_shelx_hkl_file
;
  -9  -1   1   63.86   26.97   1-0.41023-0.36916 0.56932-0.62855 0.64347-0.73208
  -9  -1   2   -7.66   25.00   1-0.39412-0.38104 0.64390-0.70318 0.58983-0.65054
  -9  -1   3  -28.41   21.89   1-0.38043-0.39066 0.69821-0.75737 0.54306-0.57583
  -9  -1   4  -20.54   22.52   1-0.36901-0.39780 0.73793-0.79714 0.50384-0.50870
  -9  -1   5  -40.43   25.06   1-0.35930-0.40352 0.76726-0.82641 0.47183-0.44878
  -9  -1   6   26.83   24.79   1-0.35092-0.40771 0.78920-0.84832 0.44613-0.39520
  -9  -1   7   66.53   26.96   1-0.34376-0.41064 0.80564-0.86490 0.42590-0.34707
  -9  -1   8   46.36   25.34   1-0.33729-0.41303 0.81821-0.87740 0.41016-0.30344
  -9  -1   9   53.51   26.32   1-0.33147-0.41474 0.82785-0.88694 0.39813-0.26345
  -9  -1  10    3.84   26.14   1-0.32637-0.41558 0.83503-0.89428 0.38941-0.22687
  -9  -1  11   22.32   26.08   1-0.32158-0.41630 0.84056-0.89971 0.38319-0.19276
  -9  -1  12   16.26   25.23   1-0.31717-0.41652 0.84467-0.90375 0.37915-0.16091
  -9  -1  13  -14.25   24.12   1-0.31307-0.41642 0.84753-0.90664 0.37716-0.13091
  -9  -1  14  -10.11   25.96   1-0.30931-0.41610 0.84939-0.90853 0.37679-0.10267
  -9  -1  15   -1.98   26.20   1-0.30565-0.41560 0.85053-0.90958 0.37770-0.07566
  -9  -1  16   -6.29   23.44   1-0.30238-0.41470 0.85088-0.91001 0.37980-0.04995
  -9   0  16    7.99   29.25   1-0.29039-0.42664 0.89761-0.89782 0.28460 0.04534
  -9   0  15  -16.15   25.68   1-0.29310-0.42815 0.89920-0.89942 0.27752 0.02454
  -9   0  14   27.97   25.37   1-0.29583-0.42959 0.90045-0.90062 0.27118 0.00302
  -9   0  13   18.62   22.87   1-0.29874-0.43079 0.90126-0.90146 0.26575-0.01947
  -9   0  12  114.38   30.03   1-0.30183-0.43191 0.90166-0.90180 0.26121-0.04287
  -9   0  11    3.96   24.39   1-0.30513-0.43269 0.90147-0.90168 0.25804-0.06765
  -9   0  10   -2.55   24.17   1-0.30867-0.43324 0.90059-0.90093 0.25655-0.09402
  -9   0   9  -12.68   22.79   1-0.31233-0.43383 0.89906-0.89926 0.25679-0.12211
  -9   0   8  188.61   32.78   1-0.31648-0.43378 0.89647-0.89676 0.25945-0.15261
  -9   0   7   -5.89   24.15   1-0.32108-0.43330 0.89264-0.89298 0.26496-0.18609
  -9   0   6    8.11   24.73   1-0.32607-0.43252 0.88710-0.88733 0.27439-0.22339
  -9   0   5   -9.12   22.45   1-0.33197-0.43081 0.87905-0.87929 0.28881-0.26568
  -9   0   4   -1.63   26.20   1-0.33893-0.42786 0.86730-0.86760 0.30998-0.31484
  -9   0   3   26.35   24.11   1-0.34738-0.42369 0.84977-0.85002 0.34031-0.37303
  -9   0   2   10.28   23.31   1-0.35822-0.41693 0.82257-0.82300 0.38337-0.44395
  -9   0   1   47.83   25.50   1-0.37231-0.40706 0.77867-0.77900 0.44396-0.53252
  -9   1   1   22.81   23.89   1-0.31764-0.46159 0.94276-0.88425 0.05232-0.14075
  -9   1   2    2.31   21.68   1-0.31320-0.46196 0.94484-0.88618 0.04730-0.10782
  -9   1   3   -5.56   22.13   1-0.30969-0.46124 0.94593-0.88734 0.04853-0.08119
  -9   1   4  -20.97   22.43   1-0.30658-0.46022 0.94649-0.88789 0.05331-0.05810
  -9   1   5  -17.34   22.89   1-0.30373-0.45893 0.94669-0.88806 0.06024-0.03718
  -9   1   6   83.84   27.38   1-0.30107-0.45755 0.94657-0.88788 0.06889-0.01792
  -9   1   7   51.36   26.50   1-0.29868-0.45573 0.94615-0.88758 0.07847 0.00038
  -9   1   8   -5.95   24.44   1-0.29622-0.45408 0.94554-0.88689 0.08884 0.01797
  -9   1   9   69.02   28.09   1-0.29384-0.45220 0.94470-0.88604 0.09982 0.03491
  -9   1  10  -45.62   23.11   1-0.29169-0.45025 0.94357-0.88497 0.11125 0.05135
  -9   1  11    3.70   24.65   1-0.28946-0.44841 0.94229-0.88359 0.12294 0.06750
  -9   1  12   47.63   26.66   1-0.28729-0.44634 0.94073-0.88210 0.13518 0.08323
  -9   1  13    8.26   24.54   1-0.28520-0.44431 0.93900-0.88032 0.14733 0.09887
  -9   1  14  -11.05   23.44   1-0.28317-0.44224 0.93701-0.87833 0.15986 0.11428
  -9   1  15  -49.12   27.79   1-0.28107-0.44016 0.93483-0.87610 0.17251 0.12955
  -9   1  16   -7.12   26.37   1-0.27921-0.43787 0.93240-0.87375 0.18520 0.14468
  -9   2  15   38.84   27.40   1-0.27042-0.45081 0.95652-0.83892 0.06727 0.23474
  -9   2  14    3.77   28.37   1-0.27182-0.45347 0.95808-0.84055 0.04829 0.22591
  -9   2  13   14.60   24.91   1-0.27314-0.45636 0.95933-0.84178 0.02874 0.21753
  -9   2  12  -36.16   28.63   1-0.27440-0.45919 0.96025-0.84266 0.00833 0.21007
  -9   2  11   91.27   29.76   1-0.27567-0.46212 0.96075-0.84317-0.01287 0.20333
  -9   2  10   21.68   25.08   1-0.27685-0.46511 0.96080-0.84321-0.03507 0.19772
  -9   2   9   -6.98   24.49   1-0.27797-0.46807 0.96034-0.84286-0.05852 0.19328
  -9   2   8   53.43   24.84   1-0.27881-0.47147 0.95929-0.84165-0.08388 0.19062
  -9   2   7   53.95   26.05   1-0.27964-0.47470 0.95743-0.83988-0.11107 0.18999
  -9   2   6   27.13   25.06   1-0.28026-0.47830 0.95453-0.83698-0.14118 0.19214
  -9   2   5   -5.00   22.35   1-0.28059-0.48213 0.95024-0.83269-0.17478 0.19794
  -9   2   4  -21.58   24.23   1-0.28053-0.48634 0.94383-0.82626-0.21374 0.20901
  -9   2   3   -9.78   24.18   1-0.27998-0.49103 0.93418-0.81665-0.25984 0.22716
  -9   2   2   22.72   22.79   1-0.27872-0.49638 0.91894-0.80138-0.31696 0.25646
  -9   2   1   41.01   24.57   1-0.27654-0.50264 0.89332-0.77578-0.39109 0.30266
  -9   3   1   29.41   24.45   1-0.26480-0.51435 0.73795-0.56149-0.65301 0.56453
  -9   3   2   14.43   24.25   1-0.26467-0.51038 0.80287-0.62643-0.56736 0.50674
  -9   3   3   -0.28   23.42   1-0.26509-0.50584 0.84802-0.67157-0.49293 0.46022
  -9   3   4   20.42   24.10   1-0.26561-0.50120 0.87999-0.70353-0.42860 0.42378
  -9   3   5    1.51   23.09   1-0.26601-0.49663 0.90312-0.72665-0.37251 0.39566
  -9   3   6  -24.43   25.34   1-0.26622-0.49225 0.92010-0.74362-0.32330 0.37434
  -9   3   7  -27.26   21.64   1-0.26623-0.48806 0.93277-0.75629-0.27946 0.35839
  -9   3   8   22.22   24.15   1-0.26605-0.48419 0.94233-0.76578-0.23984 0.34668
  -9   3   9  -10.49   29.55   1-0.26572-0.48037 0.94949-0.77294-0.20396 0.33859
  -9   3  10   29.71   26.06   1-0.26523-0.47669 0.95489-0.77833-0.17080 0.33332
  -9   3  11   21.45   25.45   1-0.26463-0.47312 0.95888-0.78235-0.13983 0.33035
  -9   3  12   -6.19   24.15   1-0.26394-0.46972 0.96170-0.78513-0.11106 0.32945
  -9   3  13  -55.03   34.00   1-0.26321-0.46632 0.96358-0.78709-0.08389 0.33009
  -9   3  14   12.30   27.30   1-0.26227-0.46312 0.96472-0.78816-0.05799 0.33214
  -9   4  12  -33.65   28.10   1-0.25622-0.47736 0.94939-0.71405-0.21722 0.43550
  -9   4  11   -9.99   25.36   1-0.25683-0.48087 0.94202-0.70672-0.25126 0.44174
  -9   4  10  -28.07   32.04   1-0.25726-0.48461 0.93277-0.69739-0.28750 0.45014
  -9   4   9   97.25   30.52   1-0.25766-0.48832 0.92115-0.68580-0.32638 0.46109
  -9   4   8  -36.82   30.31   1-0.25803-0.49212 0.90658-0.67126-0.36828 0.47499
  -9   4   7   60.62   27.39   1-0.25834-0.49591 0.88840-0.65307-0.41335 0.49227
  -9   4   6   -5.97   23.06   1-0.25868-0.49972 0.86544-0.63009-0.46247 0.51347
  -9   4   5  319.64   37.82   1-0.25910-0.50346 0.83647-0.60114-0.51580 0.53888
  -9   4   4  169.32   32.55   1-0.25973-0.50698 0.79965-0.56434-0.57375 0.56891
  -9   4   3  110.73   30.40   1-0.26074-0.51008 0.75274-0.51736-0.63632 0.60365
  -9   4   2  225.47   33.07   1-0.26251-0.51247 0.69294-0.45760-0.70290 0.64233
  -9   4   1  -33.59   23.26   1-0.26547-0.51365 0.61678-0.38145-0.77209 0.68360
  -9   5   1   22.15   26.97   1-0.26897-0.51016 0.54252-0.24836-0.82683 0.73839
  -9   5   2  425.53   42.28   1-0.26457-0.51050 0.61529-0.32105-0.77350 0.71289
  -9   5   3   -0.44   24.77   1-0.26132-0.50960 0.67722-0.38301-0.71884 0.68610
  -9   5   4  110.71   30.74   1-0.25890-0.50784 0.72940-0.43514-0.66446 0.65968
  -9   5   5  226.31   38.24   1-0.25713-0.50549 0.77286-0.47862-0.61172 0.63476
  -9   5   6  164.42   32.09   1-0.25578-0.50270 0.80916-0.51490-0.56091 0.61191
  -9   5   7  101.82   31.56   1-0.25473-0.49951 0.83924-0.54508-0.51267 0.59157
  -9   5   8  -23.93   26.34   1-0.25389-0.49628 0.86427-0.57011-0.46690 0.57367
  -9   5   9  -46.33   22.99   1-0.25303-0.49295 0.88508-0.59090-0.42362 0.55823
  -9   5  10  -55.37   21.78   1-0.25238-0.48956 0.90235-0.60810-0.38268 0.54521
  -9   5  -1   30.40   25.52   1-0.28215-0.50531 0.36386-0.06977-0.91970 0.77537
  -9   5   0   78.02   30.04   1-0.27481-0.50857 0.45845-0.16437-0.87652 0.76013
  -9   4   0   12.86   27.22   1-0.27027-0.51304 0.52152-0.28630-0.84037 0.72390
  -9   4  -1  170.56   31.75   1-0.27760-0.50987 0.40574-0.17052-0.90231 0.75795
  -9   4  -2  122.74   31.83   1-0.28808-0.50359 0.27135-0.03612-0.95092 0.77866
  -9   4  -3   88.70   34.42   1-0.30186-0.49395 0.12501 0.11009-0.97948 0.77941
  -9   4  -4   40.40   28.78   1-0.31813-0.48182-0.02240 0.25753-0.98457 0.75657
  -9   3  -6  -41.24   40.72   1-0.37703-0.43126-0.46239 0.63849-0.84983 0.56617
  -9   3  -5    7.88   26.21   1-0.35278-0.45141-0.32003 0.49624-0.92207 0.66617
  -9   3  -4   -4.74   30.42   1-0.32600-0.47406-0.12752 0.30369-0.97484 0.74673
  -9   3  -3  298.68   37.89   1-0.30117-0.49468 0.09974 0.07653-0.98257 0.78247
  -9   3  -2  228.14   36.05   1-0.28254-0.50914 0.32313-0.14682-0.93509 0.76290
  -9   3  -1  110.72   29.78   1-0.27166-0.51589 0.50773-0.33140-0.84875 0.70444
  -9   3   0   63.11   27.53   1-0.26648-0.51693 0.64347-0.46702-0.74907 0.63256
  -9   2   0   10.73   28.00   1-0.27348-0.50993 0.84615-0.72862-0.49272 0.37645
  -9   2  -1  192.62   35.37   1-0.26999-0.51763 0.74867-0.63107-0.63868 0.49441
  -9   2  -2  509.36   42.62   1-0.27210-0.51960 0.52694-0.40946-0.83655 0.66429
  -9   2  -3   -3.17   25.47   1-0.29955-0.49623 0.08498 0.03249-0.98425 0.78410
  -9   2  -4  -24.31   29.12   1-0.35495-0.44501-0.38280 0.50011-0.89635 0.66838
  -9   2  -5   15.40   26.52   1-0.39978-0.40439-0.62756 0.74487-0.72036 0.46456
  -9   2  -6  217.78   34.46   1-0.42663-0.38168-0.72991 0.84729-0.59189 0.30832
  -9   2  -7   73.09   29.12   1-0.44304-0.36950-0.77540 0.89274-0.51124 0.19974
  -9   1  -7   -1.26   29.21   1-0.49775-0.31481-0.86734 0.92588-0.05861-0.25281
  -9   1  -6   28.13   26.41   1-0.49901-0.30936-0.86447 0.92309-0.01210-0.27141
  -9   1  -5   19.06   28.80   1-0.50278-0.30136-0.85279 0.91142 0.06577-0.32142
  -9   1  -4   29.21   26.72   1-0.51402-0.28594-0.78970 0.84838 0.25498-0.48280
  -9   1  -3   80.40   28.06   1-0.48444-0.31140 0.13259-0.07398 0.78302-0.98320
  -9   1  -2   39.68   28.10   1-0.35672-0.43494 0.87883-0.82039 0.26009-0.43221
  -9   1  -1   16.83   24.36   1-0.33288-0.45474 0.92803-0.86939 0.11537-0.25961
  -9   1   0   14.70   25.69   1-0.32340-0.46003 0.93868-0.88011 0.06941-0.18578
  -9   0   0  -45.43   24.56   1-0.39169-0.39169 0.70379-0.70413 0.52777-0.64421
  -9   0  -1    1.49   47.55   1-0.41905-0.36851 0.57121-0.57166 0.63556-0.77992
  -9   0  -2   60.44   26.49   1-0.45500-0.33674 0.34357-0.34383 0.74471-0.91702
  -9   0  -3  -42.64   24.87   1-0.49260-0.30334 0.01741-0.01762 0.78712-0.98725
  -9   0  -4   69.12   29.99   1-0.51765-0.28235-0.30907 0.30895 0.71194-0.94002
  -9   0  -5   -6.36   24.64   1-0.52677-0.27737-0.53800 0.53786 0.57244-0.82836
  -9   0  -6   45.78   28.72   1-0.52751-0.28087-0.67161 0.67136 0.43612-0.71980
  -9   0  -7  -19.66   25.01   1-0.52586-0.28669-0.74693 0.74678 0.32433-0.63585
  -9  -1  -7   24.30   28.24   1-0.53038-0.28215-0.59888 0.53979 0.51453-0.82611
  -9  -1  -6  -24.99   24.35   1-0.52731-0.28102-0.50058 0.44153 0.60052-0.88431
  -9  -1  -5   51.29   28.03   1-0.52085-0.28341-0.36978 0.31067 0.68338-0.93927
  -9  -1  -4   23.81   26.82   1-0.50973-0.29039-0.20612 0.14709 0.75016-0.97818
  -9  -1  -3   80.47   28.42   1-0.49330-0.30255-0.02002-0.03910 0.78657-0.98675
  -9  -1  -2   12.05   25.37   1-0.47269-0.31910 0.16726-0.22644 0.78525-0.95756
  -9  -1  -1   54.02   25.05   1-0.45051-0.33710 0.33364-0.39287 0.75184-0.89632
  -9  -1   0   42.06   25.69   1-0.42909-0.35433 0.46783-0.52705 0.70022-0.81672
  -8   8   8   -1.71   26.57   1-0.20790-0.45507 0.75335-0.28249-0.64768 0.76737
  -8   8   7   51.84   27.80   1-0.21044-0.45666 0.72035-0.24946-0.68468 0.77652
  -8   8   6   20.11   31.60   1-0.21338-0.45797 0.68400-0.21314-0.72138 0.78531
  -8   8   5   22.48   27.05   1-0.21670-0.45877 0.64413-0.17337-0.75749 0.79353
  -8   8   4   27.11   27.31   1-0.22032-0.45938 0.60074-0.12988-0.79256 0.80058
  -8   8   3   10.66   26.56   1-0.22454-0.45926 0.55395-0.08311-0.82605 0.80624
  -8   8   2   34.30   26.17   1-0.22917-0.45878 0.50375-0.03294-0.85760 0.80981
  -8   8   1   27.38   26.87   1-0.23447-0.45761 0.45074 0.02009-0.88650 0.81095
  -8   7   1   43.22   31.68   1-0.23163-0.46043 0.45670-0.04476-0.88373 0.80821
  -8   7   2   62.91   29.05   1-0.22623-0.46173 0.51677-0.10479-0.85003 0.80232
  -8   7   3  -25.66   24.56   1-0.22154-0.46220 0.57241-0.16051-0.81350 0.79367
  -8   7   4  -36.11   23.81   1-0.21760-0.46198 0.62353-0.21157-0.77476 0.78297
  -8   7   5    4.04   28.51   1-0.21411-0.46134 0.66972-0.25770-0.73485 0.77090
  -8   7   6   28.20   26.85   1-0.21128-0.46008 0.71120-0.29922-0.69428 0.75820
  -8   7   7  -11.62   22.64   1-0.20870-0.45851 0.74835-0.33630-0.65346 0.74525
  -8   7   8   45.14   26.66   1-0.20648-0.45660 0.78146-0.36938-0.61276 0.73244
  -8   7   9  -30.89   25.83   1-0.20469-0.45416 0.81069-0.39874-0.57265 0.72029
  -8   7  10    7.57   27.87   1-0.20300-0.45174 0.83649-0.42446-0.53329 0.70878
  -8   7  11   18.25   26.33   1-0.20153-0.44904 0.85919-0.44719-0.49479 0.69815
  -8   7  12   13.96   24.67   1-0.20020-0.44618 0.87911-0.46706-0.45723 0.68854
  -8   7  13   -3.95   29.98   1-0.19903-0.44325 0.89656-0.48448-0.42061 0.67987
  -8   6  15  -25.28   26.24   1-0.19879-0.43519 0.94304-0.58976-0.29299 0.60800
  -8   6  14    8.59   25.17   1-0.19976-0.43840 0.93242-0.57934-0.32717 0.61431
  -8   6  13  -15.39   25.31   1-0.20049-0.44182 0.91983-0.56655-0.36296 0.62213
  -8   6  12    4.90   25.42   1-0.20145-0.44500 0.90515-0.55197-0.39984 0.63117
  -8   6  11   46.22   25.65   1-0.20238-0.44828 0.88787-0.53464-0.43843 0.64174
  -8   6  10    9.86   25.89   1-0.20353-0.45118 0.86783-0.51475-0.47823 0.65381
  -8   6   9  -20.64   24.53   1-0.20472-0.45425 0.84435-0.49120-0.51984 0.66740
  -8   6   8    1.19   25.14   1-0.20606-0.45696 0.81721-0.46407-0.56268 0.68242
  -8   6   7  -34.52   24.89   1-0.20766-0.45957 0.78566-0.43245-0.60696 0.69876
  -8   6   6   -3.68   25.28   1-0.20972-0.46160 0.74918-0.39610-0.65229 0.71625
  -8   6   5   66.30   26.25   1-0.21204-0.46342 0.70715-0.35398-0.69837 0.73439
  -8   6   4   53.50   27.45   1-0.21506-0.46460 0.65910-0.30606-0.74446 0.75259
  -8   6   3  -17.17   23.08   1-0.21854-0.46519 0.60450-0.25143-0.78988 0.77011
  -8   6   2  189.45   33.06   1-0.22298-0.46498 0.54301-0.18990-0.83361 0.78593
  -8   6   1  392.27   39.82   1-0.22833-0.46381 0.47475-0.12165-0.87438 0.79878
  -8   5   1  -21.17   26.73   1-0.22465-0.46742 0.51175-0.21756-0.85331 0.77778
  -8   5   2  201.15   31.42   1-0.21971-0.46824 0.58873-0.29453-0.80178 0.75415
  -8   5   3   78.37   27.77   1-0.21596-0.46782 0.65503-0.36087-0.74799 0.72824
  -8   5   4   15.95   24.14   1-0.21311-0.46656 0.71146-0.41724-0.69370 0.70182
  -8   5   5  -36.63   22.37   1-0.21108-0.46440 0.75897-0.46474-0.64031 0.67643
  -8   5   6   90.88   27.81   1-0.20940-0.46202 0.79873-0.50442-0.58872 0.65262
  -8   5   7   16.21   23.64   1-0.20817-0.45909 0.83198-0.53761-0.53928 0.63111
  -8   5   8    1.46   31.95   1-0.20718-0.45592 0.85972-0.56536-0.49223 0.61194
  -8   5   9  -19.77   23.84   1-0.20647-0.45245 0.88288-0.58865-0.44751 0.59518
  -8   5  10  -14.00   26.26   1-0.20569-0.44913 0.90223-0.60791-0.40513 0.58071
  -8   5  11  -28.34   26.36   1-0.20498-0.44564 0.91834-0.62408-0.36497 0.56841
  -8   5  12   52.22   25.40   1-0.20427-0.44213 0.93173-0.63745-0.32694 0.55826
  -8   5  13  -51.37   22.16   1-0.20363-0.43878 0.94286-0.64851-0.29070 0.54987
  -8   5  14   41.56   25.32   1-0.20297-0.43518 0.95205-0.65778-0.25614 0.54324
  -8   5  15  112.36   29.64   1-0.20234-0.43166 0.95956-0.66535-0.22315 0.53813
  -8   5  16  128.16   30.58   1-0.20162-0.42832 0.96565-0.67136-0.19157 0.53443
  -8   5  17    5.99   27.28   1-0.20091-0.42481 0.97048-0.67629-0.16118 0.53195
  -8   4  19    6.03   27.54   1-0.20433-0.41310 0.97883-0.74347-0.03214 0.45869
  -8   4  18  -20.00   24.62   1-0.20514-0.41656 0.97827-0.74280-0.05778 0.45641
  -8   4  17   51.91   27.34   1-0.20595-0.41988 0.97698-0.74153-0.08432 0.45509
  -8   4  16  -17.36   23.90   1-0.20675-0.42316 0.97486-0.73945-0.11192 0.45489
  -8   4  15   23.04   31.28   1-0.20747-0.42658 0.97181-0.73639-0.14087 0.45591
  -8   4  14   47.96   26.10   1-0.20818-0.42996 0.96767-0.73232-0.17117 0.45829
  -8   4  13   -7.03   26.52   1-0.20875-0.43369 0.96229-0.72683-0.20303 0.46220
  -8   4  12    9.91   24.00   1-0.20938-0.43710 0.95540-0.72009-0.23661 0.46795
  -8   4  11    7.02   23.02   1-0.20984-0.44085 0.94673-0.71134-0.27237 0.47580
  -8   4  10   33.76   25.33   1-0.21024-0.44454 0.93586-0.70050-0.31055 0.48602
  -8   4   9   96.35   28.46   1-0.21070-0.44825 0.92233-0.68699-0.35131 0.49896
  -8   4   8   14.83   21.43   1-0.21098-0.45212 0.90550-0.67011-0.39517 0.51493
  -8   4   7    6.55   22.05   1-0.21139-0.45584 0.88444-0.64914-0.44257 0.53442
  -8   4   6   17.25   22.58   1-0.21165-0.45973 0.85809-0.62264-0.49387 0.55783
  -8   4   5   23.43   30.67   1-0.21235-0.46317 0.82490-0.58957-0.54940 0.58550
  -8   4   4   13.11   21.84   1-0.21316-0.46654 0.78299-0.54762-0.60937 0.61749
  -8   4   3  108.26   27.13   1-0.21464-0.46917 0.73004-0.49475-0.67334 0.65360
  -8   4   2   35.95   23.47   1-0.21700-0.47098 0.66328-0.42799-0.74037 0.69273
  -8   4   1   45.64   25.84   1-0.22071-0.47147 0.57983-0.34447-0.80824 0.73266
  -8   3   1   47.01   25.85   1-0.21832-0.47388 0.69761-0.52110-0.70711 0.63149
  -8   3   2  151.76   28.45   1-0.21739-0.47063 0.77537-0.59889-0.61843 0.57077
  -8   3   3    3.21   22.44   1-0.21741-0.46648 0.83033-0.65386-0.53951 0.51974
  -8   3   4   77.91   25.30   1-0.21772-0.46192 0.86956-0.69310-0.47042 0.47859
  -8   3   5   40.68   23.00   1-0.21817-0.45741 0.89800-0.72150-0.40999 0.44609
  -8   3   6   24.11   24.52   1-0.21847-0.45297 0.91899-0.74249-0.35673 0.42072
  -8   3   7   32.05   23.23   1-0.21857-0.44865 0.93468-0.75823-0.30938 0.40119
  -8   3   8   -9.56   22.04   1-0.21858-0.44458 0.94652-0.76999-0.26677 0.38656
  -8   3   9  -30.08   21.33   1-0.21841-0.44050 0.95553-0.77911-0.22796 0.37566
  -8   3  10   -5.82   22.82   1-0.21807-0.43672 0.96232-0.78590-0.19252 0.36805
  -8   3  11   -9.50   22.11   1-0.21756-0.43318 0.96742-0.79088-0.15975 0.36316
  -8   3  12   37.30   23.14   1-0.21695-0.42960 0.97119-0.79471-0.12896 0.36026
  -8   3  13    1.40   22.35   1-0.21621-0.42611 0.97384-0.79732-0.10018 0.35942
  -8   3  14   14.08   23.22   1-0.21543-0.42276 0.97557-0.79907-0.07288 0.36000
  -8   3  15   36.08   25.13   1-0.21464-0.41952 0.97650-0.80001-0.04693 0.36189
  -8   3  16   58.58   26.48   1-0.21365-0.41635 0.97679-0.80021-0.02217 0.36503
  -8   3  17   81.08   28.82   1-0.21266-0.41315 0.97648-0.79993 0.00174 0.36904
  -8   3  18   34.64   25.94   1-0.21171-0.40998 0.97563-0.79906 0.02458 0.37402
  -8   3  19   49.18   28.29   1-0.21062-0.40684 0.97431-0.79773 0.04688 0.37972
  -8   3  20    9.42   27.94   1-0.20953-0.40389 0.97255-0.79593 0.06844 0.38597
  -8   2  20   85.34   31.07   1-0.21696-0.39637 0.95871-0.84113 0.14932 0.30506
  -8   2  19   43.49   35.26   1-0.21834-0.39922 0.96163-0.84399 0.13153 0.29498
  -8   2  18   -2.20   24.49   1-0.21976-0.40189 0.96423-0.84671 0.11353 0.28517
  -8   2  17    5.15   25.80   1-0.22102-0.40482 0.96662-0.84896 0.09487 0.27586
  -8   2  16   -4.61   23.89   1-0.22242-0.40756 0.96864-0.85105 0.07591 0.26696
  -8   2  15   27.32   24.94   1-0.22371-0.41040 0.97038-0.85274 0.05627 0.25869
  -8   2  14    0.13   26.11   1-0.22500-0.41327 0.97174-0.85413 0.03621 0.25094
  -8   2  13  -19.36   21.97   1-0.22630-0.41612 0.97273-0.85521 0.01535 0.24387
  -8   2  12  -15.44   23.52   1-0.22740-0.41917 0.97334-0.85575-0.00650 0.23780
  -8   2  11   18.69   24.10   1-0.22855-0.42215 0.97345-0.85592-0.02934 0.23280
  -8   2  10   -6.19   22.22   1-0.22947-0.42537 0.97304-0.85543-0.05367 0.22917
  -8   2   9   23.07   23.69   1-0.23039-0.42867 0.97194-0.85433-0.07945 0.22710
  -8   2   8   78.32   26.15   1-0.23113-0.43195 0.97003-0.85249-0.10738 0.22716
  -8   2   7   55.61   24.90   1-0.23165-0.43568 0.96706-0.84947-0.13794 0.22978
  -8   2   6   47.82   24.73   1-0.23186-0.43960 0.96267-0.84503-0.17196 0.23588
  -8   2   5  -19.19   24.17   1-0.23183-0.44380 0.95619-0.83854-0.21070 0.24678
  -8   2   4  -16.54   21.20   1-0.23149-0.44821 0.94658-0.82907-0.25595 0.26412
  -8   2   3   -9.41   22.23   1-0.23037-0.45356 0.93207-0.81442-0.31037 0.29064
  -8   2   2  -11.08   22.84   1-0.22863-0.45941 0.90890-0.79125-0.37855 0.33089
  -8   2   1   -4.73   23.73   1-0.22623-0.46597 0.86972-0.75213-0.46714 0.39163
  -8   1   1   -5.42   21.64   1-0.26566-0.42647 0.96320-0.90458-0.00114-0.07433
  -8   1   2   33.46   22.97   1-0.26279-0.42522 0.96374-0.90517 0.00504-0.05266
  -8   1   3   -0.47   22.62   1-0.26016-0.42374 0.96402-0.90543 0.01395-0.03362
  -8   1   4   15.51   21.93   1-0.25765-0.42216 0.96408-0.90543 0.02440-0.01620
  -8   1   5  243.56   31.90   1-0.25534-0.42024 0.96391-0.90530 0.03566 0.00044
  -8   1   6   20.65   22.04   1-0.25307-0.41832 0.96352-0.90495 0.04770 0.01629
  -8   1   7  -14.74   20.67   1-0.25077-0.41661 0.96298-0.90423 0.05987 0.03200
  -8   1   8    9.57   21.07   1-0.24865-0.41446 0.96218-0.90350 0.07255 0.04721
  -8   1  10   84.31   24.98   1-0.24454-0.41037 0.95994-0.90128 0.09852 0.07704
  -8   1  11  -42.03   33.42   1-0.24257-0.40817 0.95850-0.89990 0.11168 0.09176
  -8   1  12   25.55   24.77   1-0.24045-0.40608 0.95694-0.89822 0.12477 0.10650
  -8   1  13    3.43   23.78   1-0.23851-0.40391 0.95506-0.89639 0.13828 0.12099
  -8   1  14  -17.09   22.93   1-0.23663-0.40167 0.95302-0.89435 0.15155 0.13548
  -8   1  15   44.05   26.12   1-0.23462-0.39949 0.95079-0.89204 0.16502 0.14999
  -8   1  16    5.80   23.21   1-0.23274-0.39723 0.94830-0.88959 0.17859 0.16423
  -8   1  17   37.72   25.51   1-0.23088-0.39496 0.94557-0.88689 0.19225 0.17855
  -8   1  18   26.69   25.91   1-0.22900-0.39265 0.94272-0.88395 0.20565 0.19293
  -8   1  19   73.41   29.64   1-0.22720-0.39033 0.93953-0.88085 0.21947 0.20710
  -8   1  21  196.26   36.57   1-0.22355-0.38568 0.93265-0.87381 0.24668 0.23572
  -8   0  21   50.41   28.38   1-0.23251-0.37677 0.90127-0.90137 0.32689 0.15545
  -8   0  20  272.26   39.25   1-0.23469-0.37875 0.90455-0.90463 0.31704 0.13735
  -8   0  19    5.34   25.19   1-0.23698-0.38061 0.90751-0.90762 0.30762 0.11897
  -8   0  18  134.44   29.78   1-0.23933-0.38242 0.91026-0.91034 0.29842 0.10018
  -8   0  17  -17.82   23.56   1-0.24181-0.38403 0.91261-0.91283 0.28994 0.08079
  -8   0  16   -7.91   23.25   1-0.24428-0.38565 0.91477-0.91494 0.28174 0.06114
  -8   0  15   22.70   25.40   1-0.24696-0.38724 0.91654-0.91672 0.27426 0.04066
  -8   0  14  -16.43   24.51   1-0.24958-0.38871 0.91803-0.91813 0.26746 0.01968
  -8   0  13   -9.19   23.27   1-0.25256-0.38986 0.91905-0.91928 0.26156-0.00244
  -8   0  12    1.68   24.51   1-0.25552-0.39110 0.91967-0.91988 0.25675-0.02544
  -8   0  11   10.09   21.51   1-0.25868-0.39203 0.91980-0.92004 0.25317-0.04976
  -8   0  10   11.27   21.66   1-0.26203-0.39290 0.91942-0.91955 0.25092-0.07544
  -8   0   9   28.00   20.86   1-0.26577-0.39331 0.91823-0.91843 0.25071-0.10313
  -8   0   8   49.64   23.71   1-0.26983-0.39333 0.91613-0.91643 0.25292-0.13325
  -8   0   7   -0.67   21.30   1-0.27426-0.39302 0.91286-0.91318 0.25814-0.16634
  -8   0   6  330.08   33.55   1-0.27920-0.39223 0.90800-0.90827 0.26724-0.20327
  -8   0   5   40.47   22.47   1-0.28506-0.39059 0.90069-0.90096 0.28171-0.24570
  -8   0   4  -10.13   25.74   1-0.29192-0.38779 0.88983-0.89009 0.30327-0.29512
  -8   0   3   -6.17   21.54   1-0.30053-0.38341 0.87297-0.87326 0.33512-0.35487
  -8   0   2   13.55   24.24   1-0.31156-0.37649 0.84600-0.84631 0.38145-0.42907
  -8   0   1    2.12   22.74   1-0.32670-0.36548 0.80006-0.80043 0.44892-0.52453
  -8  -1   1   -8.75   21.06   1-0.36855-0.32374 0.57177-0.63095 0.66999-0.74556
  -8  -1   2    9.57   21.49   1-0.35110-0.33705 0.65423-0.71347 0.61016-0.65783
  -8  -1   3   39.08   24.30   1-0.33658-0.34730 0.71300-0.77228 0.55816-0.57797
  -8  -1   4   34.07   23.54   1-0.32444-0.35537 0.75523-0.81443 0.51491-0.50680
  -8  -1   5  198.89   30.88   1-0.31435-0.36126 0.78582-0.84503 0.47989-0.44397
  -8  -1   7   11.00   21.96   1-0.29814-0.36926 0.82501-0.88413 0.43033-0.33855
  -8  -1   8   11.52   23.46   1-0.29159-0.37166 0.83754-0.89667 0.41351-0.29373
  -8  -1   9  106.39   27.17   1-0.28588-0.37316 0.84694-0.90615 0.40072-0.25310
  -8  -1  10   62.25   26.10   1-0.28060-0.37434 0.85402-0.91316 0.39142-0.21596
  -8  -1  11   20.25   26.91   1-0.27585-0.37487 0.85930-0.91847 0.38484-0.18142
  -8  -1  12   31.79   26.00   1-0.27138-0.37528 0.86313-0.92221 0.38072-0.14937
  -8  -1  13   11.80   24.34   1-0.26736-0.37511 0.86579-0.92488 0.37848-0.11932
  -8  -1  14   22.86   25.94   1-0.26362-0.37467 0.86744-0.92660 0.37801-0.09099
  -8  -1  15   92.02   27.94   1-0.26000-0.37417 0.86833-0.92745 0.37896-0.06405
  -8  -1  16  -14.19   24.45   1-0.25662-0.37338 0.86853-0.92764 0.38110-0.03833
  -8  -1  17   33.90   28.62   1-0.25343-0.37245 0.86811-0.92720 0.38432-0.01360
  -8  -1  18   70.58   28.62   1-0.25035-0.37145 0.86721-0.92620 0.38838 0.01025
  -8  -1  19   72.45   30.27   1-0.24745-0.37012 0.86572-0.92480 0.39340 0.03309
  -8  -1  20   52.36   30.59   1-0.24464-0.36878 0.86388-0.92291 0.39899 0.05538
  -8  -1  21  266.33   39.43   1-0.24193-0.36742 0.86158-0.92058 0.40528 0.07696
  -8  -1 -13   23.98   26.34   1-0.48739-0.26293-0.85220 0.79314 0.11626-0.58211
  -8  -1 -12   15.81   26.23   1-0.48770-0.25846-0.84022 0.78115 0.16225-0.60023
  -8  -1 -11    8.67   24.63   1-0.48812-0.25395-0.82356 0.76442 0.21345-0.62356
  -8  -1 -10  -17.77   23.05   1-0.48871-0.24914-0.80043 0.74140 0.27077-0.65302
  -8  -1  -9   32.26   28.82   1-0.48924-0.24457-0.76811 0.70900 0.33589-0.69027
  -8  -1  -8   14.46   26.31   1-0.48960-0.23999-0.72285 0.66387 0.40949-0.73594
  -8  -1  -7  177.54   32.24   1-0.48915-0.23630-0.65925 0.60024 0.49203-0.79061
  -8  -1  -6   15.19   24.84   1-0.48735-0.23385-0.56966 0.51071 0.58197-0.85280
  -8  -1  -5   16.04   24.30   1-0.48254-0.23449-0.44614 0.38716 0.67359-0.91657
  -8  -1  -4  -10.42   21.44   1-0.47306-0.23998-0.28389 0.22493 0.75439-0.96950
  -8  -1  -3   59.14   24.97   1-0.45754-0.25131-0.08911 0.02998 0.80680-0.99406
  -8  -1  -2   -4.68   21.47   1-0.43648-0.26815 0.11644-0.17559 0.81729-0.97663
  -8  -1  -1   23.39   22.44   1-0.41273-0.28777 0.30474-0.36387 0.78741-0.91893
  -8  -1   0   21.52   21.81   1-0.38929-0.30716 0.45741-0.51653 0.73271-0.83623
  -8   0   0   65.48   25.49   1-0.34824-0.34808 0.71705-0.71740 0.54525-0.64879
  -8   0  -1   29.00   23.44   1-0.37980-0.32073 0.55935-0.55964 0.67210-0.80353
  -8   0  -2   -1.30   21.87   1-0.42215-0.28248 0.27447-0.27477 0.79156-0.95095
  -8   0  -3   -1.13   23.75   1-0.46179-0.24705-0.11466 0.11443 0.80106-0.98824
  -8   0  -4   17.90   22.91   1-0.48158-0.23142-0.44641 0.44622 0.67417-0.88919
  -8   0  -5  -28.16   22.66   1-0.48548-0.23166-0.64350 0.64330 0.51305-0.75591
  -8   0  -6  241.75   33.64   1-0.48382-0.23748-0.74777 0.74757 0.37782-0.64850
  -8   0  -7   14.53   22.40   1-0.48123-0.24427-0.80412 0.80391 0.27378-0.57234
  -8   0  -8   94.92   30.78   1-0.47904-0.25054-0.83608 0.83588 0.19349-0.51996
  -8   0  -9   -0.25   24.12   1-0.47736-0.25642-0.85507 0.85477 0.12970-0.48407
  -8   0 -10  170.32   32.16   1-0.47632-0.26151-0.86655 0.86635 0.07724-0.45937
  -8   0 -11   -0.38   25.10   1-0.47577-0.26620-0.87347 0.87330 0.03265-0.44277
  -8   0 -12  -41.31   35.36   1-0.47543-0.27077-0.87744 0.87711-0.00577-0.43223
  -8   0 -13   36.48   36.37   1-0.47559-0.27473-0.87927 0.87910-0.04018-0.42569
  -8   1 -13   35.22   26.99   1-0.45833-0.29202-0.87560 0.93414-0.22000-0.24578
  -8   1 -12   -2.10   23.60   1-0.45670-0.28950-0.87897 0.93756-0.20477-0.23312
  -8   1 -11   45.73   30.11   1-0.45507-0.28704-0.88215 0.94065-0.18889-0.22113
  -8   1 -10    9.65   24.56   1-0.45354-0.28435-0.88502 0.94360-0.17275-0.20936
  -8   1  -9   55.12   26.58   1-0.45201-0.28168-0.88767 0.94625-0.15578-0.19841
  -8   1  -8   22.20   26.45   1-0.45061-0.27900-0.89000 0.94861-0.13789-0.18845
  -8   1  -7  250.89   33.52   1-0.44929-0.27617-0.89205 0.95058-0.11796-0.18060
  -8   1  -6  -21.62   23.63   1-0.44852-0.27273-0.89349 0.95216-0.09440-0.17618
  -8   1  -5   -3.47   22.68   1-0.44841-0.26866-0.89396 0.95265-0.06261-0.18005
  -8   1  -4   -9.30   21.94   1-0.45092-0.26198-0.89038 0.94907-0.00342-0.21142
  -8   1  -3   -6.22   22.04   1-0.47307-0.23563-0.78826 0.84704 0.31893-0.50594
  -8   1  -2    6.31   22.35   1-0.28998-0.41467 0.94468-0.88610 0.10798-0.26717
  -8   1  -1   36.63   25.08   1-0.27471-0.42581 0.95986-0.90120 0.01370-0.14493
  -8   1   0   -5.46   22.84   1-0.26931-0.42699 0.96218-0.90357-0.00151-0.10184
  -8   2   0  155.43   28.45   1-0.22334-0.47291 0.79748-0.67997-0.58725 0.48384
  -8   2  -1  -21.96   21.25   1-0.22242-0.47808 0.65331-0.53572-0.74855 0.61719
  -8   2  -2   -0.64   21.48   1-0.23274-0.47193 0.36493-0.24737-0.92598 0.76660
  -8   2  -3   27.91   25.88   1-0.26904-0.43978-0.07297 0.19033-0.98972 0.80251
  -8   2  -4   -1.63   22.20   1-0.31871-0.39422-0.44484 0.56215-0.87521 0.66029
  -8   2  -5   15.19   24.72   1-0.35650-0.36065-0.64282 0.76010-0.72371 0.48082
  -8   2  -6  123.76   27.79   1-0.38088-0.34038-0.73608 0.85339-0.61028 0.33966
  -8   2  -7   29.30   24.61   1-0.39692-0.32847-0.78205 0.89944-0.53450 0.23603
  -8   2  -8    9.99   22.76   1-0.40807-0.32154-0.80626 0.92361-0.48460 0.15821
  -8   2  -9   33.91   24.99   1-0.41643-0.31732-0.81951 0.93690-0.45167 0.09735
  -8   2 -10   -0.82   23.40   1-0.42295-0.31493-0.82688 0.94420-0.42988 0.04765
  -8   2 -11   -5.15   23.64   1-0.42841-0.31362-0.83067 0.94798-0.41584 0.00573
  -8   2 -12   73.93   28.72   1-0.43314-0.31309-0.83210 0.94948-0.40745-0.03048
  -8   2 -13   -4.62   24.87   1-0.43723-0.31307-0.83202 0.94949-0.40315-0.06264
  -8   3 -12  -26.86   28.98   1-0.40866-0.33743-0.74384 0.92010-0.58408 0.14614
  -8   3 -11    9.83   27.67   1-0.40128-0.34067-0.72980 0.90604-0.60733 0.19734
  -8   3 -10   25.06   25.62   1-0.39254-0.34526-0.70959 0.88579-0.63729 0.25512
  -8   3  -9   18.77   26.54   1-0.38219-0.35147-0.68043 0.85665-0.67539 0.32104
  -8   3  -8   -1.62   24.96   1-0.36955-0.35999-0.63820 0.81435-0.72305 0.39654
  -8   3  -7  -12.94   21.93   1-0.35423-0.37111-0.57647 0.75273-0.78103 0.48246
  -8   3  -6   14.32   26.62   1-0.33514-0.38608-0.48668 0.66287-0.84776 0.57692
  -8   3  -5   43.19   25.72   1-0.31255-0.40447-0.35835 0.53455-0.91652 0.67363
  -8   3  -4   42.35   24.75   1-0.28735-0.42548-0.18521 0.36145-0.97209 0.75712
  -8   3  -3   17.96   25.46   1-0.26244-0.44632 0.02452 0.15185-0.99294 0.80568
  -8   3  -2   90.07   27.07   1-0.24225-0.46232 0.24261-0.06621-0.96492 0.80562
  -8   3  -1   13.92   23.53   1-0.22884-0.47164 0.43613-0.25975-0.89455 0.76313
  -8   3   0  207.59   32.74   1-0.22156-0.47474 0.58747-0.41102-0.80248 0.69899
  -8   4   0   81.25   32.80   1-0.22643-0.46990 0.47759-0.24217-0.87303 0.76951
  -8   4  -1   84.02   27.30   1-0.23494-0.46552 0.35641-0.12115-0.92911 0.79770
  -8   4  -2   24.11   25.28   1-0.24645-0.45820 0.21988 0.01537-0.96999 0.81066
  -8   4  -3  662.21   45.04   1-0.26085-0.44783 0.07574 0.15942-0.99048 0.80337
  -8   4  -4  -29.70   23.37   1-0.27739-0.43544-0.06596 0.30116-0.98911 0.77413
  -8   4  -5    8.24   28.13   1-0.29495-0.42209-0.19585 0.43095-0.96875 0.72590
  -8   4  -6   -8.89   28.49   1-0.31213-0.40910-0.30764 0.54272-0.93537 0.66451
  -8   4  -7   -0.61   24.56   1-0.32841-0.39693-0.39947 0.63459-0.89535 0.59668
  -8   4  -8  -41.15   26.44   1-0.34307-0.38647-0.47270 0.70778-0.85384 0.52723
  -8   4  -9   23.47   24.08   1-0.35617-0.37745-0.53000 0.76498-0.81416 0.45985
  -8   4 -10   32.00   27.82   1-0.36769-0.37017-0.57410 0.80920-0.77832 0.39602
  -8   4 -11  -47.54   24.95   1-0.37777-0.36410-0.60811 0.84323-0.74684 0.33677
  -8   5 -10   10.07   25.71   1-0.34923-0.38865-0.44649 0.74038-0.86674 0.48446
  -8   5  -9   29.15   27.61   1-0.33809-0.39557-0.39653 0.69044-0.89441 0.54003
  -8   5  -8  108.83   30.46   1-0.32609-0.40331-0.33656 0.63055-0.92217 0.59573
  -8   5  -7   15.62   24.49   1-0.31326-0.41207-0.26592 0.55983-0.94821 0.64956
  -8   5  -6  -10.54   25.54   1-0.29985-0.42130-0.18391 0.47786-0.97033 0.69955
  -8   5  -5  -20.41   24.04   1-0.28625-0.43079-0.09136 0.38541-0.98578 0.74284
  -8   5  -4   46.00   25.32   1-0.27292-0.43993 0.00972 0.28435-0.99188 0.77690
  -8   5  -3   70.11   27.72   1-0.26024-0.44847 0.11592 0.17811-0.98658 0.79941
  -8   5  -2   85.19   29.56   1-0.24894-0.45561 0.22328 0.07078-0.96892 0.80970
  -8   5  -1   30.73   25.86   1-0.23906-0.46131 0.32730-0.03318-0.93949 0.80813
  -8   5   0  254.79   33.89   1-0.23105-0.46529 0.42425-0.13010-0.90010 0.79658
  -8   6   0    1.94   26.52   1-0.23469-0.46146 0.40030-0.04727-0.91078 0.80739
  -8   6  -1   74.04   28.75   1-0.24217-0.45817 0.32048 0.03246-0.94153 0.81022
  -8   6  -2   36.09   25.68   1-0.25069-0.45390 0.23704 0.11604-0.96539 0.80611
  -8   6  -3   -3.69   25.06   1-0.26024-0.44840 0.15178 0.20112-0.98161 0.79451
  -8   6  -4  -14.11   25.40   1-0.27058-0.44223 0.06722 0.28570-0.98990 0.77492
  -8   6  -5   -2.57   25.10   1-0.28138-0.43566-0.01477 0.36764-0.99067 0.74765
  -8   6  -6   29.25   24.67   1-0.29264-0.42852-0.09192 0.44481-0.98476 0.71394
  -8   6  -7   14.29   26.05   1-0.30388-0.42141-0.16317 0.51593-0.97344 0.67480
  -8   6  -8   62.32   31.58   1-0.31494-0.41452-0.22741 0.58020-0.95813 0.63161
  -8   7  -5  -24.16   44.68   1-0.27854-0.43853 0.04711 0.36467-0.99002 0.74702
  -8   7  -4   82.63   28.13   1-0.26927-0.44354 0.11558 0.29618-0.98550 0.77050
  -8   7  -3   -7.03   25.57   1-0.26048-0.44826 0.18549 0.22634-0.97566 0.78846
  -8   7  -2   -1.54   30.63   1-0.25210-0.45244 0.25587 0.15603-0.96032 0.80096
  -8   7  -1   60.60   28.24   1-0.24458-0.45585 0.32539 0.08653-0.93954 0.80817
  -8   7   0    1.50   23.91   1-0.23767-0.45854 0.39253 0.01929-0.91387 0.81036
  -8   8   0  -10.34   25.14   1-0.24024-0.45604 0.39481 0.07600-0.91257 0.80900
  -8   8  -1   59.58   29.45   1-0.24670-0.45366 0.33702 0.13372-0.93511 0.80379
  -7  -1   1   39.47   21.78   1-0.32732-0.27775 0.57077-0.62995 0.69598-0.75870
  -7  -1   2  372.34   33.35   1-0.30816-0.29284 0.66251-0.72165 0.62930-0.66407
  -7  -1   3  200.44   27.21   1-0.29251-0.30429 0.72633-0.78552 0.57156-0.57840
  -7  -1   4  276.91   30.04   1-0.27969-0.31295 0.77118-0.83035 0.52391-0.50281
  -7  -1   5    6.51   19.79   1-0.26914-0.31940 0.80290-0.86208 0.48594-0.43695
  -7  -1   6  113.44   25.35   1-0.26029-0.32407 0.82584-0.88503 0.45595-0.37912
  -7  -1   7  -14.95   20.33   1-0.25258-0.32764 0.84266-0.90180 0.43266-0.32790
  -7  -1   8   20.86   20.77   1-0.24591-0.33026 0.85506-0.91415 0.41483-0.28214
  -7  -1   9   81.26   23.57   1-0.24006-0.33188 0.86431-0.92338 0.40133-0.24081
  -7  -1  10   -0.03   21.49   1-0.23474-0.33308 0.87110-0.93016 0.39163-0.20311
  -7  -1  11  155.89   27.46   1-0.23004-0.33361 0.87605-0.93513 0.38486-0.16859
  -7  -1  12   27.84   21.77   1-0.22567-0.33383 0.87957-0.93867 0.38060-0.13642
  -7  -1  13    3.12   23.95   1-0.22157-0.33384 0.88203-0.94102 0.37824-0.10609
  -7  -1  14  -15.46   22.93   1-0.21793-0.33331 0.88339-0.94250 0.37783-0.07790
  -7  -1  15  -11.23   22.97   1-0.21435-0.33268 0.88407-0.94315 0.37877-0.05091
  -7  -1  16   23.65   24.84   1-0.21104-0.33190 0.88403-0.94310 0.38103-0.02532
  -7  -1  17    4.91   22.76   1-0.20778-0.33095 0.88344-0.94247 0.38438-0.00069
  -7  -1  18   -4.70   25.64   1-0.20475-0.32982 0.88231-0.94133 0.38863 0.02294
  -7  -1  19   13.85   23.55   1-0.20197-0.32854 0.88062-0.93974 0.39381 0.04556
  -7  -1  20   -4.41   26.76   1-0.19909-0.32728 0.87864-0.93764 0.39956 0.06781
  -7  -1  21   -9.51   27.22   1-0.19641-0.32579 0.87620-0.93520 0.40600 0.08932
  -7  -1  22  -24.79   24.23   1-0.19386-0.32427 0.87346-0.93236 0.41284 0.11031
  -7  -1  23   10.53   29.79   1-0.19133-0.32257 0.87028-0.92921 0.42038 0.13075
  -7  -1  24   62.01   28.01   1-0.18899-0.32079 0.86676-0.92576 0.42830 0.15053
  -7   0  24   64.28   29.73   1-0.18063-0.32915 0.90366-0.90379 0.35712 0.22173
  -7   0  23   25.65   26.36   1-0.18265-0.33124 0.90776-0.90798 0.34628 0.20471
  -7   0  22   47.76   26.63   1-0.18471-0.33334 0.91169-0.91183 0.33544 0.18769
  -7   0  21   -1.72   24.90   1-0.18676-0.33548 0.91535-0.91543 0.32496 0.17029
  -7   0  20  -13.61   22.18   1-0.18894-0.33746 0.91874-0.91880 0.31475 0.15261
  -7   0  19  -59.57   23.94   1-0.19126-0.33925 0.92181-0.92199 0.30494 0.13452
  -7   0  18  139.33   30.36   1-0.19353-0.34116 0.92466-0.92482 0.29546 0.11610
  -7   0  17   24.22   24.54   1-0.19590-0.34283 0.92724-0.92744 0.28640 0.09726
  -7   0  16   89.36   25.52   1-0.19831-0.34459 0.92952-0.92971 0.27791 0.07792
  -7   0  15   -0.74   20.95   1-0.20086-0.34620 0.93151-0.93170 0.26991 0.05803
  -7   0  14   56.82   23.66   1-0.20353-0.34775 0.93319-0.93333 0.26256 0.03751
  -7   0  13    4.79   23.72   1-0.20620-0.34916 0.93452-0.93464 0.25612 0.01608
  -7   0  12   21.23   21.65   1-0.20917-0.35031 0.93542-0.93560 0.25065-0.00640
  -7   0  11   -1.95   21.32   1-0.21228-0.35140 0.93587-0.93607 0.24643-0.03008
  -7   0  10  -15.93   20.27   1-0.21554-0.35223 0.93582-0.93603 0.24363-0.05517
  -7   0   9   -4.70   20.09   1-0.21915-0.35274 0.93510-0.93536 0.24272-0.08216
  -7   0   8   25.26   24.24   1-0.22301-0.35314 0.93359-0.93380 0.24412-0.11140
  -7   0   7   14.04   21.22   1-0.22736-0.35286 0.93096-0.93124 0.24861-0.14381
  -7   0   6  619.70   38.32   1-0.23216-0.35221 0.92687-0.92710 0.25707-0.18014
  -7   0   5  -11.79   19.23   1-0.23779-0.35078 0.92050-0.92071 0.27114-0.22206
  -7   0   4    4.88   20.10   1-0.24476-0.34792 0.91063-0.91093 0.29274-0.27159
  -7   0   3    7.19   22.34   1-0.25335-0.34350 0.89488-0.89519 0.32558-0.33241
  -7   0   2 1110.03   47.96   1-0.26454-0.33649 0.86854-0.86878 0.37505-0.40971
  -7   0   1   19.95   21.46   1-0.28054-0.32456 0.82117-0.82149 0.44967-0.51223
  -7   1   1  -30.60   19.66   1-0.21291-0.39217 0.97625-0.91763-0.06954 0.00705
  -7   1   2  493.15   34.52   1-0.21165-0.38934 0.97715-0.91847-0.04691 0.01230
  -7   1   3  253.18   29.40   1-0.21011-0.38670 0.97760-0.91892-0.02753 0.02075
  -7   1   4  263.66   30.44   1-0.20844-0.38421 0.97773-0.91906-0.00971 0.03084
  -7   1   5   24.51   21.69   1-0.20670-0.38185 0.97760-0.91891 0.00698 0.04205
  -7   1   6  185.10   27.38   1-0.20494-0.37941 0.97722-0.91858 0.02303 0.05388
  -7   1   7  -21.22   19.56   1-0.20302-0.37719 0.97665-0.91794 0.03858 0.06621
  -7   1   8   30.88   21.39   1-0.20114-0.37488 0.97584-0.91712 0.05381 0.07885
  -7   1   9    5.10   22.66   1-0.19930-0.37261 0.97481-0.91608 0.06894 0.09170
  -7   1  10   20.93   21.96   1-0.19741-0.37043 0.97357-0.91480 0.08381 0.10467
  -7   1  11  139.79   25.91   1-0.19558-0.36801 0.97210-0.91339 0.09862 0.11780
  -7   1  12  -19.73   19.93   1-0.19374-0.36573 0.97045-0.91172 0.11319 0.13105
  -7   1  13   14.48   22.87   1-0.19189-0.36353 0.96857-0.90979 0.12776 0.14438
  -7   1  14  -16.23   22.05   1-0.19016-0.36105 0.96645-0.90778 0.14227 0.15776
  -7   1  15  -36.35   22.35   1-0.18833-0.35870 0.96415-0.90549 0.15670 0.17120
  -7   1  16  -14.67   23.24   1-0.18653-0.35638 0.96164-0.90294 0.17099 0.18480
  -7   1  17    5.97   24.31   1-0.18468-0.35408 0.95895-0.90015 0.18521 0.19844
  -7   1  18   19.75   26.93   1-0.18288-0.35167 0.95600-0.89720 0.19952 0.21207
  -7   1  19   -3.63   23.31   1-0.18122-0.34926 0.95280-0.89407 0.21381 0.22561
  -7   1  20   16.60   24.29   1-0.17936-0.34694 0.94944-0.89059 0.22807 0.23939
  -7   1  21   59.22   27.55   1-0.17770-0.34454 0.94580-0.88699 0.24232 0.25297
  -7   1  22   35.40   26.66   1-0.17597-0.34198 0.94198-0.88320 0.25646 0.26666
  -7   1  23  -40.41   25.25   1-0.17427-0.33950 0.93792-0.87911 0.27060 0.28044
  -7   1  24  -32.59   28.46   1-0.17262-0.33703 0.93363-0.87478 0.28473 0.29422
  -7   2  24   33.74   35.16   1-0.16550-0.34422 0.95647-0.83887 0.21302 0.36587
  -7   2  23  -17.88   24.87   1-0.16680-0.34706 0.96045-0.84273 0.19558 0.35541
  -7   2  22  -34.87   39.70   1-0.16820-0.34980 0.96408-0.84645 0.17813 0.34504
  -7   2  21    7.07   24.67   1-0.16950-0.35266 0.96750-0.84979 0.16024 0.33507
  -7   2  20   36.31   24.00   1-0.17078-0.35553 0.97062-0.85285 0.14202 0.32539
  -7   2  19   -9.67   23.33   1-0.17215-0.35829 0.97342-0.85575 0.12358 0.31594
  -7   2  18   -8.30   23.12   1-0.17344-0.36113 0.97593-0.85826 0.10465 0.30703
  -7   2  17   -1.56   23.12   1-0.17469-0.36397 0.97815-0.86049 0.08517 0.29853
  -7   2  16   21.08   25.48   1-0.17596-0.36687 0.98000-0.86238 0.06529 0.29057
  -7   2  15   15.97   23.12   1-0.17725-0.36977 0.98150-0.86390 0.04462 0.28332
  -7   2  14   -4.00   23.33   1-0.17839-0.37284 0.98262-0.86499 0.02328 0.27681
  -7   2  13   19.78   24.09   1-0.17945-0.37586 0.98332-0.86564 0.00086 0.27134
  -7   2  12  -18.92   21.84   1-0.18049-0.37898 0.98351-0.86586-0.02254 0.26676
  -7   2  11   34.38   22.77   1-0.18137-0.38225 0.98314-0.86546-0.04712 0.26356
  -7   2  10   72.91   23.85   1-0.18227-0.38550 0.98207-0.86444-0.07342 0.26196
  -7   2   9   21.23   20.92   1-0.18298-0.38898 0.98015-0.86253-0.10178 0.26236
  -7   2   8   26.97   22.18   1-0.18341-0.39271 0.97716-0.85945-0.13275 0.26542
  -7   2   7   22.20   21.80   1-0.18369-0.39655 0.97274-0.85508-0.16670 0.27153
  -7   2   6   35.87   21.90   1-0.18373-0.40061 0.96629-0.84866-0.20521 0.28213
  -7   2   5  452.20   36.31   1-0.18331-0.40521 0.95696-0.83928-0.24938 0.29837
  -7   2   4  158.46   27.03   1-0.18263-0.40998 0.94318-0.82563-0.30134 0.32246
  -7   2   3   -0.43   20.07   1-0.18125-0.41550 0.92218-0.80462-0.36452 0.35780
  -7   2   2   32.42   22.78   1-0.17928-0.42167 0.88858-0.77100-0.44394 0.40929
  -7   2   1  155.18   25.86   1-0.17677-0.42828 0.83176-0.71415-0.54646 0.48388
  -7   3   1  -33.94   19.46   1-0.17299-0.43210 0.65000-0.47349-0.75733 0.69472
  -7   3   2  -29.51   20.42   1-0.17084-0.43008 0.74075-0.56418-0.66770 0.63299
  -7   3   3   29.29   21.49   1-0.17039-0.42633 0.80604-0.62960-0.58564 0.57888
  -7   3   4  132.99   26.55   1-0.17048-0.42211 0.85318-0.67673-0.51262 0.53375
  -7   3   5   -6.52   20.60   1-0.17066-0.41786 0.88762-0.71103-0.44817 0.49714
  -7   3   6   53.57   23.15   1-0.17105-0.41333 0.91320-0.73663-0.39094 0.46791
  -7   3   7   61.36   23.89   1-0.17125-0.40897 0.93236-0.75582-0.34003 0.44489
  -7   3   8  149.55   26.64   1-0.17138-0.40468 0.94684-0.77040-0.29437 0.42706
  -7   3   9   48.31   22.39   1-0.17125-0.40059 0.95791-0.78147-0.25293 0.41354
  -7   3  10   55.49   23.03   1-0.17091-0.39687 0.96635-0.78975-0.21512 0.40359
  -7   3  11   32.70   22.08   1-0.17052-0.39308 0.97276-0.79611-0.18017 0.39660
  -7   3  12    7.60   21.72   1-0.17019-0.38929 0.97756-0.80110-0.14751 0.39176
  -7   3  13  -46.59   21.09   1-0.16953-0.38581 0.98107-0.80451-0.11706 0.38924
  -7   3  14   28.05   22.96   1-0.16879-0.38231 0.98351-0.80694-0.08838 0.38842
  -7   3  15  -24.75   21.36   1-0.16804-0.37905 0.98504-0.80844-0.06105 0.38896
  -7   3  16   19.02   23.57   1-0.16719-0.37559 0.98582-0.80930-0.03497 0.39082
  -7   3  17   62.57   27.34   1-0.16637-0.37230 0.98590-0.80940-0.01014 0.39381
  -7   3  18  -17.63   22.19   1-0.16542-0.36919 0.98540-0.80886 0.01394 0.39772
  -7   3  19   10.38   24.69   1-0.16439-0.36598 0.98439-0.80789 0.03704 0.40242
  -7   3  20   39.95   26.74   1-0.16338-0.36285 0.98288-0.80634 0.05949 0.40797
  -7   3  21   26.08   27.46   1-0.16238-0.35981 0.98092-0.80439 0.08124 0.41404
  -7   3  22   87.85   29.36   1-0.16127-0.35670 0.97856-0.80201 0.10243 0.42079
  -7   3  23   -6.57   26.85   1-0.16019-0.35365 0.97581-0.79926 0.12312 0.42796
  -7   4  22   53.49   28.49   1-0.15545-0.36243 0.98628-0.75087 0.03110 0.49210
  -7   4  21    2.66   26.27   1-0.15635-0.36571 0.98718-0.75168 0.00697 0.48837
  -7   4  20    4.53   23.84   1-0.15725-0.36901 0.98749-0.75203-0.01776 0.48522
  -7   4  19   37.81   26.25   1-0.15810-0.37233 0.98716-0.75173-0.04339 0.48291
  -7   4  18   22.62   24.59   1-0.15882-0.37572 0.98613-0.75056-0.07003 0.48170
  -7   4  17   34.23   25.95   1-0.15965-0.37906 0.98429-0.74888-0.09750 0.48120
  -7   4  16   12.16   25.27   1-0.16033-0.38256 0.98155-0.74605-0.12627 0.48210
  -7   4  15   -6.70   23.55   1-0.16097-0.38592 0.97776-0.74229-0.15637 0.48433
  -7   4  14   52.65   26.44   1-0.16165-0.38950 0.97277-0.73728-0.18785 0.48796
  -7   4  13   90.59   25.88   1-0.16215-0.39317 0.96635-0.73079-0.22117 0.49335
  -7   4  12   -9.03   28.71   1-0.16273-0.39663 0.95828-0.72289-0.25623 0.50053
  -7   4  11    2.48   22.20   1-0.16313-0.40041 0.94818-0.71277-0.29357 0.50995
  -7   4  10   57.95   24.48   1-0.16358-0.40422 0.93557-0.70010-0.33351 0.52197
  -7   4   9   43.08   24.03   1-0.16396-0.40787 0.91998-0.68461-0.37617 0.53675
  -7   4   8   56.29   30.38   1-0.16428-0.41177 0.90062-0.66520-0.42206 0.55471
  -7   4   7   14.31   21.44   1-0.16472-0.41541 0.87660-0.64126-0.47137 0.57620
  -7   4   6   24.98   21.61   1-0.16519-0.41914 0.84655-0.61110-0.52476 0.60168
  -7   4   5    5.45   23.82   1-0.16598-0.42243 0.80899-0.57364-0.58212 0.63114
  -7   4   3    2.75   22.17   1-0.16899-0.42773 0.70292-0.46758-0.70819 0.70134
  -7   4   2   44.85   23.01   1-0.17203-0.42891 0.62949-0.39407-0.77475 0.74001
  -7   4   1   93.54   24.59   1-0.17659-0.42841 0.53936-0.30403-0.84034 0.77770
  -7   5   1  327.68   34.65   1-0.18088-0.42412 0.47914-0.18499-0.87615 0.81355
  -7   5   2   99.84   27.38   1-0.17538-0.42551 0.55965-0.26548-0.82691 0.79221
  -7   5   3   38.63   24.75   1-0.17106-0.42567 0.62994-0.33566-0.77444 0.76764
  -7   5   4   -3.94   22.85   1-0.16785-0.42474 0.69026-0.39592-0.72080 0.74191
  -7   5   5   44.51   22.95   1-0.16537-0.42310 0.74150-0.44713-0.66745 0.71637
  -7   5   6   72.73   23.52   1-0.16353-0.42079 0.78488-0.49048-0.61516 0.69205
  -7   5   7   -3.86   25.32   1-0.16222-0.41787 0.82133-0.52709-0.56474 0.66958
  -7   5   8  -52.95   21.10   1-0.16112-0.41487 0.85188-0.55761-0.51655 0.64929
  -7   5   9   24.60   23.26   1-0.16017-0.41161 0.87745-0.58319-0.47070 0.63132
  -7   5  10   29.66   22.71   1-0.15932-0.40833 0.89886-0.60454-0.42715 0.61562
  -7   5  11  169.81   29.61   1-0.15866-0.40494 0.91685-0.62253-0.38560 0.60202
  -7   5  12   37.85   26.70   1-0.15801-0.40136 0.93183-0.63757-0.34626 0.59058
  -7   5  13   74.69   25.07   1-0.15729-0.39804 0.94431-0.64995-0.30889 0.58101
  -7   5  14   73.73   29.04   1-0.15667-0.39446 0.95468-0.66035-0.27323 0.57325
  -7   5  15    0.25   25.84   1-0.15608-0.39093 0.96323-0.66897-0.23910 0.56702
  -7   5  16    1.75   24.19   1-0.15535-0.38741 0.97022-0.67595-0.20646 0.56232
  -7   5  17   20.17   24.35   1-0.15456-0.38408 0.97585-0.68146-0.17515 0.55893
  -7   5  18   18.49   25.84   1-0.15393-0.38053 0.98027-0.68601-0.14501 0.55666
  -7   5  19   53.09   27.64   1-0.15313-0.37727 0.98363-0.68922-0.11607 0.55559
  -7   5  20   21.00   28.43   1-0.15238-0.37391 0.98604-0.69158-0.08814 0.55551
  -7   5  21  -53.43   31.75   1-0.15154-0.37049 0.98763-0.69318-0.06097 0.55628
  -7   6  20    0.04   29.54   1-0.14885-0.37735 0.98025-0.62708-0.15038 0.61775
  -7   6  19  -12.41   25.55   1-0.14962-0.38079 0.97572-0.62246-0.18000 0.61953
  -7   6  18   -0.01   24.93   1-0.15034-0.38411 0.97005-0.61687-0.21062 0.62220
  -7   6  17   77.55   29.46   1-0.15114-0.38749 0.96313-0.60990-0.24224 0.62596
  -7   6  16  -13.03   24.33   1-0.15191-0.39094 0.95480-0.60155-0.27493 0.63074
  -7   6  15  154.79   33.83   1-0.15272-0.39419 0.94484-0.59164-0.30894 0.63681
  -7   6  14   16.03   24.77   1-0.15361-0.39756 0.93312-0.57988-0.34403 0.64407
  -7   6  13   -5.46   26.54   1-0.15444-0.40079 0.91937-0.56620-0.38048 0.65264
  -7   6  12   34.48   27.15   1-0.15535-0.40400 0.90320-0.55001-0.41852 0.66272
  -7   6  11   56.15   29.68   1-0.15636-0.40724 0.88446-0.53121-0.45778 0.67411
  -7   6  10   11.14   23.15   1-0.15748-0.41025 0.86260-0.50938-0.49861 0.68702
  -7   6   9   23.41   23.07   1-0.15884-0.41293 0.83723-0.48405-0.54087 0.70147
  -7   6   8   28.94   22.75   1-0.16032-0.41566 0.80790-0.45474-0.58443 0.71708
  -7   6   7   51.20   24.87   1-0.16216-0.41794 0.77403-0.42097-0.62915 0.73393
  -7   6   6   67.68   24.29   1-0.16431-0.41991 0.73504-0.38192-0.67477 0.75167
  -7   6   5   -6.26   22.89   1-0.16691-0.42153 0.69038-0.33725-0.72077 0.76970
  -7   6   4   -7.78   22.09   1-0.17014-0.42234 0.63963-0.28652-0.76644 0.78756
  -7   6   3  -27.52   25.50   1-0.17405-0.42269 0.58242-0.22923-0.81096 0.80417
  -7   6   2  234.11   31.05   1-0.17875-0.42215 0.51844-0.16529-0.85339 0.81861
  -7   6   1   29.70   24.71   1-0.18447-0.42045 0.44806-0.09500-0.89237 0.82974
  -7   7   1  189.25   31.48   1-0.18772-0.41721 0.43452-0.02256-0.89891 0.83635
  -7   7   2  -24.40   21.63   1-0.18208-0.41881 0.49591-0.08397-0.86660 0.83181
  -7   7   3   90.07   29.03   1-0.17721-0.41950 0.55330-0.14136-0.83110 0.82429
  -7   7   4   46.82   25.51   1-0.17281-0.41974 0.60612-0.19405-0.79330 0.81435
  -7   7   5   -6.96   23.15   1-0.16929-0.41913 0.65423-0.24228-0.75393 0.80291
  -7   7   6   24.98   23.38   1-0.16608-0.41819 0.69776-0.28571-0.71360 0.79045
  -7   7   7  -28.28   23.97   1-0.16345-0.41667 0.73689-0.32491-0.67280 0.77757
  -7   7   8   10.34   23.69   1-0.16100-0.41496 0.77185-0.35974-0.63200 0.76467
  -7   7   9  -18.91   26.12   1-0.15902-0.41284 0.80278-0.39064-0.59174 0.75220
  -7   7  10    6.14   24.68   1-0.15723-0.41041 0.83034-0.41817-0.55185 0.74030
  -7   7  11  -19.69   23.69   1-0.15582-0.40769 0.85468-0.44265-0.51267 0.72912
  -7   7  12   29.67   24.24   1-0.15443-0.40491 0.87598-0.46391-0.47461 0.71893
  -7   7  13  140.41   30.25   1-0.15306-0.40212 0.89468-0.48249-0.43752 0.70966
  -7   7  14    9.71   24.34   1-0.15197-0.39905 0.91110-0.49904-0.40124 0.70132
  -7   7  15   92.34   29.00   1-0.15102-0.39595 0.92535-0.51335-0.36606 0.69400
  -7   7  16  -33.43   27.08   1-0.15001-0.39279 0.93773-0.52574-0.33184 0.68770
  -7   7  17   40.88   30.21   1-0.14897-0.38960 0.94837-0.53627-0.29873 0.68247
  -7   7  18   27.67   29.35   1-0.14809-0.38640 0.95749-0.54541-0.26649 0.67804
  -7   8  16    6.68   26.69   1-0.14905-0.39374 0.92076-0.44971-0.37842 0.73421
  -7   8  15    5.75   30.62   1-0.15023-0.39666 0.90654-0.43549-0.41220 0.74009
  -7   8  14   44.54   28.64   1-0.15161-0.39948 0.89045-0.41954-0.44663 0.74661
  -7   8  13   26.26   27.78   1-0.15297-0.40227 0.87223-0.40120-0.48191 0.75393
  -7   8  12   31.77   26.92   1-0.15462-0.40476 0.85190-0.38099-0.51757 0.76181
  -7   8  11   45.71   26.93   1-0.15619-0.40729 0.82904-0.35797-0.55398 0.77028
  -7   8  10   10.51   25.97   1-0.15816-0.40950 0.80360-0.33269-0.59072 0.77911
  -7   8   9  -14.45   25.76   1-0.16032-0.41156 0.77536-0.30441-0.62769 0.78825
  -7   8   8   56.14   25.33   1-0.16262-0.41336 0.74402-0.27307-0.66487 0.79750
  -7   8   7    2.55   24.62   1-0.16534-0.41473 0.70945-0.23856-0.70189 0.80665
  -7   8   6   55.50   27.73   1-0.16840-0.41585 0.67162-0.20068-0.73838 0.81528
  -7   8   5   49.58   25.15   1-0.17189-0.41659 0.63027-0.15938-0.77411 0.82308
  -7   8   4   36.05   24.98   1-0.17577-0.41683 0.58545-0.11454-0.80863 0.82969
  -7   8   3   56.63   26.31   1-0.18011-0.41656 0.53726-0.06635-0.84147 0.83462
  -7   8   2   40.46   26.66   1-0.18498-0.41592 0.48598-0.01510-0.87208 0.83728
  -7   8   1   74.66   28.95   1-0.19050-0.41446 0.43187 0.03885-0.90002 0.83746
  -7   9   1  164.79   33.47   1-0.19303-0.41196 0.43640 0.09326-0.89764 0.83504
  -7   9   2   24.59   27.44   1-0.18769-0.41306 0.48449 0.04520-0.87273 0.83801
  -7   9   3  199.65   32.92   1-0.18294-0.41376 0.53057-0.00088-0.84555 0.83870
  -7   9   4    1.40   25.06   1-0.17858-0.41402 0.57440-0.04466-0.81640 0.83746
  -7   9   5   85.22   28.81   1-0.17461-0.41376 0.61574-0.08606-0.78565 0.83467
  -7   9   6   13.34   26.06   1-0.17101-0.41322 0.65441-0.12465-0.75364 0.83054
  -7   9   7  101.35   30.68   1-0.16765-0.41247 0.69045-0.16061-0.72064 0.82536
  -7   9   8   44.36   26.98   1-0.16471-0.41115 0.72380-0.19400-0.68693 0.81961
  -7   9   9   40.45   27.53   1-0.16209-0.40969 0.75453-0.22466-0.65279 0.81334
  -7   9  10  -62.33   23.35   1-0.15975-0.40790 0.78281-0.25305-0.61829 0.80681
  -7   9  11   33.62   28.86   1-0.15753-0.40600 0.80845-0.27863-0.58402 0.80028
  -7   9  12   83.78   30.28   1-0.15552-0.40390 0.83192-0.30202-0.54965 0.79381
  -7  10   5   24.47   27.20   1-0.17725-0.41118 0.60851-0.01984-0.79112 0.84003
  -7  10   4   13.66   27.35   1-0.18131-0.41117 0.57053 0.01805-0.81894 0.84007
  -7  10   3   15.74   31.19   1-0.18563-0.41109 0.53059 0.05803-0.84534 0.83847
  -7  10   2   22.77   26.91   1-0.19026-0.41053 0.48906 0.09955-0.86997 0.83524
  -7  10   1   70.22   31.27   1-0.19527-0.40969 0.44611 0.14243-0.89264 0.83006
  -7   9  -6  117.83   31.98   1-0.23994-0.39401 0.08087 0.44870-0.99233 0.73460
  -7   9  -5   10.61   26.83   1-0.23235-0.39746 0.13005 0.39952-0.98771 0.75776
  -7   9  -4   -0.49   27.11   1-0.22501-0.40078 0.18066 0.34891-0.98024 0.77808
  -7   9  -3   33.37   29.77   1-0.21788-0.40373 0.23228 0.29735-0.96974 0.79552
  -7   9  -2   13.52   26.53   1-0.21109-0.40628 0.28417 0.24542-0.95618 0.80994
  -7   9  -1   46.60   27.12   1-0.20467-0.40860 0.33580 0.19384-0.93957 0.82118
  -7   9   0  187.07   32.12   1-0.19865-0.41054 0.38666 0.14305-0.92002 0.82946
  -7   8   0  225.45   33.79   1-0.19641-0.41276 0.37524 0.09560-0.92494 0.83433
  -7   8  -1   59.42   27.85   1-0.20296-0.41028 0.31707 0.15374-0.94624 0.82787
  -7   8  -2  120.91   32.54   1-0.21008-0.40745 0.25764 0.21310-0.96383 0.81752
  -7   8  -3  104.23   28.72   1-0.21758-0.40397 0.19803 0.27274-0.97743 0.80335
  -7   8  -4    8.62   25.31   1-0.22540-0.40039 0.13858 0.33215-0.98713 0.78496
  -7   8  -5   27.68   27.43   1-0.23362-0.39625 0.08072 0.39003-0.99293 0.76298
  -7   8  -6   30.18   26.77   1-0.24201-0.39209 0.02450 0.44611-0.99517 0.73724
  -7   8  -7   60.03   28.61   1-0.25061-0.38755-0.02885 0.49947-0.99418 0.70853
  -7   8  -8  126.89   30.43   1-0.25915-0.38315-0.07918 0.54985-0.99045 0.67694
  -7   8  -9  247.02   37.89   1-0.26760-0.37890-0.12631 0.59685-0.98443 0.64300
  -7   7 -12   -5.35   26.30   1-0.30042-0.35855-0.33276 0.74446-0.92871 0.50358
  -7   7 -11   56.59   28.96   1-0.29196-0.36291-0.29567 0.70742-0.94297 0.54575
  -7   7 -10    7.21   30.76   1-0.28308-0.36754-0.25412 0.66586-0.95670 0.58734
  -7   7  -9  108.60   29.68   1-0.27395-0.37261-0.20759 0.61936-0.96943 0.62793
  -7   7  -8  -10.53   23.73   1-0.26448-0.37785-0.15618 0.56790-0.98046 0.66689
  -7   7  -7   -0.15   27.81   1-0.25490-0.38330-0.10007 0.51176-0.98902 0.70330
  -7   7  -6   90.63   27.90   1-0.24528-0.38882-0.03942 0.45117-0.99437 0.73650
  -7   7  -5   16.61   28.57   1-0.23576-0.39415 0.02515 0.38667-0.99574 0.76583
  -7   7  -4   64.25   27.23   1-0.22637-0.39941 0.09259 0.31920-0.99250 0.79043
  -7   7  -3   85.04   27.77   1-0.21749-0.40414 0.16198 0.24983-0.98413 0.81000
  -7   7  -2   30.38   25.34   1-0.20898-0.40849 0.23206 0.17976-0.97045 0.82416
  -7   7  -1  237.42   33.75   1-0.20120-0.41203 0.30162 0.11025-0.95145 0.83311
  -7   7   0  204.33   34.54   1-0.19413-0.41503 0.36940 0.04247-0.92745 0.83696
  -7   6   0   -9.01   21.34   1-0.19132-0.41782 0.37219-0.01911-0.92650 0.83606
  -7   6  -1   -1.38   24.09   1-0.19903-0.41422 0.29152 0.06153-0.95476 0.83637
  -7   6  -2  632.28   42.26   1-0.20788-0.40956 0.20804 0.14501-0.97602 0.82973
  -7   6  -3  935.21   50.83   1-0.21760-0.40397 0.12347 0.22948-0.98977 0.81557
  -7   6  -4  128.55   28.62   1-0.22802-0.39780 0.04022 0.31269-0.99591 0.79377
  -7   6  -5  482.66   40.51   1-0.23903-0.39084-0.03977 0.39267-0.99497 0.76509
  -7   6  -6  -11.94   24.53   1-0.25013-0.38395-0.11495 0.46780-0.98791 0.73010
  -7   6  -7   78.00   28.89   1-0.26124-0.37704-0.18420 0.53708-0.97590 0.69009
  -7   6  -8   -5.40   22.28   1-0.27213-0.37027-0.24653 0.59941-0.96034 0.64666
  -7   6  -9    8.19   24.63   1-0.28271-0.36380-0.30190 0.65475-0.94246 0.60102
  -7   6 -10   12.71   28.23   1-0.29270-0.35796-0.35060 0.70345-0.92335 0.55392
  -7   6 -11   12.82   24.62   1-0.30222-0.35264-0.39273 0.74557-0.90398 0.50669
  -7   6 -12  -25.64   24.44   1-0.31127-0.34769-0.42904 0.78187-0.88495 0.45995
  -7   6 -13   10.69   26.29   1-0.31955-0.34365-0.46020 0.81295-0.86676 0.41371
  -7   5 -15   -3.96   26.85   1-0.34821-0.32322-0.60153 0.89550-0.76296 0.25430
  -7   5 -14  118.83   32.60   1-0.34111-0.32624-0.58375 0.87761-0.77953 0.29866
  -7   5 -13  191.60   35.44   1-0.33343-0.32972-0.56162 0.85555-0.79858 0.34556
  -7   5 -12  -39.24   23.13   1-0.32520-0.33378-0.53447 0.82845-0.81998 0.39500
  -7   5 -11   -7.17   25.06   1-0.31598-0.33895-0.50152 0.79546-0.84356 0.44629
  -7   5 -10  -27.63   28.11   1-0.30600-0.34476-0.46153 0.75546-0.86906 0.49963
  -7   5  -9   69.27   25.45   1-0.29520-0.35139-0.41320 0.70718-0.89591 0.55441
  -7   5  -8    8.54   24.54   1-0.28343-0.35895-0.35554 0.64950-0.92300 0.60943
  -7   5  -7  -15.60   31.26   1-0.27092-0.36733-0.28766 0.58161-0.94877 0.66308
  -7   5  -6  580.79   41.70   1-0.25780-0.37630-0.20902 0.50310-0.97122 0.71337
  -7   5  -5  466.60   39.74   1-0.24443-0.38545-0.12030 0.41434-0.98786 0.75795
  -7   5  -4 1741.47   68.65   1-0.23115-0.39463-0.02280 0.31687-0.99622 0.79417
  -7   5  -3  113.20   27.71   1-0.21844-0.40321 0.08075 0.21331-0.99416 0.82001
  -7   5  -2  846.83   47.26   1-0.20675-0.41082 0.18641 0.10770-0.98050 0.83414
  -7   5  -1 1388.29   56.76   1-0.19641-0.41696 0.29037 0.00384-0.95527 0.83677
  -7   5   0  857.41   46.18   1-0.18778-0.42145 0.38892-0.09468-0.91974 0.82916
  -7   4   0   13.93   24.09   1-0.18339-0.42577 0.43135-0.19601-0.90070 0.81017
  -7   4  -1  902.83   46.36   1-0.19296-0.42040 0.30667-0.07142-0.95032 0.83192
  -7   4  -2  477.71   37.36   1-0.20513-0.41237 0.16991 0.06535-0.98363 0.83721
  -7   4  -3  159.16   29.01   1-0.22008-0.40161 0.02932 0.20596-0.99693 0.82268
  -7   4  -4  398.39   36.01   1-0.23668-0.38914-0.10609 0.34126-0.99027 0.78823
  -7   4  -5   14.47   23.37   1-0.25368-0.37629-0.22852 0.46370-0.96724 0.73721
  -7   4  -6   -3.87   21.76   1-0.27045-0.36370-0.33364 0.56871-0.93334 0.67544
  -7   4  -7  455.80   39.17   1-0.28606-0.35221-0.41998 0.65510-0.89435 0.60858
  -7   4  -8  136.62   27.65   1-0.30027-0.34219-0.48940 0.72446-0.85443 0.54079
  -7   4  -9   17.73   25.53   1-0.31295-0.33359-0.54407 0.77917-0.81654 0.47510
  -7   4 -10   61.29   27.38   1-0.32411-0.32665-0.58696 0.82197-0.78204 0.41270
  -7   4 -11  105.44   29.61   1-0.33398-0.32092-0.62015 0.85523-0.75182 0.35458
  -7   4 -12   69.69   29.95   1-0.34284-0.31626-0.64597 0.88108-0.72566 0.30059
  -7   4 -13   18.96   24.80   1-0.35067-0.31248-0.66598 0.90113-0.70347 0.25054
  -7   4 -14  -53.66   29.84   1-0.35766-0.30968-0.68130 0.91646-0.68501 0.20426
  -7   4 -15   -2.84   26.20   1-0.36394-0.30748-0.69309 0.92823-0.66969 0.16103
  -7   4 -16   -5.78   26.81   1-0.36963-0.30602-0.70185 0.93699-0.65738 0.12075
  -7   3 -17  -46.57   23.43   1-0.39030-0.28952-0.78061 0.95687-0.54113-0.02329
  -7   3 -16   59.26   27.10   1-0.38609-0.28955-0.77939 0.95562-0.54571 0.00914
  -7   3 -15   31.56   27.94   1-0.38147-0.29001-0.77660 0.95286-0.55285 0.04416
  -7   3 -14    3.61   25.71   1-0.37638-0.29095-0.77200 0.94823-0.56280 0.08203
  -7   3 -13   67.90   26.54   1-0.37066-0.29261-0.76494 0.94115-0.57633 0.12338
  -7   3 -12    3.02   24.62   1-0.36431-0.29470-0.75468 0.93094-0.59406 0.16915
  -7   3 -11   53.17   26.05   1-0.35694-0.29794-0.74011 0.91639-0.61696 0.21983
  -7   3 -10  165.90   29.69   1-0.34831-0.30239-0.71957 0.89580-0.64613 0.27698
  -7   3  -9  714.18   44.53   1-0.33814-0.30845-0.69053 0.86680-0.68281 0.34149
  -7   3  -8  377.61   36.76   1-0.32585-0.31656-0.64955 0.82577-0.72799 0.41445
  -7   3  -7  283.12   34.11   1-0.31103-0.32730-0.59106 0.76725-0.78241 0.49670
  -7   3  -6  227.34   31.76   1-0.29326-0.34083-0.50774 0.68402-0.84481 0.58706
  -7   3  -5   56.31   26.79   1-0.27202-0.35798-0.39118 0.56743-0.90998 0.68002
  -7   3  -4  142.77   27.08   1-0.24813-0.37771-0.23506 0.41133-0.96629 0.76412
  -7   3  -3   17.11   23.98   1-0.22397-0.39764-0.04272 0.21908-0.99615 0.82193
  -7   3  -2   44.70   23.31   1-0.20278-0.41480 0.16593 0.01043-0.98445 0.83802
  -7   3  -1   14.33   21.52   1-0.18734-0.42605 0.36248-0.18604-0.93060 0.81213
  -7   3   0   29.35   23.01   1-0.17783-0.43134 0.52564-0.34916-0.84899 0.75846
  -7   2   0   57.03   23.16   1-0.17523-0.43401 0.72904-0.61142-0.68019 0.58977
  -7   2  -1  129.85   25.47   1-0.17863-0.43473 0.53666-0.41904-0.84195 0.72360
  -7   2  -2   66.63   23.04   1-0.19714-0.42045 0.20841-0.09090-0.97659 0.83015
  -7   2  -3   25.57   22.72   1-0.23674-0.38493-0.18988 0.30735-0.97750 0.80332
  -7   2  -4   -0.42   22.98   1-0.28024-0.34553-0.48967 0.60706-0.85828 0.65623
  -7   2  -5   78.55   24.74   1-0.31319-0.31675-0.65580 0.77312-0.72605 0.49624
  -7   2  -6  146.26   27.76   1-0.33564-0.29852-0.74148 0.85891-0.62471 0.36701
  -7   2  -7  550.15   38.78   1-0.35104-0.28734-0.78738 0.90476-0.55364 0.26803
  -7   2  -8 1235.37   54.60   1-0.36219-0.28025-0.81307 0.93046-0.50493 0.19148
  -7   2  -9   51.38   26.22   1-0.37076-0.27582-0.82805 0.94543-0.47141 0.13014
  -7   2 -10  172.80   29.71   1-0.37767-0.27311-0.83687 0.95425-0.44841 0.07919
  -7   2 -11   31.10   24.32   1-0.38331-0.27165-0.84187 0.95922-0.43311 0.03595
  -7   2 -12  488.54   39.83   1-0.38821-0.27081-0.84434 0.96176-0.42335-0.00161
  -7   2 -13  312.29   36.23   1-0.39249-0.27078-0.84521 0.96254-0.41751-0.03542
  -7   2 -14   40.04   26.37   1-0.39637-0.27104-0.84469 0.96213-0.41510-0.06574
  -7   2 -15  -14.46   25.93   1-0.39980-0.27179-0.84340 0.96074-0.41487-0.09382
  -7   2 -16   21.14   34.15   1-0.40305-0.27267-0.84124 0.95867-0.41675-0.11978
  -7   2 -17  135.11   33.72   1-0.40611-0.27376-0.83853 0.95597-0.42006-0.14435
  -7   1 -17   58.94   29.60   1-0.42094-0.25893-0.87745 0.93602-0.29072-0.27378
  -7   1 -16  -81.57   34.68   1-0.41918-0.25656-0.88165 0.94022-0.27739-0.25914
  -7   1 -15  -13.07   25.66   1-0.41736-0.25420-0.88561 0.94421-0.26427-0.24439
  -7   1 -14   59.73   27.14   1-0.41552-0.25185-0.88937 0.94794-0.25115-0.22963
  -7   1 -13    4.92   25.97   1-0.41362-0.24957-0.89289 0.95149-0.23830-0.21450
  -7   1 -12   14.86   24.43   1-0.41180-0.24725-0.89616 0.95479-0.22555-0.19938
  -7   1 -11  100.45   26.99   1-0.40970-0.24524-0.89929 0.95782-0.21318-0.18396
  -7   1 -10   83.52   25.95   1-0.40780-0.24294-0.90210 0.96074-0.20121-0.16794
  -7   1  -9  102.62   26.97   1-0.40570-0.24093-0.90472 0.96338-0.18988-0.15144
  -7   1  -7  -16.93   21.26   1-0.40091-0.23746-0.90939 0.96795-0.17046-0.11511
  -7   1  -6  264.51   31.79   1-0.39828-0.23584-0.91125 0.96992-0.16425-0.09334
  -7   1  -5  121.14   25.59   1-0.39480-0.23519-0.91275 0.97136-0.16375-0.06594
  -7   1  -4   75.08   24.19   1-0.38952-0.23642-0.91286 0.97148-0.17996-0.02194
  -7   1  -3   49.12   23.77   1-0.37278-0.24899-0.89768 0.95627-0.28840 0.11434
  -7   1  -2   24.97   21.41   1-0.19437-0.42324 0.90822-0.84947-0.39511 0.24884
  -7   1  -1  138.14   28.72   1-0.21154-0.40190 0.96957-0.91083-0.15265 0.03437
  -7   1   0   38.27   23.34   1-0.21332-0.39590 0.97449-0.91583-0.09954 0.00911
  -7   0   0   25.23   21.88   1-0.30470-0.30453 0.72854-0.72892 0.56134-0.65185
  -7   0  -1  -64.21   18.36   1-0.34202-0.27141 0.53599-0.53629 0.71237-0.83083
  -7   0  -2  100.54   24.17   1-0.39194-0.22562 0.17116-0.17140 0.83556-0.98195
  -7   0  -3   -8.27   20.69   1-0.43067-0.19101-0.27738 0.27733 0.78520-0.95947
  -7   0  -4   87.06   24.38   1-0.44261-0.18320-0.58387 0.58384 0.60720-0.80924
  -7   0  -5   12.55   21.19   1-0.44179-0.18820-0.73760 0.73750 0.43934-0.66919
  -7   0  -6  -30.61   23.58   1-0.43860-0.19548-0.81298 0.81288 0.31366-0.57140
  -7   0  -7  -27.38   19.80   1-0.43575-0.20258-0.85251 0.85244 0.22095-0.50651
  -7   0  -8   42.51   22.18   1-0.43352-0.20902-0.87471 0.87446 0.15020-0.46370
  -7   0  -9  -19.52   21.87   1-0.43222-0.21444-0.88761 0.88741 0.09375-0.43514
  -7   0 -10  112.01   27.38   1-0.43139-0.21933-0.89523 0.89502 0.04719-0.41637
  -7   0 -11   33.26   23.85   1-0.43107-0.22386-0.89955 0.89936 0.00732-0.40437
  -7   0 -12   64.46   26.57   1-0.43116-0.22796-0.90165 0.90150-0.02761-0.39736
  -7   0 -13   39.45   24.62   1-0.43131-0.23188-0.90233 0.90207-0.05873-0.39413
  -7   0 -14   54.98   28.07   1-0.43176-0.23558-0.90183 0.90159-0.08730-0.39351
  -7   0 -15  -63.73   20.97   1-0.43237-0.23911-0.90047 0.90019-0.11350-0.39518
  -7   0 -16   33.17   29.83   1-0.43310-0.24267-0.89841 0.89808-0.13810-0.39850
  -7   0 -17  -20.98   25.34   1-0.43393-0.24599-0.89577 0.89545-0.16132-0.40317
  -7  -1 -17   -7.75   30.86   1-0.44443-0.23544-0.89558 0.83648-0.04040-0.52411
  -7  -1 -16   -7.20   33.00   1-0.44411-0.23158-0.89425 0.83513-0.00903-0.52758
  -7  -1 -15   52.66   25.91   1-0.44393-0.22764-0.89150 0.83243 0.02455-0.53321
  -7  -1 -14   22.88   25.01   1-0.44384-0.22351-0.88700 0.82793 0.06083-0.54165
  -7  -1 -13   65.94   26.40   1-0.44394-0.21939-0.88019 0.82109 0.10057-0.55349
  -7  -1 -12   23.84   24.24   1-0.44430-0.21489-0.87035 0.81128 0.14435-0.56942
  -7  -1 -11  172.27   29.49   1-0.44478-0.21017-0.85655 0.79761 0.19297-0.59013
  -7  -1 -10   82.12   26.32   1-0.44535-0.20550-0.83720 0.77816 0.24789-0.61725
  -7  -1  -9   94.34   26.29   1-0.44611-0.20049-0.80993 0.75095 0.31037-0.65181
  -7  -1  -8   85.78   25.60   1-0.44672-0.19574-0.77136 0.71238 0.38188-0.69538
  -7  -1  -7   20.62   22.66   1-0.44711-0.19124-0.71620 0.65730 0.46346-0.74914
  -7  -1  -6  273.39   31.34   1-0.44627-0.18798-0.63691 0.57795 0.55531-0.81312
  -7  -1  -5  120.73   25.69   1-0.44305-0.18689-0.52378 0.46479 0.65359-0.88354
  -7  -1  -4   63.75   23.57   1-0.43562-0.19027-0.36769 0.30867 0.74766-0.94981
  -7  -1  -3   37.46   28.70   1-0.42171-0.20004-0.16860 0.10961 0.81826-0.99254
  -7  -1  -2   21.39   21.04   1-0.40079-0.21681 0.05410-0.11320 0.84477-0.99112
  -7  -1  -1  144.41   26.43   1-0.37570-0.23773 0.26635-0.32554 0.82188-0.94042
  -7  -1   0   60.74   23.65   1-0.35005-0.25932 0.44098-0.50016 0.76517-0.85570
  -6  11   1   95.92   30.79   1-0.15345-0.36439 0.44630 0.20120-0.89455 0.84493
  -6  11   2  183.86   33.22   1-0.14855-0.36512 0.48538 0.16206-0.87400 0.85223
  -6  11   3   46.88   29.14   1-0.14390-0.36565 0.52353 0.12404-0.85172 0.85779
  -6  11   4  141.26   31.83   1-0.13964-0.36573 0.56061 0.08691-0.82780 0.86194
  -6  11   5   77.56   29.92   1-0.13560-0.36567 0.59615 0.05131-0.80258 0.86459
  -6  11   6  -33.89   23.80   1-0.13179-0.36529 0.63014 0.01735-0.77617 0.86603
  -6  11   7   47.83   31.69   1-0.12829-0.36471 0.66261-0.01514-0.74863 0.86638
  -6  11   8   92.76   31.61   1-0.12491-0.36394 0.69336-0.04579-0.72022 0.86580
  -6  10  14   35.88   28.65   1-0.10798-0.35590 0.85324-0.26443-0.52041 0.83340
  -6  10  13   43.42   28.24   1-0.10997-0.35810 0.83278-0.24412-0.55270 0.83789
  -6  10  12   60.50   28.33   1-0.11206-0.36025 0.81029-0.22153-0.58531 0.84249
  -6  10  11   75.35   30.09   1-0.11429-0.36209 0.78599-0.19722-0.61766 0.84703
  -6  10  10  144.86   32.31   1-0.11681-0.36373 0.75955-0.17091-0.64996 0.85139
  -6  10   9   47.87   27.47   1-0.11940-0.36526 0.73104-0.14221-0.68194 0.85540
  -6  10   8    5.55   24.14   1-0.12243-0.36646 0.70050-0.11179-0.71332 0.85889
  -6  10   7  267.24   34.85   1-0.12557-0.36745 0.66781-0.07912-0.74404 0.86169
  -6  10   6   -1.78   25.56   1-0.12910-0.36803 0.63301-0.04433-0.77388 0.86367
  -6  10   5  -30.62   23.30   1-0.13295-0.36834 0.59625-0.00765-0.80255 0.86452
  -6  10   4   -1.13   31.12   1-0.13699-0.36842 0.55749 0.03106-0.82995 0.86400
  -6  10   3  -41.31   24.29   1-0.14145-0.36813 0.51700 0.07161-0.85576 0.86193
  -6  10   2   22.82   26.89   1-0.14625-0.36750 0.47487 0.11378-0.87982 0.85809
  -6  10   1   96.85   29.72   1-0.15141-0.36656 0.43133 0.15728-0.90193 0.85227
  -6   9   1   18.80   24.76   1-0.14914-0.36872 0.41964 0.11009-0.90749 0.85788
  -6   9   2   10.09   26.92   1-0.14382-0.36997 0.46816 0.06156-0.88345 0.86165
  -6   9   3   42.38   25.16   1-0.13886-0.37076 0.51499 0.01472-0.85701 0.86312
  -6   9   4   17.25   24.42   1-0.13425-0.37117 0.55956-0.02971-0.82860 0.86254
  -6   9   5  -42.37   22.89   1-0.13017-0.37110 0.60196-0.07216-0.79832 0.86027
  -6   9   6   47.83   25.97   1-0.12645-0.37072 0.64166-0.11180-0.76675 0.85658
  -6   9   7   -3.23   23.20   1-0.12306-0.36997 0.67879-0.14892-0.73406 0.85178
  -6   9   8   51.27   25.65   1-0.12000-0.36889 0.71321-0.18337-0.70061 0.84618
  -6   9   9   16.95   25.16   1-0.11720-0.36749 0.74513-0.21533-0.66652 0.84001
  -6   9  10  199.79   32.02   1-0.11464-0.36589 0.77445-0.24452-0.63212 0.83353
  -6   9  11   31.97   27.72   1-0.11246-0.36390 0.80130-0.27147-0.59761 0.82694
  -6   9  12   27.83   24.93   1-0.11041-0.36183 0.82584-0.29607-0.56308 0.82031
  -6   9  13   29.47   25.80   1-0.10854-0.35956 0.84814-0.31836-0.52872 0.81388
  -6   9  14   -6.48   25.86   1-0.10673-0.35721 0.86824-0.33822-0.49482 0.80780
  -6   9  15  -52.70   38.33   1-0.10522-0.35453 0.88650-0.35664-0.46105 0.80199
  -6   9  16    8.73   26.65   1-0.10383-0.35191 0.90287-0.37307-0.42777 0.79656
  -6   9  17  120.33   33.48   1-0.10240-0.34912 0.91753-0.38762-0.39499 0.79171
  -6   8  19  -35.80   25.43   1-0.10029-0.34291 0.95428-0.48324-0.29311 0.74555
  -6   8  18   60.43   26.54   1-0.10141-0.34602 0.94409-0.47316-0.32506 0.74968
  -6   8  17   12.02   25.51   1-0.10240-0.34908 0.93233-0.46136-0.35795 0.75463
  -6   8  16   14.49   24.59   1-0.10354-0.35214 0.91894-0.44786-0.39150 0.76029
  -6   8  15   11.01   27.37   1-0.10480-0.35498 0.90378-0.43275-0.42574 0.76664
  -6   8  14   25.72   24.02   1-0.10612-0.35784 0.88665-0.41555-0.46067 0.77367
  -6   8  13   -2.48   29.11   1-0.10762-0.36056 0.86742-0.39638-0.49621 0.78128
  -6   8  12   -7.20   22.97   1-0.10924-0.36301 0.84580-0.37482-0.53244 0.78957
  -6   8  11  -14.81   21.84   1-0.11106-0.36540 0.82184-0.35086-0.56892 0.79823
  -6   8  10   26.94   26.18   1-0.11308-0.36748 0.79512-0.32422-0.60583 0.80731
  -6   8   9   -9.93   21.92   1-0.11523-0.36952 0.76532-0.29428-0.64318 0.81660
  -6   8   8   22.33   24.35   1-0.11775-0.37117 0.73268-0.26167-0.68022 0.82579
  -6   8   7  -14.52   32.89   1-0.12055-0.37245 0.69669-0.22570-0.71709 0.83476
  -6   8   6   25.66   24.67   1-0.12384-0.37336 0.65742-0.18647-0.75330 0.84309
  -6   8   5  -33.30   25.33   1-0.12746-0.37377 0.61479-0.14389-0.78850 0.85049
  -6   8   4   24.56   23.80   1-0.13153-0.37395 0.56870-0.09773-0.82237 0.85639
  -6   8   3  223.27   32.25   1-0.13605-0.37360 0.51935-0.04840-0.85441 0.86044
  -6   8   2   65.39   28.00   1-0.14112-0.37254 0.46722 0.00362-0.88399 0.86226
  -6   8   1  117.84   27.05   1-0.14685-0.37104 0.41238 0.05843-0.91085 0.86126
  -6   7   1   -0.95   21.48   1-0.14414-0.37383 0.41146 0.00052-0.91130 0.86156
  -6   7   2    2.60   22.64   1-0.13831-0.37548 0.47400-0.06195-0.88039 0.85861
  -6   7   3   34.99   25.52   1-0.13312-0.37650 0.53271-0.12063-0.84616 0.85229
  -6   7   4  147.63   26.36   1-0.12854-0.37690 0.58702-0.17492-0.80941 0.84339
  -6   7   5    7.01   20.76   1-0.12478-0.37654 0.63692-0.22493-0.77073 0.83266
  -6   7   6   11.36   22.30   1-0.12132-0.37590 0.68226-0.27012-0.73086 0.82063
  -6   7   7   56.84   23.08   1-0.11852-0.37448 0.72322-0.31113-0.69027 0.80804
  -6   7   8  121.99   25.35   1-0.11599-0.37288 0.75995-0.34790-0.64952 0.79514
  -6   7   9  -22.82   25.28   1-0.11386-0.37090 0.79270-0.38063-0.60899 0.78248
  -6   7  10   41.46   23.60   1-0.11195-0.36868 0.82182-0.40964-0.56889 0.77029
  -6   7  11   89.85   25.85   1-0.11038-0.36602 0.84766-0.43564-0.52938 0.75874
  -6   7  12  114.29   27.06   1-0.10886-0.36337 0.87041-0.45835-0.49079 0.74801
  -6   7  13  -55.89   21.70   1-0.10763-0.36049 0.89045-0.47843-0.45305 0.73817
  -6   7  14   19.11   24.80   1-0.10638-0.35757 0.90798-0.49583-0.41639 0.72938
  -6   7  15   23.09   25.27   1-0.10530-0.35453 0.92332-0.51121-0.38063 0.72146
  -6   7  16   32.31   25.22   1-0.10430-0.35141 0.93674-0.52462-0.34569 0.71452
  -6   7  17    7.98   24.84   1-0.10333-0.34830 0.94824-0.53598-0.31205 0.70865
  -6   7  18   92.35   27.54   1-0.10239-0.34495 0.95826-0.54614-0.27893 0.70355
  -6   7  19   57.02   27.42   1-0.10152-0.34169 0.96673-0.55462-0.24699 0.69943
  -6   7  20   36.21   25.38   1-0.10075-0.33839 0.97390-0.56182-0.21580 0.69614
  -6   7  21   19.89   31.38   1-0.09983-0.33508 0.97988-0.56775-0.18544 0.69370
  -6   6  23   -0.53   33.57   1-0.10075-0.32594 0.99297-0.63972-0.07576 0.63984
  -6   6  22    0.08   27.01   1-0.10153-0.32933 0.99074-0.63740-0.10372 0.63985
  -6   6  21   20.81   28.93   1-0.10232-0.33274 0.98763-0.63433-0.13229 0.64052
  -6   6  20   60.85   27.90   1-0.10305-0.33610 0.98354-0.63023-0.16170 0.64210
  -6   6  19   38.47   25.52   1-0.10383-0.33950 0.97837-0.62514-0.19203 0.64448
  -6   6  18  -22.27   26.71   1-0.10452-0.34292 0.97198-0.61862-0.22346 0.64803
  -6   6  17   55.72   26.29   1-0.10532-0.34622 0.96429-0.61107-0.25570 0.65242
  -6   6  16   29.83   25.21   1-0.10609-0.34958 0.95503-0.60182-0.28930 0.65806
  -6   6  15   48.34   24.69   1-0.10691-0.35293 0.94410-0.59082-0.32403 0.66493
  -6   6  14   17.73   24.26   1-0.10770-0.35629 0.93123-0.57790-0.36006 0.67305
  -6   6  13   10.12   22.96   1-0.10870-0.35944 0.91619-0.56300-0.39738 0.68244
  -6   6  12  -14.91   22.93   1-0.10965-0.36269 0.89871-0.54549-0.43598 0.69321
  -6   6  11   65.72   24.39   1-0.11068-0.36574 0.87832-0.52511-0.47617 0.70547
  -6   6  10  177.96   27.28   1-0.11197-0.36863 0.85477-0.50161-0.51762 0.71907
  -6   6   9   36.08   23.39   1-0.11329-0.37153 0.82742-0.47415-0.56059 0.73406
  -6   6   8   -5.43   20.83   1-0.11489-0.37399 0.79600-0.44272-0.60460 0.75023
  -6   6   7   91.22   24.58   1-0.11692-0.37611 0.75981-0.40662-0.64965 0.76737
  -6   6   5    9.19   22.04   1-0.12216-0.37912 0.67128-0.31807-0.74096 0.80289
  -6   6   4   65.55   23.68   1-0.12574-0.37969 0.61813-0.26498-0.78590 0.82000
  -6   6   3   12.52   20.67   1-0.12998-0.37969 0.55841-0.20524-0.82943 0.83553
  -6   6   2   21.85   20.97   1-0.13510-0.37871 0.49239-0.13925-0.87025 0.84845
  -6   6   1    9.96   21.34   1-0.14120-0.37667 0.42045-0.06736-0.90721 0.85758
  -6   5   2   -7.82   20.50   1-0.13150-0.38230 0.52851-0.23425-0.84880 0.82703
  -6   5   3  174.06   26.84   1-0.12675-0.38291 0.60218-0.30786-0.79820 0.80432
  -6   5   4    9.96   21.58   1-0.12311-0.38243 0.66624-0.37188-0.74549 0.77953
  -6   5   5  107.22   25.10   1-0.12036-0.38096 0.72117-0.42685-0.69238 0.75436
  -6   5   6  357.15   31.72   1-0.11817-0.37901 0.76795-0.47368-0.63992 0.72974
  -6   5   7  -23.46   20.46   1-0.11662-0.37644 0.80748-0.51320-0.58898 0.70673
  -6   5   8   44.78   22.38   1-0.11530-0.37353 0.84089-0.54663-0.53985 0.68554
  -6   5   9  420.49   33.52   1-0.11433-0.37047 0.86894-0.57467-0.49298 0.66650
  -6   5  10  491.35   35.55   1-0.11339-0.36725 0.89253-0.59812-0.44831 0.64975
  -6   5  11   24.38   22.56   1-0.11268-0.36379 0.91238-0.61806-0.40569 0.63503
  -6   5  12   18.25   23.23   1-0.11198-0.36034 0.92901-0.63467-0.36518 0.62243
  -6   5  13   91.61   25.50   1-0.11133-0.35685 0.94294-0.64862-0.32662 0.61171
  -6   5  14  286.39   31.82   1-0.11068-0.35335 0.95456-0.66026-0.28983 0.60279
  -6   5  15  -51.93   22.13   1-0.11001-0.34982 0.96421-0.66989-0.25462 0.59556
  -6   5  16   33.39   24.75   1-0.10932-0.34640 0.97210-0.67775-0.22115 0.58985
  -6   5  17    3.16   23.29   1-0.10870-0.34286 0.97859-0.68429-0.18867 0.58542
  -6   5  18   61.22   25.77   1-0.10794-0.33945 0.98370-0.68933-0.15785 0.58239
  -6   5  19   52.47   26.05   1-0.10725-0.33602 0.98770-0.69336-0.12798 0.58038
  -6   5  20   38.80   26.97   1-0.10656-0.33254 0.99069-0.69636-0.09904 0.57946
  -6   5  21   37.76   26.07   1-0.10580-0.32922 0.99276-0.69836-0.07123 0.57950
  -6   5  22   -2.89   26.51   1-0.10497-0.32586 0.99402-0.69955-0.04421 0.58041
  -6   5  23  -60.38   23.70   1-0.10429-0.32244 0.99451-0.70021-0.01794 0.58192
  -6   5  24  -38.58   31.89   1-0.10343-0.31912 0.99433-0.69992 0.00758 0.58439
  -6   4  25   26.18   31.28   1-0.10702-0.31142 0.98817-0.75275 0.09251 0.52722
  -6   4  24   97.15   32.38   1-0.10795-0.31467 0.99034-0.75496 0.06972 0.52215
  -6   4  23    7.15   27.03   1-0.10878-0.31803 0.99203-0.75651 0.04622 0.51780
  -6   4  22    1.79   24.62   1-0.10969-0.32126 0.99318-0.75765 0.02214 0.51402
  -6   4  21   16.12   24.65   1-0.11046-0.32449 0.99375-0.75829-0.00262 0.51087
  -6   4  20    2.56   24.37   1-0.11137-0.32783 0.99367-0.75824-0.02820 0.50854
  -6   4  19   16.21   24.12   1-0.11209-0.33122 0.99291-0.75739-0.05475 0.50721
  -6   4  18   33.14   25.34   1-0.11287-0.33454 0.99137-0.75598-0.08204 0.50666
  -6   4  17   20.54   22.64   1-0.11358-0.33800 0.98893-0.75349-0.11073 0.50740
  -6   4  16   57.94   23.62   1-0.11420-0.34155 0.98551-0.75002-0.14058 0.50932
  -6   4  15  119.96   26.77   1-0.11481-0.34507 0.98093-0.74547-0.17175 0.51260
  -6   4  14   53.21   24.78   1-0.11540-0.34868 0.97501-0.73952-0.20456 0.51754
  -6   4  13  133.67   26.88   1-0.11594-0.35222 0.96752-0.73211-0.23906 0.52420
  -6   4  12   45.81   23.88   1-0.11631-0.35607 0.95811-0.72256-0.27581 0.53301
  -6   4  11  843.40   42.76   1-0.11673-0.35969 0.94646-0.71100-0.31474 0.54403
  -6   4  10   -5.50   20.73   1-0.11721-0.36341 0.93208-0.69663-0.35615 0.55765
  -6   4   9   26.05   21.35   1-0.11749-0.36723 0.91427-0.67884-0.40063 0.57418
  -6   4   8  291.80   29.26   1-0.11797-0.37092 0.89227-0.65686-0.44829 0.59400
  -6   4   7  -13.47   19.84   1-0.11845-0.37457 0.86501-0.62963-0.49956 0.61735
  -6   4   6   28.78   22.14   1-0.11913-0.37805 0.83114-0.59575-0.55464 0.64452
  -6   4   5   15.92   20.56   1-0.12014-0.38120 0.78905-0.55363-0.61347 0.67545
  -6   4   4  187.47   26.88   1-0.12172-0.38379 0.73673-0.50133-0.67569 0.70976
  -6   4   3  380.97   30.29   1-0.12413-0.38550 0.67189-0.43648-0.74038 0.74654
  -6   4   2  210.06   26.13   1-0.12781-0.38593 0.59241-0.35704-0.80547 0.78375
  -6   4   1   51.07   22.44   1-0.13326-0.38472 0.49648-0.26108-0.86794 0.81825
  -6   3   1   43.48   21.15   1-0.12863-0.38927 0.59652-0.42000-0.80242 0.75276
  -6   3   2    9.00   19.71   1-0.12539-0.38851 0.69950-0.52294-0.71422 0.69244
  -6   3   3   14.36   19.03   1-0.12405-0.38560 0.77545-0.59894-0.63049 0.63668
  -6   3   4  400.93   30.44   1-0.12368-0.38179 0.83115-0.65465-0.55429 0.58839
  -6   3   5  104.86   21.92   1-0.12373-0.37766 0.87214-0.69557-0.48628 0.54823
  -6   3   6  -19.26   18.46   1-0.12389-0.37335 0.90276-0.72615-0.42554 0.51541
  -6   3   7   36.17   21.58   1-0.12419-0.36891 0.92578-0.74923-0.37133 0.48910
  -6   3   8  -13.27   19.70   1-0.12437-0.36458 0.94326-0.76673-0.32268 0.46833
  -6   3   9   46.20   21.86   1-0.12431-0.36051 0.95671-0.78015-0.27843 0.45201
  -6   3  10   79.93   22.85   1-0.12416-0.35650 0.96701-0.79046-0.23811 0.43955
  -6   3  11  324.96   31.33   1-0.12392-0.35252 0.97491-0.79843-0.20092 0.43029
  -6   3  12  154.18   25.93   1-0.12354-0.34890 0.98090-0.80434-0.16651 0.42374
  -6   3  13  162.88   26.22   1-0.12297-0.34519 0.98538-0.80881-0.13438 0.41951
  -6   3  14   35.04   22.29   1-0.12245-0.34160 0.98861-0.81206-0.10410 0.41714
  -6   3  15    5.00   25.03   1-0.12173-0.33819 0.99082-0.81424-0.07536 0.41634
  -6   3  16    7.66   21.14   1-0.12099-0.33479 0.99214-0.81557-0.04813 0.41697
  -6   3  17    0.55   20.56   1-0.12024-0.33142 0.99270-0.81621-0.02207 0.41873
  -6   3  18   30.71   23.24   1-0.11937-0.32814 0.99259-0.81612 0.00289 0.42163
  -6   3  19   37.08   24.73   1-0.11840-0.32495 0.99191-0.81537 0.02691 0.42551
  -6   3  20   13.87   23.60   1-0.11746-0.32169 0.99070-0.81415 0.05011 0.43021
  -6   3  21   39.25   27.78   1-0.11640-0.31865 0.98901-0.81230 0.07255 0.43570
  -6   3  22    7.90   27.58   1-0.11544-0.31548 0.98686-0.81021 0.09448 0.44160
  -6   3  23   23.91   26.27   1-0.11447-0.31234 0.98426-0.80775 0.11598 0.44800
  -6   3  24    2.32   25.29   1-0.11334-0.30926 0.98132-0.80469 0.13679 0.45517
  -6   3  25   50.17   27.47   1-0.11225-0.30618 0.97800-0.80132 0.15714 0.46271
  -6   2  26   21.76   27.46   1-0.11717-0.29717 0.95762-0.83993 0.24278 0.40489
  -6   2  25   17.81   28.61   1-0.11850-0.29998 0.96207-0.84439 0.22536 0.39436
  -6   2  24   -6.72   24.66   1-0.11975-0.30286 0.96625-0.84848 0.20772 0.38418
  -6   2  23    4.48   24.47   1-0.12104-0.30569 0.97010-0.85240 0.18997 0.37408
  -6   2  22    3.75   23.27   1-0.12237-0.30851 0.97371-0.85602 0.17173 0.36434
  -6   2  21   18.31   24.90   1-0.12359-0.31148 0.97702-0.85924 0.15326 0.35504
  -6   2  20   -0.91   21.57   1-0.12494-0.31435 0.98001-0.86228 0.13440 0.34595
  -6   2  19   32.65   24.82   1-0.12609-0.31724 0.98271-0.86498 0.11516 0.33736
  -6   2  18   54.19   23.56   1-0.12735-0.32011 0.98508-0.86739 0.09533 0.32924
  -6   2  17   45.16   23.39   1-0.12854-0.32305 0.98710-0.86944 0.07500 0.32167
  -6   2  16  190.41   29.32   1-0.12977-0.32602 0.98875-0.87109 0.05390 0.31484
  -6   2  15   59.20   24.66   1-0.13087-0.32903 0.98999-0.87236 0.03214 0.30871
  -6   2  14   70.40   24.16   1-0.13194-0.33214 0.99078-0.87314 0.00944 0.30355
  -6   2  13  219.37   28.86   1-0.13283-0.33546 0.99108-0.87337-0.01429 0.29941
  -6   2  12   16.27   20.73   1-0.13372-0.33858 0.99078-0.87314-0.03933 0.29657
  -6   2  11    2.44   21.07   1-0.13449-0.34206 0.98977-0.87206-0.06598 0.29538
  -6   2  10  113.76   24.59   1-0.13521-0.34547 0.98790-0.87026-0.09447 0.29598
  -6   2   9   12.55   20.26   1-0.13568-0.34912 0.98495-0.86732-0.12553 0.29904
  -6   2   8   28.25   21.18   1-0.13596-0.35297 0.98057-0.86292-0.15959 0.30524
  -6   2   7  121.53   22.77   1-0.13600-0.35707 0.97429-0.85665-0.19745 0.31523
  -6   2   6  331.31   28.72   1-0.13571-0.36148 0.96528-0.84761-0.24055 0.33046
  -6   2   5   -9.94   18.50   1-0.13504-0.36641 0.95230-0.83459-0.29041 0.35237
  -6   2   4   93.52   21.57   1-0.13401-0.37158 0.93314-0.81546-0.34956 0.38367
  -6   2   3   44.82   19.80   1-0.13245-0.37719 0.90396-0.78637-0.42154 0.42776
  -6   2   2  236.23   25.70   1-0.13044-0.38344 0.85729-0.73963-0.51169 0.48996
  -6   2   1   28.90   20.07   1-0.12879-0.38920 0.77926-0.66162-0.62548 0.57592
  -6   1   1  130.13   22.79   1-0.15905-0.35906 0.97814-0.91937-0.15561 0.10607
  -6   1   2  169.43   25.05   1-0.16008-0.35376 0.98320-0.92452-0.10981 0.08819
  -6   1   3 1658.42   48.94   1-0.15977-0.34999 0.98566-0.92689-0.07638 0.08264
  -6   1   4  495.26   32.54   1-0.15913-0.34642 0.98686-0.92817-0.04941 0.08356
  -6   1   5   79.14   21.44   1-0.15793-0.34343 0.98739-0.92867-0.02602 0.08804
  -6   1   6  106.11   22.41   1-0.15665-0.34059 0.98743-0.92873-0.00490 0.09477
  -6   1   7   62.27   20.58   1-0.15516-0.33802 0.98712-0.92832 0.01443 0.10332
  -6   1   8   -3.50   19.27   1-0.15372-0.33534 0.98647-0.92770 0.03285 0.11284
  -6   1   9  344.82   30.80   1-0.15207-0.33272 0.98556-0.92683 0.05057 0.12301
  -6   1  10    0.67   19.42   1-0.15041-0.33034 0.98441-0.92559 0.06744 0.13399
  -6   1  11   11.32   20.55   1-0.14875-0.32785 0.98299-0.92419 0.08407 0.14534
  -6   1  12  157.62   25.51   1-0.14715-0.32521 0.98135-0.92262 0.10022 0.15703
  -6   1  13  171.72   26.62   1-0.14539-0.32294 0.97950-0.92067 0.11608 0.16906
  -6   1  14  439.59   33.84   1-0.14371-0.32040 0.97741-0.91862 0.13172 0.18128
  -6   1  15 1498.46   53.57   1-0.14205-0.31787 0.97509-0.91636 0.14720 0.19365
  -6   1  16  188.30   28.63   1-0.14028-0.31548 0.97258-0.91379 0.16246 0.20632
  -6   1  17  844.61   44.78   1-0.13859-0.31303 0.96984-0.91102 0.17757 0.21906
  -6   1  18  691.11   43.60   1-0.13699-0.31052 0.96683-0.90811 0.19274 0.23176
  -6   1  20  284.55   33.07   1-0.13355-0.30569 0.96027-0.90139 0.22243 0.25792
  -6   1  21   25.49   23.86   1-0.13192-0.30322 0.95662-0.89776 0.23722 0.27099
  -6   1  22   56.53   26.36   1-0.13028-0.30072 0.95278-0.89385 0.25187 0.28425
  -6   1  23   55.02   29.96   1-0.12868-0.29814 0.94867-0.88980 0.26654 0.29742
  -6   1  24   34.49   26.62   1-0.12709-0.29553 0.94431-0.88552 0.28127 0.31064
  -6   1  25   37.46   26.34   1-0.12551-0.29298 0.93972-0.88100 0.29588 0.32386
  -6   1  26   35.31   28.16   1-0.12384-0.29048 0.93498-0.87607 0.31029 0.33744
  -6   0  26   -8.41   26.26   1-0.13131-0.28314 0.90594-0.90601 0.37856 0.26912
  -6   0  25  -15.80   27.01   1-0.13319-0.28538 0.91070-0.91075 0.36689 0.25286
  -6   0  24   58.28   29.79   1-0.13512-0.28750 0.91517-0.91528 0.35546 0.23639
  -6   0  23   11.45   25.22   1-0.13707-0.28974 0.91945-0.91946 0.34408 0.21989
  -6   0  22   50.00   24.81   1-0.13908-0.29183 0.92342-0.92349 0.33307 0.20301
  -6   0  21  -24.83   22.60   1-0.14115-0.29391 0.92715-0.92724 0.32225 0.18598
  -6   0  20  609.72   41.88   1-0.14332-0.29596 0.93062-0.93074 0.31172 0.16861
  -6   0  19  -10.86   22.41   1-0.14547-0.29792 0.93388-0.93397 0.30140 0.15112
  -6   0  18 2547.50   71.71   1-0.14773-0.29984 0.93685-0.93698 0.29150 0.13309
  -6   0  17  -16.99   25.76   1-0.15002-0.30167 0.93960-0.93973 0.28189 0.11469
  -6   0  16  205.58   29.08   1-0.15241-0.30344 0.94204-0.94219 0.27287 0.09591
  -6   0  15   -0.35   21.04   1-0.15483-0.30521 0.94426-0.94433 0.26424 0.07666
  -6   0  14 1676.27   55.17   1-0.15735-0.30678 0.94616-0.94622 0.25630 0.05672
  -6   0  13  -10.04   20.67   1-0.16016-0.30813 0.94767-0.94784 0.24923 0.03587
  -6   0  12  538.15   34.42   1-0.16293-0.30943 0.94888-0.94906 0.24306 0.01416
  -6   0  11   18.20   21.83   1-0.16583-0.31069 0.94970-0.94985 0.23797-0.00864
  -6   0  10   -0.07   19.66   1-0.16901-0.31168 0.95003-0.95019 0.23435-0.03292
  -6   0   9   44.18   20.47   1-0.17247-0.31247 0.94977-0.94995 0.23250-0.05893
  -6   0   8   58.34   22.10   1-0.17611-0.31300 0.94887-0.94898 0.23282-0.08717
  -6   0   7   14.69   19.71   1-0.18032-0.31291 0.94689-0.94710 0.23638-0.11858
  -6   0   6  247.41   26.46   1-0.18490-0.31243 0.94367-0.94383 0.24378-0.15392
  -6   0   5    2.01   18.16   1-0.19038-0.31111 0.93839-0.93856 0.25681-0.19482
  -6   0   4    8.11   18.80   1-0.19715-0.30839 0.92982-0.93008 0.27791-0.24387
  -6   0   3  -30.14   18.10   1-0.20564-0.30412 0.91563-0.91591 0.31097-0.30478
  -6   0   2    8.99   18.67   1-0.21709-0.29690 0.89058-0.89082 0.36292-0.38466
  -6   0   1    7.04   18.39   1-0.23386-0.28421 0.84236-0.84259 0.44534-0.49495
  -6  -1   1  111.94   22.66   1-0.28621-0.23189 0.56601-0.62515 0.72196-0.77163
  -6  -1   2  106.53   23.02   1-0.26539-0.24846 0.66857-0.72774 0.64749-0.66932
  -6  -1   3 1621.13   51.51   1-0.24859-0.26119 0.73810-0.79729 0.58329-0.57721
  -6  -1   4  402.32   31.02   1-0.23499-0.27058 0.78568-0.84484 0.53096-0.49697
  -6  -1   5  108.43   22.40   1-0.22383-0.27771 0.81871-0.87778 0.48962-0.42766
  -6  -1   7   13.63   19.21   1-0.20701-0.28617 0.85867-0.91781 0.43287-0.31516
  -6  -1   8  -12.47   20.85   1-0.20023-0.28884 0.87085-0.92995 0.41415-0.26850
  -6  -1   9  348.62   30.33   1-0.19430-0.29068 0.87972-0.93878 0.40026-0.22674
  -6  -1  10   30.60   21.33   1-0.18898-0.29176 0.88623-0.94526 0.39014-0.18870
  -6  -1  11   12.31   21.28   1-0.18425-0.29239 0.89086-0.94988 0.38323-0.15387
  -6  -1  12  198.53   26.38   1-0.18002-0.29242 0.89400-0.95311 0.37898-0.12188
  -6  -1  13   96.68   26.21   1-0.17589-0.29246 0.89617-0.95515 0.37667-0.09154
  -6  -1  14  340.38   32.58   1-0.17220-0.29194 0.89729-0.95632 0.37635-0.06341
  -6  -1  15 1440.78   52.81   1-0.16871-0.29132 0.89768-0.95669 0.37746-0.03651
  -6  -1  16  219.37   30.60   1-0.16538-0.29044 0.89744-0.95643 0.37983-0.01114
  -6  -1  17  805.57   44.37   1-0.16225-0.28954 0.89660-0.95555 0.38334 0.01333
  -6  -1  18  589.56   42.66   1-0.15931-0.28819 0.89522-0.95427 0.38786 0.03661
  -6  -1  20  270.97   33.03   1-0.15365-0.28562 0.89128-0.95021 0.39905 0.08128
  -6  -1  21   -5.17   23.31   1-0.15103-0.28412 0.88868-0.94761 0.40569 0.10252
  -6  -1  22   21.25   25.27   1-0.14849-0.28252 0.88575-0.94464 0.41283 0.12330
  -6  -1  23   52.52   27.02   1-0.14604-0.28073 0.88239-0.94141 0.42063 0.14336
  -6  -1  24   62.40   28.28   1-0.14371-0.27893 0.87874-0.93781 0.42875 0.16312
  -6  -1  25   88.19   41.82   1-0.14139-0.27711 0.87487-0.93385 0.43712 0.18260
  -6  -1  26   -0.42   25.40   1-0.13907-0.27529 0.87067-0.92954 0.44591 0.20181
  -6  -1 -21   82.03   31.11   1-0.40345-0.20590-0.91008 0.85106-0.15509-0.50802
  -6  -1 -20   29.98   27.37   1-0.40271-0.20254-0.91267 0.85354-0.13061-0.50459
  -6  -1 -19   49.40   26.81   1-0.40207-0.19907-0.91460 0.85551-0.10525-0.50203
  -6  -1 -18   -5.59   26.69   1-0.40151-0.19540-0.91579 0.85673-0.07860-0.50084
  -6  -1 -17  -12.75   24.16   1-0.40097-0.19184-0.91617 0.85706-0.05044-0.50114
  -6  -1 -16   31.62   24.93   1-0.40059-0.18810-0.91553 0.85644-0.02047-0.50316
  -6  -1 -15  145.60   28.65   1-0.40029-0.18424-0.91369 0.85465 0.01141-0.50719
  -6  -1 -14   13.65   26.11   1-0.40016-0.18023-0.91033 0.85127 0.04598-0.51389
  -6  -1 -13  311.03   34.05   1-0.40019-0.17607-0.90503 0.84598 0.08366-0.52367
  -6  -1 -12    2.26   23.48   1-0.40034-0.17166-0.89725 0.83820 0.12507-0.53719
  -6  -1 -11   11.87   21.92   1-0.40082-0.16702-0.88601 0.82703 0.17121-0.55543
  -6  -1 -10   35.40   22.60   1-0.40142-0.16223-0.87014 0.81116 0.22323-0.57956
  -6  -1  -9   45.73   22.41   1-0.40214-0.15747-0.84767 0.78865 0.28256-0.61096
  -6  -1  -8  -25.96   21.05   1-0.40311-0.15230-0.81547 0.75650 0.35087-0.65141
  -6  -1  -7   43.14   21.83   1-0.40396-0.14724-0.76901 0.71010 0.42989-0.70262
  -6  -1  -6   14.81   22.98   1-0.40400-0.14312-0.70078 0.64175 0.52136-0.76621
  -6  -1  -5   -1.30   20.21   1-0.40256-0.14034-0.60031 0.54139 0.62351-0.84052
  -6  -1  -4    9.14   19.53   1-0.39719-0.14166-0.45526 0.39633 0.72890-0.91801
  -6  -1  -3  521.33   33.70   1-0.38559-0.14909-0.25800 0.19900 0.81864-0.97995
  -6  -1  -2   33.25   20.21   1-0.36567-0.16491-0.02132-0.03772 0.86575-0.99916
  -6  -1  -1  464.24   32.44   1-0.33944-0.18683 0.21694-0.27599 0.85459-0.96019
  -6  -1   0  191.87   25.31   1-0.31143-0.21081 0.41766-0.47679 0.79775-0.87534
  -6   0   0 2207.92   76.27   1-0.26118-0.26101 0.73839-0.73871 0.57598-0.65356
  -6   0  -1   21.66   19.77   1-0.30648-0.21988 0.49507-0.49532 0.75838-0.86390
  -6   0  -2   43.47   20.08   1-0.36490-0.16554 0.01835-0.01849 0.86622-0.99969
  -6   0  -3  -14.30   18.96   1-0.39646-0.13823-0.46073 0.46066 0.72626-0.88746
  -6   0  -4  154.79   24.99   1-0.39964-0.13916-0.70875 0.70869 0.51546-0.70451
  -6   0  -5  -23.11   18.31   1-0.39572-0.14728-0.81629 0.81618 0.35737-0.57421
  -6   0  -6  -26.99   19.56   1-0.39192-0.15524-0.86658 0.86643 0.24742-0.49215
  -6   0  -7    5.53   20.86   1-0.38931-0.16186-0.89247 0.89236 0.16782-0.44044
  -6   0  -8  191.52   27.23   1-0.38750-0.16797-0.90681 0.90658 0.10702-0.40758
  -6   0  -9   23.31   21.13   1-0.38659-0.17302-0.91492 0.91474 0.05813-0.38651
  -6   0 -10  261.33   29.89   1-0.38607-0.17769-0.91949 0.91924 0.01721-0.37354
  -6   0 -11  -10.46   20.93   1-0.38603-0.18188-0.92175 0.92151-0.01810-0.36606
  -6   0 -12  300.48   31.97   1-0.38635-0.18569-0.92244 0.92225-0.04940-0.36262
  -6   0 -13   -6.15   22.93   1-0.38682-0.18934-0.92206 0.92184-0.07771-0.36228
  -6   0 -14  431.43   38.08   1-0.38746-0.19282-0.92084 0.92063-0.10371-0.36410
  -6   0 -15  -27.63   21.92   1-0.38822-0.19627-0.91898 0.91865-0.12783-0.36795
  -6   0 -16  191.81   33.07   1-0.38922-0.19938-0.91649 0.91629-0.15075-0.37284
  -6   0 -17    6.41   26.24   1-0.39019-0.20257-0.91358 0.91340-0.17245-0.37897
  -6   0 -18   49.06   26.54   1-0.39124-0.20570-0.91025 0.91006-0.19324-0.38612
  -6   0 -19   21.53   25.78   1-0.39225-0.20882-0.90660 0.90630-0.21314-0.39410
  -6   0 -20   71.02   29.96   1-0.39334-0.21196-0.90254 0.90223-0.23260-0.40262
  -6   0 -21    6.57   26.08   1-0.39453-0.21485-0.89816 0.89783-0.25133-0.41175
  -6   1 -21  172.59   35.30   1-0.38411-0.22530-0.87420 0.93269-0.35139-0.31166
  -6   1 -20  -41.62   29.95   1-0.38241-0.22285-0.87911 0.93766-0.33871-0.29648
  -6   1 -19  -25.95   30.02   1-0.38060-0.22048-0.88383 0.94238-0.32614-0.28121
  -6   1 -18   26.26   25.91   1-0.37872-0.21824-0.88836 0.94684-0.31360-0.26578
  -6   1 -17  -22.12   23.28   1-0.37688-0.21578-0.89252 0.95118-0.30160-0.24988
  -6   1 -16   37.58   25.49   1-0.37497-0.21370-0.89653 0.95515-0.28962-0.23402
  -6   1 -15   63.75   29.66   1-0.37302-0.21141-0.90033 0.95896-0.27783-0.21778
  -6   1 -14   77.30   25.68   1-0.37098-0.20930-0.90386 0.96251-0.26654-0.20121
  -6   1 -13  359.17   33.73   1-0.36886-0.20725-0.90717 0.96583-0.25574-0.18415
  -6   1 -12  -55.86   20.24   1-0.36663-0.20543-0.91025 0.96888-0.24554-0.16649
  -6   1 -11   14.72   21.96   1-0.36423-0.20363-0.91313 0.97168-0.23600-0.14817
  -6   1 -10   32.57   22.17   1-0.36190-0.20179-0.91560 0.97428-0.22785-0.12837
  -6   1  -9    3.12   20.35   1-0.35914-0.20048-0.91791 0.97648-0.22103-0.10734
  -6   1  -8  -42.19   19.08   1-0.35624-0.19918-0.91975 0.97836-0.21676-0.08374
  -6   1  -7   95.61   23.64   1-0.35288-0.19836-0.92102 0.97969-0.21635-0.05623
  -6   1  -6    0.26   21.75   1-0.34850-0.19865-0.92140 0.97998-0.22264-0.02209
  -6   1  -5   32.44   20.91   1-0.34275-0.20018-0.91945 0.97811-0.24223 0.02539
  -6   1  -4   20.54   20.42   1-0.33253-0.20635-0.91014 0.96870-0.29437 0.10543
  -6   1  -3  512.45   32.86   1-0.30564-0.22891-0.85364 0.91225-0.46287 0.30180
  -6   1  -2   -9.64   18.28   1-0.15781-0.37259 0.10331-0.04463-0.99458 0.86118
  -6   1  -1  605.66   34.15   1-0.14515-0.38113 0.90859-0.84987-0.40864 0.30335
  -6   1   0  233.00   25.38   1-0.15560-0.36664 0.96505-0.90627-0.23131 0.15384
  -6   2   0    3.19   19.14   1-0.12935-0.39284 0.64299-0.52530-0.76558 0.68797
  -6   2  -1   -1.72   18.94   1-0.13808-0.38822 0.40987-0.29224-0.91206 0.80652
  -6   2  -2  118.89   23.24   1-0.16316-0.36723 0.07098 0.04650-0.99735 0.86400
  -6   2  -3   60.50   22.55   1-0.20231-0.33233-0.27697 0.39440-0.95905 0.79778
  -6   2  -4   82.12   23.46   1-0.24069-0.29808-0.52391 0.64129-0.84391 0.65483
  -6   2  -5   51.69   22.21   1-0.26989-0.27310-0.66687 0.78426-0.72719 0.51027
  -6   2  -6  -10.25   21.28   1-0.29052-0.25651-0.74624 0.86362-0.63572 0.39098
  -6   2  -7    9.07   22.20   1-0.30546-0.24584-0.79142 0.90882-0.56930 0.29667
  -6   2  -8   66.92   23.58   1-0.31661-0.23872-0.81814 0.93559-0.52208 0.22164
  -6   2  -9   80.59   23.87   1-0.32532-0.23419-0.83443 0.95191-0.48862 0.16027
  -6   2 -10   37.25   23.25   1-0.33227-0.23132-0.84457 0.96200-0.46498 0.10873
  -6   2 -11   52.10   23.44   1-0.33830-0.22953-0.85063 0.96810-0.44869 0.06461
  -6   2 -12  177.43   28.59   1-0.34338-0.22859-0.85408 0.97158-0.43779 0.02576
  -6   2 -13   22.35   23.64   1-0.34782-0.22822-0.85573 0.97321-0.43095-0.00895
  -6   2 -14  -25.52   22.47   1-0.35179-0.22847-0.85603 0.97345-0.42726-0.04048
  -6   2 -16   32.32   26.58   1-0.35874-0.22988-0.85371 0.97109-0.42704-0.09661
  -6   2 -17   28.67   26.93   1-0.36193-0.23085-0.85144 0.96885-0.42957-0.12197
  -6   2 -18    8.98   26.49   1-0.36482-0.23206-0.84865 0.96606-0.43342-0.14594
  -6   2 -19    0.07   27.50   1-0.36758-0.23348-0.84535 0.96276-0.43841-0.16883
  -6   2 -20   29.36   27.47   1-0.37023-0.23495-0.84157 0.95906-0.44440-0.19070
  -6   3 -20    5.81   27.94   1-0.35734-0.24790-0.79096 0.96717-0.54462-0.09056
  -6   3 -19   39.64   26.65   1-0.35387-0.24716-0.79235 0.96853-0.54437-0.06295
  -6   3 -18   15.45   26.71   1-0.35020-0.24662-0.79274 0.96903-0.54577-0.03357
  -6   3 -17   31.42   26.36   1-0.34634-0.24637-0.79222 0.96849-0.54867-0.00274
  -6   3 -16   40.34   25.51   1-0.34199-0.24660-0.79043 0.96669-0.55372 0.03011
  -6   3 -15   15.57   27.44   1-0.33727-0.24711-0.78716 0.96340-0.56107 0.06540
  -6   3 -14   46.71   26.87   1-0.33209-0.24824-0.78200 0.95819-0.57125 0.10341
  -6   3 -13  -36.61   23.85   1-0.32641-0.24980-0.77428 0.95056-0.58497 0.14502
  -6   3 -12   17.65   23.51   1-0.31986-0.25217-0.76360 0.93979-0.60250 0.19041
  -6   3 -11   45.08   22.52   1-0.31245-0.25542-0.74852 0.92474-0.62511 0.24090
  -6   3 -10   85.42   26.57   1-0.30398-0.25974-0.72769 0.90397-0.65348 0.29717
  -6   3  -9   18.85   22.26   1-0.29395-0.26555-0.69901 0.87528-0.68859 0.36015
  -6   3  -8  112.67   24.97   1-0.28211-0.27326-0.65910 0.83536-0.73154 0.43099
  -6   3  -7   18.66   22.50   1-0.26795-0.28327-0.60353 0.77978-0.78264 0.50994
  -6   3  -6  563.11   36.98   1-0.25102-0.29603-0.52606 0.70228-0.84099 0.59619
  -6   3  -5  434.79   34.98   1-0.23120-0.31171-0.41939 0.59567-0.90260 0.68568
  -6   3  -4  135.43   25.51   1-0.20863-0.33015-0.27792 0.45419-0.95834 0.76916
  -6   3  -3  131.62   26.75   1-0.18534-0.34926-0.10203 0.27840-0.99408 0.83281
  -6   3  -2   66.55   22.91   1-0.16377-0.36672 0.09488 0.08156-0.99534 0.86188
  -6   3  -1   23.39   20.41   1-0.14687-0.37941 0.28967-0.11321-0.95706 0.85161
  -6   3   0    5.72   20.99   1-0.13535-0.38684 0.46026-0.28374-0.88768 0.81009
  -6   4   0   11.12   20.79   1-0.14096-0.38107 0.38398-0.14860-0.92326 0.84567
  -6   4  -1    4.84   22.47   1-0.15128-0.37499 0.25747-0.02213-0.96620 0.86066
  -6   4  -2  134.40   25.99   1-0.16440-0.36600 0.12217 0.11309-0.99234 0.85899
  -6   4  -3   59.24   22.51   1-0.17950-0.35505-0.01381 0.24907-0.99942 0.83822
  -6   4  -4   96.33   24.45   1-0.19583-0.34284-0.14283 0.37798-0.98855 0.79943
  -6   4  -5  563.87   38.61   1-0.21251-0.33040-0.25816 0.49329-0.96363 0.74657
  -6   4  -6  310.34   31.89   1-0.22873-0.31829-0.35667 0.59184-0.92983 0.68496
  -6   4  -7  280.90   31.28   1-0.24381-0.30741-0.43815 0.67332-0.89196 0.61921
  -6   4  -8  212.71   29.79   1-0.25751-0.29790-0.50395 0.73908-0.85372 0.55312
  -6   4  -9 1499.31   55.04   1-0.26976-0.28977-0.55638 0.79156-0.81745 0.48891
  -6   4 -10    0.21   22.26   1-0.28071-0.28291-0.59777 0.83294-0.78448 0.42816
  -6   4 -11   73.68   24.97   1-0.29037-0.27746-0.63042 0.86552-0.75527 0.37103
  -6   4 -12  147.64   28.87   1-0.29902-0.27300-0.65592 0.89103-0.73005 0.31794
  -6   4 -13   93.04   27.45   1-0.30670-0.26936-0.67593 0.91103-0.70849 0.26853
  -6   4 -14  -48.23   21.88   1-0.31373-0.26651-0.69143 0.92656-0.69042 0.22267
  -6   4 -15  -24.88   22.67   1-0.31995-0.26451-0.70356 0.93859-0.67530 0.17951
  -6   4 -16  109.83   28.53   1-0.32568-0.26281-0.71258 0.94772-0.66319 0.13958
  -6   4 -17   76.01   32.44   1-0.33103-0.26175-0.71941 0.95452-0.65332 0.10179
  -6   4 -18  -18.18   25.04   1-0.33581-0.26107-0.72434 0.95939-0.64564 0.06617
  -6   4 -19   64.94   27.58   1-0.34042-0.26058-0.72755 0.96267-0.63990 0.03270
  -6   5 -18   18.74   29.19   1-0.32231-0.27449-0.64765 0.94166-0.73088 0.15147
  -6   5 -17  120.40   32.70   1-0.31687-0.27578-0.63846 0.93248-0.74093 0.18947
  -6   5 -16   -3.42   25.45   1-0.31085-0.27764-0.62684 0.92083-0.75293 0.22934
  -6   5 -15   22.81   24.68   1-0.30449-0.27985-0.61229 0.90634-0.76701 0.27133
  -6   5 -14  100.01   28.15   1-0.29749-0.28274-0.59450 0.88845-0.78315 0.31537
  -6   5 -13   68.04   29.59   1-0.28992-0.28615-0.57257 0.86660-0.80164 0.36162
  -6   5 -12   -2.07   22.79   1-0.28171-0.29026-0.54600 0.83997-0.82228 0.41015
  -6   5 -11   -9.47   23.26   1-0.27267-0.29519-0.51369 0.80764-0.84514 0.46086
  -6   5 -10  106.92   26.85   1-0.26290-0.30069-0.47477 0.76871-0.86982 0.51348
  -6   5  -9  104.69   26.70   1-0.25233-0.30710-0.42803 0.72200-0.89581 0.56742
  -6   5  -8  116.54   26.04   1-0.24084-0.31448-0.37268 0.66663-0.92211 0.62150
  -6   5  -7  184.41   29.05   1-0.22857-0.32265-0.30755 0.60156-0.94747 0.67465
  -6   5  -6  783.84   43.31   1-0.21582-0.33113-0.23223 0.52630-0.97002 0.72521
  -6   5  -5  118.53   30.67   1-0.20259-0.34025-0.14720 0.44121-0.98754 0.77055
  -6   5  -4  337.90   32.56   1-0.18944-0.34930-0.05329 0.34736-0.99773 0.80861
  -6   5  -3  335.41   32.15   1-0.17667-0.35784 0.04698 0.24707-0.99848 0.83726
  -6   5  -2   38.26   22.44   1-0.16484-0.36556 0.15054 0.14356-0.98841 0.85504
  -6   5  -1  115.29   26.76   1-0.15428-0.37192 0.25384 0.04037-0.96714 0.86174
  -6   5   0  258.83   28.54   1-0.14515-0.37700 0.35281-0.05860-0.93560 0.85799
  -6   6   0   19.87   22.16   1-0.14822-0.37379 0.34332 0.00977-0.93911 0.86153
  -6   6  -1   25.86   23.68   1-0.15631-0.36997 0.26246 0.09063-0.96480 0.85929
  -6   6  -2   64.46   23.42   1-0.16540-0.36494 0.17933 0.17371-0.98356 0.85022
  -6   6  -3    8.67   22.31   1-0.17524-0.35931 0.09596 0.25708-0.99498 0.83368
  -6   6  -4  748.06   41.80   1-0.18578-0.35285 0.01430 0.33866-0.99919 0.81005
  -6   6  -5  585.26   40.33   1-0.19665-0.34622-0.06363 0.41665-0.99679 0.77970
  -6   6  -6   96.56   26.96   1-0.20781-0.33913-0.13667 0.48963-0.98874 0.74389
  -6   6  -7   62.23   27.04   1-0.21875-0.33239-0.20364 0.55656-0.97627 0.70351
  -6   6  -8  162.64   28.57   1-0.22948-0.32587-0.26423 0.61706-0.96054 0.65983
  -6   6  -9   74.88   26.80   1-0.23991-0.31950-0.31778 0.67064-0.94287 0.61447
  -6   6 -10  102.23   26.91   1-0.24980-0.31387-0.36507 0.71796-0.92411 0.56769
  -6   6 -11   25.01   24.26   1-0.25909-0.30872-0.40626 0.75906-0.90515 0.52085
  -6   6 -12   30.83   26.41   1-0.26800-0.30392-0.44169 0.79453-0.88666 0.47461
  -6   6 -13   -2.46   24.34   1-0.27615-0.29984-0.47215 0.82500-0.86904 0.42906
  -6   6 -14   61.60   28.06   1-0.28391-0.29630-0.49817 0.85099-0.85254 0.38466
  -6   6 -15   44.23   27.76   1-0.29114-0.29324-0.52021 0.87300-0.83740 0.34169
  -6   6 -16   94.52   29.60   1-0.29785-0.29073-0.53874 0.89156-0.82376 0.30004
  -6   6 -17  -20.77   25.97   1-0.30418-0.28855-0.55437 0.90712-0.81148 0.25991
  -6   7 -16   25.34   29.27   1-0.28683-0.30176-0.45186 0.86361-0.87811 0.35443
  -6   7 -15   56.19   27.71   1-0.27996-0.30436-0.43072 0.84241-0.89018 0.39437
  -6   7 -14   -4.76   34.29   1-0.27280-0.30737-0.40604 0.81784-0.90317 0.43530
  -6   7 -13  157.60   32.39   1-0.26514-0.31085-0.37807 0.78979-0.91667 0.47662
  -6   7 -12   36.11   25.22   1-0.25714-0.31472-0.34592 0.75770-0.93064 0.51850
  -6   7 -11   57.17   26.78   1-0.24872-0.31902-0.30971 0.72149-0.94459 0.56025
  -6   7 -10   27.26   24.28   1-0.24002-0.32352-0.26899 0.68073-0.95815 0.60177
  -6   7  -9   32.76   24.97   1-0.23105-0.32842-0.22346 0.63522-0.97082 0.64239
  -6   7  -8   25.14   25.29   1-0.22168-0.33356-0.17323 0.58503-0.98195 0.68140
  -6   7  -7  176.00   30.65   1-0.21220-0.33895-0.11836 0.53013-0.99083 0.71815
  -6   7  -6   84.13   24.98   1-0.20247-0.34449-0.05921 0.47106-0.99675 0.75178
  -6   7  -5  361.73   34.06   1-0.19294-0.34990 0.00408 0.40782-0.99899 0.78193
  -6   7  -4  225.43   30.57   1-0.18361-0.35508 0.07023 0.34168-0.99688 0.80765
  -6   7  -3  -26.68   22.73   1-0.17468-0.35981 0.13887 0.27303-0.98989 0.82873
  -6   7  -2   -3.95   21.10   1-0.16605-0.36425 0.20827 0.20366-0.97781 0.84446
  -6   7  -1   29.78   22.87   1-0.15810-0.36811 0.27766 0.13425-0.96050 0.85504
  -6   7   0   85.51   25.02   1-0.15070-0.37134 0.34579 0.06621-0.93817 0.86059
  -6   8   0  332.50   34.31   1-0.15295-0.36917 0.35517 0.11569-0.93462 0.85695
  -6   8  -2   12.64   23.48   1-0.16687-0.36344 0.23739 0.23335-0.97110 0.83782
  -6   8  -3   51.44   24.23   1-0.17439-0.36015 0.17795 0.29286-0.98359 0.82230
  -6   8  -4    1.88   23.92   1-0.18240-0.35626 0.11913 0.35155-0.99223 0.80310
  -6   8  -5  139.88   28.31   1-0.19063-0.35218 0.06181 0.40890-0.99716 0.78013
  -6   8  -6   17.53   25.12   1-0.19906-0.34794 0.00663 0.46405-0.99867 0.75379
  -6   8  -7   33.15   24.78   1-0.20759-0.34360-0.04601 0.51669-0.99715 0.72436
  -6   8  -8  -50.01   26.31   1-0.21610-0.33912-0.09549 0.56621-0.99305 0.69246
  -6   8  -9   -9.74   24.27   1-0.22449-0.33490-0.14178 0.61244-0.98681 0.65828
  -6   8 -10   57.26   28.82   1-0.23279-0.33074-0.18455 0.65514-0.97891 0.62251
  -6   8 -11  174.00   32.56   1-0.24094-0.32686-0.22351 0.69413-0.96984 0.58559
  -6   8 -12  558.37   45.12   1-0.24878-0.32308-0.25912 0.72973-0.95994 0.54781
  -6   8 -13  183.81   35.68   1-0.25644-0.31955-0.29124 0.76185-0.94960 0.50962
  -6   8 -14   87.58   31.41   1-0.26378-0.31642-0.31994 0.79058-0.93917 0.47134
  -6   9 -11   25.34   29.55   1-0.23490-0.33281-0.14623 0.67565-0.98524 0.60098
  -6   9 -10    7.82   25.65   1-0.22739-0.33618-0.10930 0.63883-0.99074 0.63430
  -6   9  -9   59.01   29.19   1-0.21975-0.33964-0.06971 0.59917-0.99494 0.66642
  -6   9  -8   34.61   27.67   1-0.21204-0.34318-0.02727 0.55684-0.99756 0.69695
  -6   9  -7    7.11   27.96   1-0.20440-0.34671 0.01756 0.51197-0.99824 0.72561
  -6   9  -6   -5.63   26.59   1-0.19667-0.35023 0.06438 0.46525-0.99671 0.75181
  -6   9  -5   98.51   29.12   1-0.18910-0.35365 0.11324 0.41632-0.99266 0.77570
  -6   9  -4   23.22   25.23   1-0.18170-0.35698 0.16343 0.36622-0.98588 0.79667
  -6   9  -3   51.60   27.35   1-0.17452-0.36000 0.21475 0.31488-0.97617 0.81489
  -6   9  -2   -1.34   24.14   1-0.16770-0.36258 0.26667 0.26299-0.96342 0.83019
  -6   9  -1   26.27   24.19   1-0.16116-0.36508 0.31819 0.21147-0.94774 0.84224
  -6   9   0    8.51   23.13   1-0.15488-0.36713 0.36936 0.16042-0.92906 0.85142
  -6  10   0   29.28   27.92   1-0.15683-0.36523 0.38672 0.20192-0.92190 0.84431
  -6  10  -1   15.86   35.22   1-0.16257-0.36362 0.34157 0.24704-0.93950 0.83411
  -6  10  -2   12.84   27.45   1-0.16865-0.36170 0.29572 0.29282-0.95483 0.82146
  -6  10  -3   50.82   29.58   1-0.17495-0.35954 0.25014 0.33837-0.96765 0.80646
  -6  10  -4   14.66   26.51   1-0.18147-0.35711 0.20484 0.38371-0.97808 0.78902
  -6  10  -5  -16.36   25.43   1-0.18827-0.35457 0.16017 0.42829-0.98616 0.76918
  -6  10  -6   34.85   26.45   1-0.19516-0.35170 0.11660 0.47188-0.99199 0.74717
  -6  10  -7   10.28   27.32   1-0.20208-0.34892 0.07448 0.51399-0.99571 0.72300
  -6  10  -8  -33.41   25.42   1-0.20914-0.34612 0.03386 0.55459-0.99753 0.69682
  -6  11  -3   42.83   29.21   1-0.17554-0.35890 0.28429 0.36306-0.95810 0.79691
  -6  11  -2    3.97   27.63   1-0.16972-0.36067 0.32515 0.32229-0.94513 0.81185
  -6  11  -1   37.57   29.73   1-0.16398-0.36219 0.36588 0.28165-0.93022 0.82477
  -6  11   0  108.77   33.15   1-0.15867-0.36335 0.40635 0.24105-0.91334 0.83587
  -5  -1   1   36.84   17.68   1-0.24573-0.18532 0.55686-0.61599 0.74807-0.78484
  -5  -1   2   31.68   17.32   1-0.22269-0.20413 0.67258-0.73171 0.66477-0.67365
  -5  -1   3  229.89   23.02   1-0.20448-0.21820 0.74856-0.80773 0.59335-0.57428
  -5  -1   4  287.30   24.49   1-0.19007-0.22856 0.79900-0.85812 0.53592-0.48893
  -5  -1   5  695.02   31.79   1-0.17848-0.23586 0.83310-0.89219 0.49120-0.41629
  -5  -1   6  136.68   20.97   1-0.16914-0.24109 0.85661-0.91571 0.45691-0.35414
  -5  -1   7   13.66   17.29   1-0.16121-0.24495 0.87312-0.93221 0.43101-0.30032
  -5  -1   8   44.87   18.89   1-0.15443-0.24758 0.88498-0.94404 0.41145-0.25283
  -5  -1   9   44.23   19.07   1-0.14849-0.24930 0.89345-0.95249 0.39714-0.21069
  -5  -1  10   84.74   20.55   1-0.14333-0.25033 0.89945-0.95853 0.38697-0.17266
  -5  -1  11    4.24   18.53   1-0.13856-0.25098 0.90370-0.96274 0.38005-0.13780
  -5  -1  12   15.66   19.92   1-0.13426-0.25117 0.90659-0.96558 0.37571-0.10557
  -5  -1  13   40.22   20.92   1-0.13028-0.25093 0.90827-0.96731 0.37382-0.07583
  -5  -1  14   -8.56   20.48   1-0.12667-0.25043 0.90908-0.96816 0.37369-0.04781
  -5  -1  15  174.56   26.65   1-0.12317-0.24972 0.90925-0.96826 0.37491-0.02115
  -5  -1  16   26.64   21.40   1-0.11992-0.24883 0.90872-0.96773 0.37757 0.00413
  -5  -1  17   27.21   22.65   1-0.11684-0.24784 0.90761-0.96663 0.38142 0.02819
  -5  -1  18   62.87   23.82   1-0.11383-0.24665 0.90610-0.96506 0.38606 0.05147
  -5  -1  19   -7.62   20.99   1-0.11107-0.24528 0.90410-0.96308 0.39157 0.07379
  -5  -1  20   48.42   23.50   1-0.10842-0.24377 0.90167-0.96072 0.39790 0.09533
  -5  -1  21   16.46   23.55   1-0.10578-0.24228 0.89899-0.95791 0.40462 0.11655
  -5  -1  22   30.28   24.97   1-0.10326-0.24063 0.89589-0.95480 0.41200 0.13704
  -5  -1  23   20.13   25.18   1-0.10089-0.23888 0.89244-0.95139 0.41990 0.15694
  -5  -1  24  -13.04   25.15   1-0.09851-0.23710 0.88868-0.94761 0.42825 0.17660
  -5  -1  25   44.62   25.63   1-0.09626-0.23520 0.88461-0.94357 0.43697 0.19572
  -5  -1  26   24.13   25.98   1-0.09406-0.23329 0.88028-0.93919 0.44596 0.21460
  -5  -1  27    9.67   24.85   1-0.09191-0.23133 0.87558-0.93454 0.45538 0.23311
  -5  -1  28    3.83   25.81   1-0.08976-0.22931 0.87076-0.92952 0.46479 0.25157
  -5   0  28  -14.93   28.37   1-0.08239-0.23655 0.90470-0.90471 0.40119 0.31525
  -5   0  27   28.48   27.73   1-0.08418-0.23890 0.91000-0.91005 0.38901 0.29947
  -5   0  26    7.09   25.48   1-0.08602-0.24120 0.91506-0.91513 0.37693 0.28365
  -5   0  25   24.25   25.40   1-0.08792-0.24354 0.91988-0.91992 0.36495 0.26775
  -5   0  24    9.79   24.25   1-0.08979-0.24574 0.92441-0.92456 0.35328 0.25152
  -5   0  23    5.60   24.77   1-0.09166-0.24804 0.92878-0.92880 0.34155 0.23548
  -5   0  22   -0.02   24.03   1-0.09366-0.25025 0.93290-0.93289 0.33002 0.21904
  -5   0  21  -17.70   22.54   1-0.09568-0.25232 0.93675-0.93677 0.31873 0.20239
  -5   0  20   75.09   24.71   1-0.09782-0.25439 0.94033-0.94042 0.30779 0.18545
  -5   0  19   24.38   21.51   1-0.09993-0.25648 0.94368-0.94377 0.29708 0.16833
  -5   0  18  181.30   27.14   1-0.10204-0.25842 0.94683-0.94691 0.28659 0.15097
  -5   0  17  -21.70   22.59   1-0.10427-0.26032 0.94970-0.94982 0.27652 0.13307
  -5   0  16  336.18   30.95   1-0.10662-0.26212 0.95231-0.95248 0.26689 0.11483
  -5   0  15  -23.93   18.97   1-0.10892-0.26403 0.95473-0.95479 0.25757 0.09624
  -5   0  14   20.79   20.71   1-0.11141-0.26566 0.95683-0.95690 0.24892 0.07703
  -5   0  13    0.70   19.49   1-0.11394-0.26732 0.95864-0.95869 0.24098 0.05709
  -5   0  12  387.12   28.86   1-0.11667-0.26871 0.96010-0.96020 0.23397 0.03627
  -5   0  11    7.09   19.00   1-0.11954-0.26992 0.96120-0.96139 0.22804 0.01426
  -5   0  10  167.42   22.75   1-0.12251-0.27117 0.96197-0.96209 0.22318-0.00880
  -5   0   9   22.04   18.19   1-0.12570-0.27203 0.96221-0.96235 0.22014-0.03368
  -5   0   8   67.08   19.25   1-0.12930-0.27259 0.96182-0.96201 0.21927-0.06066
  -5   0   7   -8.24   17.06   1-0.13322-0.27284 0.96063-0.96083 0.22125-0.09050
  -5   0   6   84.82   19.23   1-0.13758-0.27264 0.95834-0.95849 0.22702-0.12420
  -5   0   5  -26.75   14.96   1-0.14288-0.27151 0.95422-0.95444 0.23857-0.16364
  -5   0   4   16.83   16.67   1-0.14915-0.26939 0.94728-0.94747 0.25823-0.21122
  -5   0   3    5.57   16.22   1-0.15738-0.26522 0.93510-0.93535 0.29056-0.27138
  -5   0   2   74.22   18.49   1-0.16883-0.25792 0.91225-0.91252 0.34395-0.35270
  -5   0   1   29.11   17.61   1-0.18649-0.24447 0.86433-0.86458 0.43415-0.47078
  -5   1   1   52.30   17.34   1-0.10483-0.32605 0.96294-0.90421-0.26104 0.22450
  -5   1   2   48.57   16.79   1-0.10794-0.31887 0.97940-0.92059-0.18447 0.17578
  -5   1   3  291.85   23.36   1-0.10923-0.31344 0.98689-0.92808-0.13331 0.15253
  -5   1   4  313.17   24.51   1-0.10962-0.30884 0.99076-0.93205-0.09467 0.14176
  -5   1   5  752.71   32.14   1-0.10918-0.30517 0.99284-0.93408-0.06335 0.13829
  -5   1   6  149.83   20.84   1-0.10851-0.30170 0.99385-0.93512-0.03634 0.13923
  -5   1   7   20.05   18.30   1-0.10747-0.29868 0.99417-0.93539-0.01236 0.14311
  -5   1   8   22.04   18.21   1-0.10628-0.29559 0.99397-0.93523 0.00954 0.14905
  -5   1   9   24.61   17.89   1-0.10493-0.29283 0.99338-0.93460 0.03010 0.15640
  -5   1  10   49.82   20.02   1-0.10361-0.29000 0.99242-0.93369 0.04960 0.16483
  -5   1  11   23.08   18.98   1-0.10210-0.28743 0.99119-0.93237 0.06800 0.17429
  -5   1  12   41.42   19.36   1-0.10059-0.28477 0.98966-0.93086 0.08599 0.18425
  -5   1  13   17.08   21.09   1-0.09901-0.28214 0.98789-0.92907 0.10326 0.19480
  -5   1  14   28.31   20.67   1-0.09753-0.27952 0.98584-0.92706 0.12029 0.20567
  -5   1  15  296.15   28.40   1-0.09593-0.27693 0.98357-0.92482 0.13692 0.21689
  -5   1  16   54.93   21.98   1-0.09435-0.27439 0.98106-0.92230 0.15326 0.22848
  -5   1  17    5.79   23.52   1-0.09270-0.27190 0.97834-0.91949 0.16922 0.24046
  -5   1  18   77.76   25.63   1-0.09108-0.26940 0.97537-0.91652 0.18514 0.25240
  -5   1  19    4.81   20.62   1-0.08951-0.26678 0.97216-0.91336 0.20086 0.26457
  -5   1  20   22.49   24.00   1-0.08798-0.26421 0.96872-0.90996 0.21638 0.27687
  -5   1  21   26.28   23.26   1-0.08633-0.26168 0.96510-0.90624 0.23169 0.28951
  -5   1  22  -44.81   21.81   1-0.08475-0.25910 0.96120-0.90238 0.24701 0.30206
  -5   1  23    5.24   23.90   1-0.08321-0.25648 0.95708-0.89831 0.26222 0.31469
  -5   1  24   -8.57   24.04   1-0.08162-0.25394 0.95276-0.89386 0.27721 0.32767
  -5   1  25    7.80   24.92   1-0.08013-0.25132 0.94816-0.88931 0.29225 0.34046
  -5   1  26   37.65   31.72   1-0.07862-0.24871 0.94331-0.88451 0.30725 0.35333
  -5   1  27   65.48   28.00   1-0.07706-0.24610 0.93828-0.87938 0.32206 0.36648
  -5   1  28   25.19   26.26   1-0.07557-0.24340 0.93293-0.87412 0.33696 0.37946
  -5   2  28    1.04   30.41   1-0.06924-0.24969 0.95550-0.83775 0.27335 0.44308
  -5   2  27   18.55   26.61   1-0.07056-0.25263 0.96044-0.84271 0.25598 0.43255
  -5   2  26  -38.47   24.57   1-0.07177-0.25551 0.96514-0.84736 0.23829 0.42233
  -5   2  25  -11.15   24.18   1-0.07295-0.25840 0.96954-0.85171 0.22040 0.41238
  -5   2  24    2.35   24.12   1-0.07423-0.26134 0.97365-0.85579 0.20223 0.40264
  -5   2  23   49.33   26.56   1-0.07555-0.26415 0.97741-0.85978 0.18399 0.39292
  -5   2  22   32.76   25.48   1-0.07680-0.26708 0.98092-0.86326 0.16518 0.38384
  -5   2  21   54.27   24.85   1-0.07796-0.27003 0.98414-0.86644 0.14599 0.37516
  -5   2  20   30.21   24.30   1-0.07911-0.27302 0.98703-0.86926 0.12635 0.36699
  -5   2  19   15.32   23.20   1-0.08036-0.27589 0.98955-0.87190 0.10637 0.35908
  -5   2  18  341.65   33.54   1-0.08151-0.27890 0.99175-0.87407 0.08560 0.35191
  -5   2  17   63.34   23.14   1-0.08261-0.28204 0.99356-0.87579 0.06417 0.34548
  -5   2  16  164.29   26.12   1-0.08362-0.28506 0.99495-0.87726 0.04211 0.33958
  -5   2  15   84.91   23.97   1-0.08465-0.28822 0.99587-0.87819 0.01912 0.33468
  -5   2  14  203.25   27.09   1-0.08562-0.29135 0.99627-0.87862-0.00492 0.33086
  -5   2  13  127.01   24.46   1-0.08643-0.29472 0.99607-0.87836-0.03036 0.32838
  -5   2  12   22.87   19.88   1-0.08725-0.29805 0.99515-0.87751-0.05710 0.32725
  -5   2  11  436.58   30.23   1-0.08790-0.30156 0.99338-0.87572-0.08574 0.32808
  -5   2  10   31.57   18.75   1-0.08833-0.30531 0.99051-0.87279-0.11681 0.33125
  -5   2   9   17.34   18.76   1-0.08859-0.30911 0.98627-0.86856-0.15063 0.33716
  -5   2   8  238.64   24.02   1-0.08863-0.31327 0.98020-0.86244-0.18797 0.34662
  -5   2   7   73.58   20.71   1-0.08851-0.31752 0.97163-0.85394-0.22978 0.36052
  -5   2   6   53.47   18.69   1-0.08796-0.32228 0.95945-0.84169-0.27766 0.38053
  -5   2   5  134.95   20.75   1-0.08709-0.32717 0.94195-0.82428-0.33339 0.40832
  -5   2   4  667.83   31.00   1-0.08582-0.33261 0.91615-0.79845-0.39974 0.44682
  -5   2   3   26.89   17.32   1-0.08422-0.33839 0.87688-0.75918-0.48035 0.49950
  -5   2   2  594.16   29.88   1-0.08264-0.34410 0.81478-0.69707-0.57960 0.57085
  -5   2   1   27.62   16.91   1-0.08225-0.34858 0.71290-0.59521-0.70077 0.66411
  -5   3   1  185.79   21.89   1-0.08542-0.34548 0.53873-0.36214-0.84142 0.80470
  -5   3   2  190.47   22.51   1-0.08072-0.34603 0.65283-0.47624-0.75670 0.74788
  -5   3   3   17.36   18.08   1-0.07842-0.34420 0.73919-0.56258-0.67300 0.69211
  -5   3   4  210.13   23.79   1-0.07751-0.34086 0.80366-0.62712-0.59482 0.64188
  -5   3   5  142.70   21.75   1-0.07719-0.33713 0.85169-0.67506-0.52386 0.59878
  -5   3   6    5.40   17.73   1-0.07735-0.33284 0.88773-0.71111-0.46008 0.56291
  -5   3   7  128.32   21.57   1-0.07752-0.32852 0.91505-0.73844-0.40275 0.53347
  -5   3   8   28.64   18.39   1-0.07759-0.32431 0.93591-0.75928-0.35109 0.50970
  -5   3   9   25.93   19.75   1-0.07767-0.32002 0.95195-0.77536-0.30427 0.49079
  -5   3  10  116.09   22.03   1-0.07765-0.31600 0.96433-0.78770-0.26156 0.47598
  -5   3  11   72.67   20.91   1-0.07739-0.31197 0.97389-0.79731-0.22228 0.46457
  -5   3  12   73.57   21.30   1-0.07710-0.30814 0.98123-0.80464-0.18595 0.45609
  -5   3  13   17.94   20.74   1-0.07676-0.30435 0.98682-0.81024-0.15194 0.45006
  -5   3  14   53.12   21.68   1-0.07623-0.30080 0.99096-0.81435-0.12011 0.44611
  -5   3  15   63.21   24.64   1-0.07561-0.29723 0.99390-0.81726-0.09020 0.44401
  -5   3  16  307.02   30.30   1-0.07494-0.29373 0.99585-0.81926-0.06154 0.44334
  -5   3  17   17.53   22.54   1-0.07418-0.29041 0.99693-0.82024-0.03451 0.44416
  -5   3  18   20.93   21.86   1-0.07343-0.28700 0.99727-0.82066-0.00844 0.44595
  -5   3  19   11.17   22.76   1-0.07261-0.28372 0.99696-0.82030 0.01653 0.44889
  -5   3  20    3.08   23.65   1-0.07173-0.28038 0.99605-0.81952 0.04076 0.45252
  -5   3  21  -15.43   21.30   1-0.07073-0.27726 0.99464-0.81792 0.06392 0.45729
  -5   3  22   -0.45   23.74   1-0.06984-0.27405 0.99272-0.81604 0.08661 0.46247
  -5   3  23   81.29   26.42   1-0.06881-0.27085 0.99036-0.81369 0.10862 0.46834
  -5   3  24    3.66   26.21   1-0.06784-0.26772 0.98756-0.81091 0.13020 0.47472
  -5   3  25   -1.85   27.24   1-0.06680-0.26459 0.98440-0.80771 0.15108 0.48165
  -5   3  26   66.86   27.84   1-0.06577-0.26142 0.98081-0.80426 0.17174 0.48887
  -5   3  27  -56.10   36.18   1-0.06475-0.25841 0.97689-0.80022 0.19183 0.49671
  -5   4  26   21.49   29.47   1-0.06058-0.26659 0.99107-0.75544 0.10848 0.55220
  -5   4  25   23.57   27.66   1-0.06153-0.26987 0.99349-0.75790 0.08562 0.54717
  -5   4  24   31.95   27.57   1-0.06239-0.27306 0.99542-0.75999 0.06229 0.54260
  -5   4  23  -37.95   34.13   1-0.06321-0.27641 0.99683-0.76129 0.03809 0.53889
  -5   4  22  104.26   28.99   1-0.06405-0.27975 0.99766-0.76216 0.01334 0.53571
  -5   4  21   -9.02   21.55   1-0.06489-0.28313 0.99787-0.76238-0.01210 0.53331
  -5   4  20    6.56   22.24   1-0.06566-0.28645 0.99739-0.76188-0.03856 0.53185
  -5   4  19   38.51   23.07   1-0.06635-0.28989 0.99616-0.76066-0.06585 0.53124
  -5   4  18   16.83   23.02   1-0.06707-0.29327 0.99407-0.75862-0.09417 0.53169
  -5   4  17   42.13   23.11   1-0.06775-0.29678 0.99103-0.75556-0.12368 0.53334
  -5   4  16   15.61   22.49   1-0.06836-0.30032 0.98686-0.75138-0.15466 0.53636
  -5   4  15  -37.01   20.01   1-0.06884-0.30400 0.98143-0.74582-0.18703 0.54091
  -5   4  14   51.17   23.34   1-0.06946-0.30752 0.97454-0.73913-0.22090 0.54686
  -5   4  13  119.80   26.12   1-0.06990-0.31127 0.96586-0.73035-0.25685 0.55497
  -5   4  12    2.01   20.60   1-0.07030-0.31497 0.95505-0.71954-0.29503 0.56518
  -5   4  11  172.42   24.69   1-0.07076-0.31864 0.94180-0.70636-0.33530 0.57764
  -5   4  10   34.45   20.49   1-0.07116-0.32242 0.92537-0.68990-0.37858 0.59296
  -5   4   9   21.61   20.33   1-0.07148-0.32621 0.90523-0.66979-0.42465 0.61111
  -5   4   8  808.93   37.43   1-0.07200-0.32980 0.88043-0.64501-0.47399 0.63261
  -5   4   7   89.95   23.71   1-0.07253-0.33351 0.84975-0.61420-0.52697 0.65764
  -5   4   6   -8.45   18.40   1-0.07343-0.33667 0.81202-0.57658-0.58331 0.68607
  -5   4   5   89.40   21.80   1-0.07470-0.33959 0.76543-0.52993-0.64302 0.71790
  -5   4   4  342.61   26.68   1-0.07671-0.34177 0.70799-0.47245-0.70551 0.75250
  -5   4   3   75.67   20.83   1-0.07981-0.34270 0.63762-0.40220-0.76943 0.78855
  -5   4   2  127.62   21.65   1-0.08423-0.34253 0.55257-0.31707-0.83240 0.82357
  -5   4   1  201.02   23.56   1-0.09060-0.34026 0.45192-0.21657-0.89096 0.85424
  -5   5   1  244.34   26.26   1-0.09483-0.33599 0.41012-0.11588-0.91102 0.87432
  -5   5   2   -6.46   18.20   1-0.08819-0.33851 0.49571-0.20143-0.86741 0.85855
  -5   5   3   50.34   20.21   1-0.08295-0.33962 0.57237-0.27801-0.81894 0.83800
  -5   5   4  192.91   24.80   1-0.07882-0.33956 0.63974-0.34544-0.76763 0.81459
  -5   5   5  386.32   29.18   1-0.07570-0.33863 0.69811-0.40374-0.71518 0.79005
  -5   5   6  141.74   23.22   1-0.07327-0.33679 0.74818-0.45389-0.66286 0.76567
  -5   5   7  503.67   32.39   1-0.07139-0.33464 0.79083-0.49647-0.61156 0.74225
  -5   5   8   21.21   21.30   1-0.06991-0.33194 0.82692-0.53258-0.56198 0.72052
  -5   5   9   49.93   21.38   1-0.06871-0.32893 0.85752-0.56318-0.51421 0.70066
  -5   5  10    0.97   19.54   1-0.06776-0.32575 0.88340-0.58904-0.46843 0.68284
  -5   5  11   13.66   21.54   1-0.06700-0.32237 0.90518-0.61083-0.42482 0.66715
  -5   5  12   -0.79   21.30   1-0.06620-0.31911 0.92347-0.62903-0.38335 0.65349
  -5   5  13  124.80   25.00   1-0.06550-0.31562 0.93889-0.64443-0.34372 0.64178
  -5   5  14   45.50   23.81   1-0.06482-0.31209 0.95178-0.65728-0.30596 0.63192
  -5   5  16   20.24   23.49   1-0.06361-0.30502 0.97149-0.67709-0.23509 0.61688
  -5   5  17  -19.89   28.00   1-0.06295-0.30152 0.97878-0.68438-0.20196 0.61161
  -5   5  18   30.55   22.41   1-0.06233-0.29799 0.98468-0.69034-0.17001 0.60759
  -5   5  19    6.57   23.64   1-0.06163-0.29466 0.98933-0.69488-0.13942 0.60485
  -5   5  20   31.75   24.19   1-0.06094-0.29115 0.99288-0.69847-0.10989 0.60314
  -5   5  21   21.54   26.10   1-0.06019-0.28769 0.99547-0.70099-0.08127 0.60250
  -5   5  22   31.25   27.14   1-0.05953-0.28427 0.99718-0.70282-0.05349 0.60255
  -5   5  23   19.43   27.16   1-0.05872-0.28087 0.99809-0.70368-0.02661 0.60359
  -5   5  24   28.54   25.70   1-0.05797-0.27758 0.99827-0.70370-0.00059 0.60544
  -5   5  25   -8.58   25.85   1-0.05720-0.27415 0.99777-0.70336 0.02497 0.60775
  -5   5  26   50.50   27.95   1-0.05642-0.27074 0.99666-0.70226 0.04989 0.61081
  -5   6  25   69.15   29.49   1-0.05380-0.27752 0.99828-0.64493-0.03004 0.66285
  -5   6  24   85.31   28.42   1-0.05459-0.28091 0.99726-0.64394-0.05707 0.66191
  -5   6  23    3.66   25.14   1-0.05528-0.28432 0.99543-0.64201-0.08480 0.66179
  -5   6  22   47.19   27.06   1-0.05612-0.28767 0.99276-0.63956-0.11301 0.66214
  -5   6  21   59.63   27.27   1-0.05687-0.29108 0.98913-0.63592-0.14225 0.66348
  -5   6  20   -1.40   24.11   1-0.05751-0.29453 0.98444-0.63109-0.17246 0.66580
  -5   6  19   -6.90   23.93   1-0.05825-0.29793 0.97861-0.62521-0.20355 0.66899
  -5   6  18   29.34   23.61   1-0.05901-0.30134 0.97149-0.61813-0.23560 0.67310
  -5   6  17   -3.98   21.81   1-0.05982-0.30468 0.96300-0.60970-0.26854 0.67826
  -5   6  16   11.12   22.22   1-0.06063-0.30798 0.95285-0.59963-0.30281 0.68459
  -5   6  15   31.79   21.99   1-0.06146-0.31141 0.94090-0.58762-0.33830 0.69216
  -5   6  14  -29.58   21.81   1-0.06231-0.31467 0.92690-0.57359-0.37505 0.70105
  -5   6  13  103.57   25.02   1-0.06326-0.31782 0.91059-0.55737-0.41311 0.71120
  -5   6  12    4.38   21.24   1-0.06419-0.32106 0.89163-0.53831-0.45256 0.72275
  -5   6  11   83.41   24.48   1-0.06533-0.32396 0.86966-0.51641-0.49341 0.73567
  -5   6  10  -32.54   22.50   1-0.06664-0.32691 0.84433-0.49103-0.53550 0.74985
  -5   6   9 1535.82   51.31   1-0.06819-0.32945 0.81517-0.46194-0.57878 0.76527
  -5   6   8  190.19   26.74   1-0.06997-0.33189 0.78157-0.42826-0.62324 0.78176
  -5   6   7  373.72   32.24   1-0.07212-0.33388 0.74320-0.38989-0.66836 0.79897
  -5   6   6  134.10   24.25   1-0.07472-0.33531 0.69962-0.34643-0.71368 0.81646
  -5   6   5  326.68   29.51   1-0.07791-0.33633 0.65015-0.29695-0.75886 0.83371
  -5   6   4  100.84   22.76   1-0.08173-0.33667 0.59471-0.24151-0.80292 0.84990
  -5   6   3   57.25   21.46   1-0.08633-0.33624 0.53297-0.17982-0.84509 0.86413
  -5   6   2   51.15   22.17   1-0.09176-0.33490 0.46522-0.11213-0.88419 0.87532
  -5   6   1  138.64   24.78   1-0.09824-0.33256 0.39215-0.03901-0.91900 0.88231
  -5   7   1   -6.47   20.56   1-0.10099-0.32990 0.38786 0.02416-0.92092 0.88413
  -5   7   2    5.97   21.36   1-0.09488-0.33176 0.45116-0.03917-0.89154 0.88271
  -5   7   3   30.41   22.18   1-0.08950-0.33306 0.51090-0.09885-0.85867 0.87772
  -5   7   4  -71.06   20.24   1-0.08478-0.33357 0.56666-0.15462-0.82296 0.86998
  -5   7   5  146.41   25.60   1-0.08060-0.33362 0.61795-0.20590-0.78525 0.86007
  -5   7   6   69.43   25.29   1-0.07708-0.33297 0.66502-0.25291-0.74592 0.84873
  -5   7   7  214.32   27.72   1-0.07401-0.33192 0.70768-0.29567-0.70570 0.83641
  -5   7   8   10.61   21.37   1-0.07138-0.33045 0.74599-0.33389-0.66523 0.82379
  -5   7   9  234.88   29.27   1-0.06901-0.32863 0.78038-0.36818-0.62469 0.81116
  -5   7  10    9.09   21.28   1-0.06707-0.32643 0.81107-0.39901-0.58445 0.79877
  -5   7  11  -23.58   22.35   1-0.06531-0.32410 0.83833-0.42616-0.54476 0.78697
  -5   7  12  -42.02   21.17   1-0.06370-0.32152 0.86248-0.45020-0.50579 0.77592
  -5   7  13   10.40   21.59   1-0.06242-0.31864 0.88389-0.47185-0.46746 0.76552
  -5   7  14   14.56   22.44   1-0.06114-0.31578 0.90259-0.49045-0.43030 0.75621
  -5   7  15   37.57   24.16   1-0.05999-0.31275 0.91905-0.50695-0.39394 0.74776
  -5   7  16   46.88   25.16   1-0.05897-0.30967 0.93342-0.52128-0.35856 0.74028
  -5   7  17   20.52   24.15   1-0.05797-0.30656 0.94586-0.53363-0.32422 0.73381
  -5   7  18  -29.89   25.21   1-0.05706-0.30328 0.95664-0.54446-0.29074 0.72820
  -5   7  19   -3.58   25.00   1-0.05614-0.29999 0.96588-0.55366-0.25817 0.72354
  -5   7  20   -7.94   25.52   1-0.05527-0.29674 0.97373-0.56141-0.22645 0.71974
  -5   7  21   28.92   28.95   1-0.05454-0.29337 0.98035-0.56828-0.19533 0.71654
  -5   7  22   24.05   26.89   1-0.05371-0.29007 0.98577-0.57357-0.16527 0.71438
  -5   7  23   20.46   27.25   1-0.05287-0.28667 0.99014-0.57799-0.13584 0.71287
  -5   8  22   52.60   29.33   1-0.05222-0.29147 0.97740-0.50626-0.21010 0.75921
  -5   8  21   58.42   28.30   1-0.05309-0.29475 0.97038-0.49918-0.24074 0.76189
  -5   8  20   14.12   26.35   1-0.05410-0.29795 0.96220-0.49115-0.27177 0.76508
  -5   8  19  176.48   32.25   1-0.05511-0.30106 0.95269-0.48172-0.30358 0.76903
  -5   8  18  -32.57   23.35   1-0.05610-0.30425 0.94167-0.47057-0.33628 0.77375
  -5   8  17   81.20   28.68   1-0.05726-0.30720 0.92915-0.45813-0.36951 0.77911
  -5   8  16   79.90   27.59   1-0.05839-0.31017 0.91492-0.44392-0.40344 0.78516
  -5   8  15   76.68   27.17   1-0.05965-0.31301 0.89879-0.42775-0.43817 0.79195
  -5   8  14  124.79   27.73   1-0.06109-0.31581 0.88076-0.40974-0.47329 0.79927
  -5   8  13    6.94   22.52   1-0.06259-0.31848 0.86044-0.38938-0.50921 0.80725
  -5   8  12   17.68   23.01   1-0.06433-0.32083 0.83782-0.36690-0.54552 0.81573
  -5   8  11   42.26   24.83   1-0.06617-0.32315 0.81252-0.34149-0.58240 0.82467
  -5   8  10   22.06   23.88   1-0.06822-0.32526 0.78448-0.31338-0.61953 0.83386
  -5   8   9    5.97   23.51   1-0.07061-0.32701 0.75367-0.28265-0.65654 0.84307
  -5   8   8   -6.50   22.59   1-0.07330-0.32856 0.71963-0.24863-0.69356 0.85214
  -5   8   7   -1.12   21.07   1-0.07625-0.32968 0.68230-0.21136-0.73021 0.86084
  -5   8   6  151.26   26.37   1-0.07965-0.33049 0.64179-0.17082-0.76597 0.86872
  -5   8   5   19.95   21.58   1-0.08338-0.33079 0.59785-0.12694-0.80067 0.87550
  -5   8   4   72.57   23.93   1-0.08765-0.33071 0.55081-0.07995-0.83371 0.88067
  -5   8   3   22.56   21.53   1-0.09241-0.33012 0.50064-0.02963-0.86478 0.88386
  -5   8   2    3.94   21.37   1-0.09766-0.32899 0.44767 0.02321-0.89340 0.88460
  -5   8   1   75.31   25.22   1-0.10347-0.32735 0.39221 0.07865-0.91918 0.88245
  -5   9   1  168.50   29.96   1-0.10566-0.32522 0.40224 0.12754-0.91494 0.87820
  -5   9   2  128.88   28.02   1-0.10026-0.32645 0.45129 0.07843-0.89169 0.88291
  -5   9   3   35.92   23.29   1-0.09507-0.32737 0.49854 0.03124-0.86610 0.88517
  -5   9   4    1.16   23.62   1-0.09040-0.32799 0.54386-0.01399-0.83835 0.88527
  -5   9   6  290.21   32.79   1-0.08231-0.32781 0.62754-0.09768-0.77773 0.88045
  -5   9   7   98.88   27.05   1-0.07875-0.32717 0.66569-0.13595-0.74539 0.87605
  -5   9   8   74.28   27.15   1-0.07559-0.32623 0.70121-0.17139-0.71216 0.87074
  -5   9   9  -10.64   23.43   1-0.07270-0.32496 0.73405-0.20416-0.67836 0.86480
  -5   9  10  -10.26   24.54   1-0.07007-0.32340 0.76436-0.23446-0.64411 0.85843
  -5   9  11   -6.99   25.44   1-0.06770-0.32161 0.79232-0.26250-0.60951 0.85178
  -5   9  12   31.61   24.74   1-0.06552-0.31964 0.81779-0.28782-0.57500 0.84516
  -5   9  13   73.00   28.90   1-0.06359-0.31745 0.84096-0.31096-0.54066 0.83863
  -5   9  14   -1.19   27.55   1-0.06181-0.31501 0.86213-0.33226-0.50633 0.83226
  -5   9  15   31.52   26.43   1-0.06024-0.31248 0.88126-0.35146-0.47235 0.82619
  -5   9  16  155.91   32.04   1-0.05870-0.30987 0.89842-0.36842-0.43891 0.82063
  -5   9  17   86.14   30.61   1-0.05738-0.30711 0.91389-0.38399-0.40576 0.81537
  -5   9  18  -13.31   26.31   1-0.05605-0.30422 0.92773-0.39784-0.37306 0.81064
  -5   9  19   71.65   33.16   1-0.05486-0.30137 0.93999-0.41004-0.34099 0.80641
  -5   9  20   -2.66   26.78   1-0.05368-0.29839 0.95079-0.42073-0.30954 0.80277
  -5  10  17   58.49   29.37   1-0.05805-0.30632 0.90071-0.31189-0.43420 0.84379
  -5  10  16  146.41   32.67   1-0.05960-0.30888 0.88451-0.29572-0.46624 0.84794
  -5  10  15   25.74   32.15   1-0.06136-0.31138 0.86677-0.27796-0.49837 0.85228
  -5  10  14  299.58   37.39   1-0.06320-0.31371 0.84719-0.25840-0.53089 0.85684
  -5  10  13   36.87   27.61   1-0.06518-0.31579 0.82587-0.23716-0.56339 0.86150
  -5  10  12   61.35   30.62   1-0.06731-0.31784 0.80254-0.21378-0.59605 0.86616
  -5  10  11  -27.77   33.66   1-0.06960-0.31967 0.77736-0.18852-0.62844 0.87069
  -5  10  10  -33.20   25.40   1-0.07225-0.32119 0.75024-0.16155-0.66050 0.87496
  -5  10   9   -6.46   22.32   1-0.07506-0.32257 0.72084-0.13219-0.69238 0.87884
  -5  10   8  269.62   33.91   1-0.07806-0.32373 0.68950-0.10073-0.72353 0.88214
  -5  10   7   35.44   25.18   1-0.08135-0.32455 0.65591-0.06720-0.75407 0.88469
  -5  10   6    1.08   23.41   1-0.08489-0.32513 0.62035-0.03157-0.78355 0.88626
  -5  10   5  101.58   27.70   1-0.08886-0.32535 0.58291 0.00577-0.81179 0.88665
  -5  10   4  179.10   30.15   1-0.09311-0.32530 0.54356 0.04513-0.83865 0.88563
  -5  10   3   39.41   27.07   1-0.09763-0.32486 0.50253 0.08616-0.86390 0.88302
  -5  10   2   25.89   26.43   1-0.10250-0.32418 0.45983 0.12887-0.88742 0.87852
  -5  10   1   26.18   24.78   1-0.10774-0.32305 0.41619 0.17246-0.90877 0.87213
  -5  11   1   34.88   28.11   1-0.10972-0.32103 0.43270 0.21474-0.90112 0.86439
  -5  11   2   17.27   26.33   1-0.10477-0.32180 0.47229 0.17518-0.88095 0.87224
  -5  11   3   25.04   27.03   1-0.10001-0.32245 0.51065 0.13699-0.85923 0.87824
  -5  11   4   14.03   25.24   1-0.09564-0.32271 0.54807 0.09947-0.83582 0.88278
  -5  11   5   70.87   28.26   1-0.09150-0.32273 0.58426 0.06334-0.81092 0.88585
  -5  11   6   24.58   24.83   1-0.08762-0.32238 0.61884 0.02866-0.78484 0.88769
  -5  11   7   28.42   26.12   1-0.08402-0.32188 0.65192-0.00440-0.75761 0.88835
  -5  11   8   -1.04   24.35   1-0.08066-0.32111 0.68333-0.03579-0.72944 0.88806
  -5  11   9   63.47   28.61   1-0.07742-0.32013 0.71298-0.06531-0.70052 0.88697
  -5  11  10   41.32   28.30   1-0.07456-0.31884 0.74091-0.09331-0.67098 0.88527
  -5  11  11   28.28   27.66   1-0.07188-0.31739 0.76729-0.11961-0.64071 0.88303
  -5  11  12  158.28   33.43   1-0.06938-0.31581 0.79179-0.14408-0.61026 0.88040
  -5  11  13   -4.78   26.52   1-0.06705-0.31395 0.81457-0.16684-0.57959 0.87755
  -5  11  14   22.78   32.88   1-0.06492-0.31191 0.83584-0.18826-0.54855 0.87450
  -5  12   8   83.35   31.46   1-0.08326-0.31844 0.68166 0.02481-0.73109 0.88970
  -5  12   7   29.50   29.92   1-0.08656-0.31926 0.65221 0.05435-0.75745 0.88808
  -5  12   6   32.57   28.38   1-0.09020-0.31978 0.62160 0.08484-0.78276 0.88561
  -5  12   5  -15.60   25.03   1-0.09408-0.32006 0.58964 0.11674-0.80712 0.88211
  -5  12   4   50.64   28.97   1-0.09811-0.32019 0.55638 0.14999-0.83042 0.87737
  -5  12   3    2.67   27.58   1-0.10245-0.32002 0.52241 0.18393-0.85224 0.87144
  -5  12   2  -37.22   23.04   1-0.10693-0.31967 0.48726 0.21912-0.87286 0.86404
  -5  12   1   22.46   25.37   1-0.11165-0.31914 0.45154 0.25484-0.89191 0.85518
  -5  12   0   -6.70   25.51   1-0.11665-0.31828 0.41535 0.29108-0.90938 0.84483
  -5  12  -1   40.14   31.23   1-0.12182-0.31725 0.37862 0.32770-0.92534 0.83284
  -5  12  -2   14.05   27.60   1-0.12717-0.31605 0.34191 0.36432-0.93958 0.81925
  -5  12  -3   52.91   27.89   1-0.13271-0.31473 0.30516 0.40115-0.95219 0.80386
  -5  11  -9  113.52   32.01   1-0.17029-0.30198 0.04196 0.60531-0.99887 0.68337
  -5  11  -8   31.76   27.32   1-0.16370-0.30439 0.07694 0.57042-0.99690 0.70911
  -5  11  -7    2.38   26.09   1-0.15722-0.30680 0.11351 0.53384-0.99347 0.73357
  -5  11  -6   -8.77   27.41   1-0.15079-0.30907 0.15152 0.49585-0.98842 0.75655
  -5  11  -5   56.95   26.89   1-0.14435-0.31132 0.19041 0.45702-0.98166 0.77763
  -5  11  -4   -7.25   24.19   1-0.13820-0.31340 0.23014 0.41731-0.97309 0.79692
  -5  11  -3   41.68   26.19   1-0.13204-0.31530 0.27060 0.37686-0.96257 0.81437
  -5  11  -2  -18.17   26.50   1-0.12613-0.31707 0.31123 0.33614-0.95015 0.82981
  -5  11  -1    8.00   31.32   1-0.12046-0.31858 0.35214 0.29536-0.93569 0.84330
  -5  11   0  -16.66   23.33   1-0.11497-0.31999 0.39271 0.25482-0.91932 0.85476
  -5  10   0   59.52   24.62   1-0.11331-0.32169 0.37141 0.21721-0.92806 0.86349
  -5  10  -1  136.94   29.11   1-0.11912-0.31996 0.32599 0.26260-0.94506 0.85259
  -5  10  -2    4.54   24.77   1-0.12520-0.31804 0.28036 0.30825-0.95968 0.83929
  -5  10  -3   26.13   24.93   1-0.13164-0.31578 0.23478 0.35377-0.97191 0.82365
  -5  10  -4   76.84   27.09   1-0.13825-0.31327 0.18979 0.39872-0.98175 0.80573
  -5  10  -5  100.70   29.08   1-0.14495-0.31078 0.14538 0.44316-0.98934 0.78528
  -5  10  -6   38.52   26.12   1-0.15191-0.30795 0.10209 0.48636-0.99475 0.76280
  -5  10  -7   83.58   26.82   1-0.15893-0.30505 0.06042 0.52800-0.99810 0.73838
  -5  10  -8   46.61   25.47   1-0.16594-0.30223 0.02029 0.56810-0.99964 0.71199
  -5  10  -9   -0.40   26.32   1-0.17294-0.29934-0.01803 0.60650-0.99954 0.68387
  -5  10 -10   -6.66   25.61   1-0.18002-0.29652-0.05428 0.64270-0.99803 0.65445
  -5  10 -11  -28.77   25.98   1-0.18700-0.29357-0.08816 0.67657-0.99535 0.62415
  -5  10 -12    9.84   27.69   1-0.19387-0.29087-0.12002 0.70844-0.99169 0.59262
  -5  10 -13   15.17   27.71   1-0.20059-0.28831-0.14985 0.73824-0.98725 0.56015
  -5   9 -15   79.71   31.00   1-0.21986-0.27735-0.27703 0.80654-0.95773 0.47500
  -5   9 -14   53.76   27.74   1-0.21310-0.27997-0.25154 0.78103-0.96535 0.51035
  -5   9 -13   54.34   26.47   1-0.20618-0.28270-0.22323 0.75279-0.97283 0.54579
  -5   9 -12  126.17   31.12   1-0.19895-0.28581-0.19252 0.72202-0.97986 0.58055
  -5   9 -11   18.99   24.28   1-0.19171-0.28897-0.15875 0.68834-0.98631 0.61496
  -5   9 -10   47.07   25.65   1-0.18427-0.29219-0.12249 0.65202-0.99180 0.64840
  -5   9  -9   35.94   24.39   1-0.17659-0.29567-0.08339 0.61296-0.99612 0.68059
  -5   9  -8   25.84   25.06   1-0.16896-0.29927-0.04186 0.57142-0.99892 0.71113
  -5   9  -7    8.74   27.47   1-0.16125-0.30279 0.00230 0.52731-0.99992 0.74003
  -5   9  -6   93.25   26.06   1-0.15361-0.30630 0.04863 0.48099-0.99879 0.76679
  -5   9  -5  590.43   40.31   1-0.14605-0.30973 0.09689 0.43273-0.99527 0.79116
  -5   9  -4   -1.69   22.19   1-0.13862-0.31298 0.14663 0.38300-0.98912 0.81290
  -5   9  -3  568.32   39.10   1-0.13148-0.31591 0.19764 0.33195-0.98013 0.83195
  -5   9  -2    8.10   27.18   1-0.12448-0.31884 0.24898 0.28072-0.96826 0.84779
  -5   9  -1  255.46   30.50   1-0.11783-0.32121 0.30058 0.22908-0.95339 0.86088
  -5   9   0   35.17   21.99   1-0.11162-0.32330 0.35188 0.17787-0.93556 0.87100
  -5   8   0   26.18   22.75   1-0.10984-0.32513 0.33507 0.13570-0.94163 0.87711
  -5   8  -1   32.63   21.93   1-0.11661-0.32251 0.27640 0.19444-0.96062 0.86810
  -5   8  -2  171.39   27.23   1-0.12392-0.31941 0.21734 0.25349-0.97582 0.85541
  -5   8  -3  210.54   28.27   1-0.13152-0.31582 0.15844 0.31234-0.98721 0.83899
  -5   8  -4   75.28   24.32   1-0.13958-0.31203 0.10032 0.37041-0.99490 0.81875
  -5   8  -5  165.80   27.50   1-0.14777-0.30787 0.04375 0.42699-0.99903 0.79499
  -5   8  -6 1102.52   49.18   1-0.15627-0.30362-0.01042 0.48112-0.99992 0.76809
  -5   8  -7  187.02   28.80   1-0.16466-0.29933-0.06218 0.53286-0.99794 0.73817
  -5   8  -8  145.86   27.73   1-0.17314-0.29495-0.11069 0.58140-0.99355 0.70597
  -5   8  -9  363.73   34.41   1-0.18150-0.29079-0.15621 0.62683-0.98714 0.67157
  -5   8 -10   38.30   23.85   1-0.18983-0.28671-0.19794 0.66860-0.97924 0.63585
  -5   8 -11   28.27   23.85   1-0.19773-0.28291-0.23643 0.70707-0.97020 0.59879
  -5   8 -12   14.71   24.90   1-0.20560-0.27923-0.27125 0.74191-0.96048 0.56127
  -5   8 -13  156.87   30.03   1-0.21313-0.27581-0.30285 0.77353-0.95034 0.52321
  -5   8 -14  192.30   33.37   1-0.22039-0.27272-0.33125 0.80183-0.94010 0.48519
  -5   8 -15  369.19   38.06   1-0.22739-0.26979-0.35660 0.82724-0.92999 0.44719
  -5   8 -16  101.72   33.15   1-0.23402-0.26739-0.37922 0.84983-0.92017 0.40933
  -5   8 -17   80.93   29.61   1-0.24046-0.26510-0.39905 0.86967-0.91086 0.37229
  -5   7 -19   17.10   30.54   1-0.26155-0.25224-0.50943 0.92118-0.84972 0.25538
  -5   7 -18   58.36   28.50   1-0.25582-0.25391-0.49602 0.90781-0.85872 0.29222
  -5   7 -17    6.36   26.18   1-0.24971-0.25593-0.48040 0.89211-0.86867 0.33006
  -5   7 -16    9.54   24.74   1-0.24333-0.25812-0.46216 0.87392-0.87959 0.36885
  -5   7 -15   31.12   24.98   1-0.23652-0.26079-0.44121 0.85290-0.89134 0.40841
  -5   7 -14    0.83   22.35   1-0.22941-0.26374-0.41686 0.82862-0.90399 0.44906
  -5   7 -13   24.65   25.27   1-0.22191-0.26711-0.38924 0.80101-0.91716 0.49005
  -5   7 -12  145.78   29.02   1-0.21397-0.27084-0.35774 0.76954-0.93078 0.53160
  -5   7 -11   31.67   22.48   1-0.20576-0.27491-0.32226 0.73403-0.94442 0.57318
  -5   7 -10   21.92   22.03   1-0.19707-0.27946-0.28239 0.69426-0.95777 0.61431
  -5   7  -8    2.25   21.74   1-0.17884-0.28940-0.18920 0.60100-0.98142 0.69369
  -5   7  -7  198.97   28.28   1-0.16948-0.29457-0.13571 0.54748-0.99053 0.73074
  -5   7  -6  364.61   31.92   1-0.15998-0.29992-0.07790 0.48975-0.99691 0.76494
  -5   7  -5  336.35   32.55   1-0.15049-0.30528-0.01608 0.42791-0.99987 0.79584
  -5   7  -4   87.03   25.13   1-0.14121-0.31040 0.04891 0.36297-0.99877 0.82264
  -5   7  -3  280.19   29.46   1-0.13203-0.31542 0.11620 0.29571-0.99308 0.84475
  -5   7  -2   47.16   22.63   1-0.12344-0.31984 0.18494 0.22698-0.98245 0.86207
  -5   7  -1   15.78   20.79   1-0.11530-0.32390 0.25383 0.15814-0.96677 0.87422
  -5   7   0    8.04   20.60   1-0.10779-0.32721 0.32178 0.09023-0.94616 0.88149
  -5   6   0  191.87   25.55   1-0.10559-0.32940 0.31442 0.03864-0.94854 0.88390
  -5   6  -1   22.19   20.24   1-0.11399-0.32508 0.23361 0.11946-0.97179 0.87932
  -5   6  -2    8.08   20.71   1-0.12317-0.32019 0.15133 0.20173-0.98816 0.86770
  -5   6  -3  -35.41   19.53   1-0.13323-0.31429 0.06936 0.28366-0.99746 0.84913
  -5   6  -4  535.93   34.48   1-0.14369-0.30787-0.01036 0.36332-0.99994 0.82375
  -5   6  -5   35.98   21.76   1-0.15452-0.30120-0.08607 0.43902-0.99629 0.79227
  -5   6  -6  105.78   24.73   1-0.16555-0.29436-0.15689 0.50980-0.98747 0.75560
  -5   6  -7  121.02   27.50   1-0.17640-0.28768-0.22172 0.57465-0.97464 0.71487
  -5   6  -8  580.45   37.76   1-0.18695-0.28127-0.28009 0.63302-0.95899 0.67138
  -5   6  -9 1617.04   69.77   1-0.19711-0.27522-0.33212 0.68504-0.94155 0.62609
  -5   6 -10   68.90   24.77   1-0.20683-0.26964-0.37802 0.73093-0.92321 0.57984
  -5   6 -11 1074.98   49.09   1-0.21596-0.26477-0.41806 0.77092-0.90479 0.53345
  -5   6 -12    8.04   23.42   1-0.22471-0.26010-0.45267 0.80555-0.88684 0.48776
  -5   6 -13  296.07   32.97   1-0.23276-0.25623-0.48266 0.83550-0.86966 0.44255
  -5   6 -14  -19.92   25.33   1-0.24051-0.25265-0.50808 0.86100-0.85375 0.39889
  -5   6 -15   46.36   32.10   1-0.24764-0.24972-0.52992 0.88283-0.83903 0.35619
  -5   6 -16   77.29   27.33   1-0.25429-0.24713-0.54840 0.90128-0.82572 0.31506
  -5   6 -17  -19.76   27.42   1-0.26054-0.24508-0.56396 0.91682-0.81381 0.27519
  -5   6 -18   34.21   27.25   1-0.26652-0.24318-0.57686 0.92979-0.80335 0.23694
  -5   6 -19   46.58   28.53   1-0.27208-0.24179-0.58760 0.94052-0.79420 0.19989
  -5   6 -20    6.61   27.40   1-0.27724-0.24076-0.59639 0.94923-0.78632 0.16417
  -5   5 -21   63.83   30.47   1-0.29302-0.22919-0.67426 0.96826-0.71412 0.06392
  -5   5 -20   83.76   30.88   1-0.28862-0.22949-0.67009 0.96415-0.71939 0.09724
  -5   5 -19  257.49   35.86   1-0.28371-0.23025-0.66461 0.95854-0.72594 0.13151
  -5   5 -18   37.50   27.46   1-0.27862-0.23112-0.65708 0.95112-0.73428 0.16795
  -5   5 -17    4.11   24.08   1-0.27311-0.23256-0.64778 0.94174-0.74409 0.20552
  -5   5 -16  -83.58   30.89   1-0.26715-0.23431-0.63599 0.92999-0.75584 0.24512
  -5   5 -15  122.92   27.13   1-0.26075-0.23656-0.62137 0.91542-0.76959 0.28675
  -5   5 -14   83.45   26.02   1-0.25386-0.23931-0.60360 0.89765-0.78531 0.33032
  -5   5 -12 1162.25   50.37   1-0.23818-0.24669-0.55578 0.84979-0.82319 0.42394
  -5   5 -11 1385.80   51.47   1-0.22939-0.25130-0.52419 0.81817-0.84526 0.47401
  -5   5 -10 3027.08   94.79   1-0.21988-0.25669-0.48633 0.78034-0.86908 0.52572
  -5   5  -9  992.25   45.40   1-0.20948-0.26289-0.44126 0.73526-0.89414 0.57868
  -5   5  -8 3528.26  115.40   1-0.19826-0.26989-0.38787 0.68193-0.91970 0.63210
  -5   5  -7 3267.89  103.28   1-0.18634-0.27776-0.32555 0.61962-0.94446 0.68464
  -5   5  -6 1612.83   55.62   1-0.17375-0.28621-0.25361 0.54770-0.96689 0.73489
  -5   5  -5  645.28   36.94   1-0.16085-0.29484-0.17219 0.46626-0.98499 0.78095
  -5   5  -4  -10.59   20.08   1-0.14793-0.30376-0.08201 0.37615-0.99665 0.82044
  -5   5  -3  211.92   27.01   1-0.13517-0.31224 0.01496 0.27919-0.99979 0.85151
  -5   5  -2  146.07   24.24   1-0.12332-0.32003 0.11598 0.17818-0.99292 0.87255
  -5   5  -1    6.55   19.51   1-0.11236-0.32681 0.21765 0.07659-0.97542 0.88289
  -5   5   0   -6.64   18.84   1-0.10289-0.33209 0.31672-0.02250-0.94768 0.88308
  -5   4   0  101.20   21.15   1-0.09914-0.33587 0.33646-0.10109-0.94073 0.87608
  -5   4  -1   35.34   19.89   1-0.11024-0.32892 0.20964 0.02571-0.97709 0.88457
  -5   4  -2   74.98   20.48   1-0.12377-0.31956 0.07700 0.15830-0.99671 0.87632
  -5   4  -3   35.15   19.62   1-0.13886-0.30867-0.05388 0.28918-0.99851 0.85015
  -5   4  -4   95.78   24.05   1-0.15506-0.29652-0.17624 0.41142-0.98434 0.80818
  -5   4  -5  -11.89   19.12   1-0.17130-0.28446-0.28478 0.51995-0.95821 0.75418
  -5   4  -6   20.05   20.30   1-0.18696-0.27307-0.37751 0.61268-0.92474 0.69280
  -5   4  -7 1597.10   50.76   1-0.20142-0.26268-0.45435 0.68952-0.88817 0.62839
  -5   4  -8  449.01   33.00   1-0.21470-0.25355-0.51683 0.75200-0.85157 0.56397
  -5   4  -9   69.08   23.61   1-0.22648-0.24587-0.56706 0.80218-0.81695 0.50148
  -5   4 -10  526.18   35.56   1-0.23716-0.23944-0.60708 0.84225-0.78543 0.44200
  -5   4 -11  234.04   29.19   1-0.24661-0.23404-0.63894 0.87406-0.75741 0.38616
  -5   4 -12  110.41   26.46   1-0.25514-0.22973-0.66406 0.89919-0.73312 0.33404
  -5   4 -13  548.77   37.17   1-0.26275-0.22629-0.68404 0.91914-0.71219 0.28514
  -5   4 -14   72.37   25.93   1-0.26971-0.22345-0.69965 0.93479-0.69459 0.23969
  -5   4 -15   18.58   22.63   1-0.27605-0.22122-0.71188 0.94703-0.67986 0.19714
  -5   4 -16   42.31   26.77   1-0.28171-0.21977-0.72137 0.95647-0.66775 0.15699
  -5   4 -17   80.03   27.33   1-0.28705-0.21859-0.72840 0.96358-0.65813 0.11955
  -5   4 -18   44.84   27.36   1-0.29194-0.21783-0.73369 0.96880-0.65040 0.08404
  -5   4 -19    2.93   23.34   1-0.29648-0.21743-0.73731 0.97243-0.64461 0.05034
  -5   4 -20   30.05   27.32   1-0.30077-0.21728-0.73951 0.97470-0.64050 0.01839
  -5   4 -21   13.45   25.84   1-0.30472-0.21752-0.74062 0.97578-0.63776-0.01241
  -5   4 -22   21.81   27.10   1-0.30842-0.21796-0.74079 0.97584-0.63623-0.04184
  -5   3 -22  -60.28   30.23   1-0.31987-0.20654-0.79755 0.97376-0.55364-0.12440
  -5   3 -21   50.63   27.48   1-0.31682-0.20550-0.79990 0.97615-0.55144-0.09869
  -5   3 -20   65.43   27.90   1-0.31351-0.20457-0.80154 0.97789-0.55043-0.07171
  -5   3 -19    1.32   24.17   1-0.30996-0.20403-0.80248 0.97880-0.55057-0.04374
  -5   3 -18   -4.01   25.65   1-0.30622-0.20365-0.80255 0.97885-0.55213-0.01434
  -5   3 -17   64.35   25.24   1-0.30211-0.20347-0.80158 0.97786-0.55543 0.01693
  -5   3 -16  255.89   32.12   1-0.29774-0.20378-0.79936 0.97559-0.56065 0.04993
  -5   3 -15 1030.67   47.68   1-0.29297-0.20441-0.79552 0.97179-0.56834 0.08554
  -5   3 -14   74.04   24.94   1-0.28779-0.20550-0.78987 0.96610-0.57860 0.12367
  -5   3 -13  579.82   37.89   1-0.28198-0.20701-0.78175 0.95800-0.59220 0.16526
  -5   3 -12  478.14   34.64   1-0.27545-0.20947-0.77051 0.94674-0.60967 0.21054
  -5   3 -11  323.54   31.60   1-0.26813-0.21259-0.75511 0.93141-0.63172 0.26046
  -5   3 -10  460.11   32.55   1-0.25970-0.21689-0.73431 0.91055-0.65905 0.31572
  -5   3  -9   93.51   23.74   1-0.24991-0.22256-0.70592 0.88218-0.69274 0.37726
  -5   3  -8  146.39   24.67   1-0.23843-0.22979-0.66720 0.84349-0.73348 0.44593
  -5   3  -7  114.28   23.22   1-0.22484-0.23923-0.61426 0.79057-0.78158 0.52186
  -5   3  -6   25.81   18.86   1-0.20875-0.25125-0.54193 0.71819-0.83621 0.60433
  -5   3  -5    7.86   18.58   1-0.19000-0.26585-0.44391 0.62020-0.89432 0.69028
  -5   3  -4  291.16   25.81   1-0.16887-0.28274-0.31485 0.49114-0.94880 0.77271
  -5   3  -3  -11.51   18.59   1-0.14652-0.30096-0.15415 0.33050-0.98808 0.83982
  -5   3  -1  148.22   21.46   1-0.10706-0.33215 0.21928-0.04282-0.97486 0.88235
  -5   3   0   14.72   17.95   1-0.09383-0.34128 0.39327-0.21675-0.91833 0.85368
  -5   2   0  206.60   22.04   1-0.08616-0.34891 0.54425-0.42653-0.83791 0.77326
  -5   2  -1 1180.52   40.93   1-0.10038-0.33878 0.28397-0.16633-0.95783 0.86534
  -5   2  -2  236.70   24.87   1-0.12907-0.31425-0.04318 0.16071-0.99888 0.87849
  -5   2  -3   58.95   19.67   1-0.16613-0.28146-0.34295 0.46042-0.93905 0.79068
  -5   2  -4   73.93   20.78   1-0.20018-0.25155-0.55070 0.66810-0.83124 0.65507
  -5   2  -5  582.59   32.54   1-0.22653-0.22929-0.67615 0.79358-0.72715 0.52325
  -5   2  -6  215.43   25.28   1-0.24577-0.21429-0.74997 0.86741-0.64406 0.41221
  -5   2  -7  894.92   38.08   1-0.26014-0.20397-0.79429 0.91174-0.58186 0.32222
  -5   2  -8  673.47   35.10   1-0.27109-0.19721-0.82170 0.93915-0.53633 0.24872
  -5   2  -9  107.31   22.13   1-0.27978-0.19270-0.83910 0.95652-0.50324 0.18772
  -5   2 -10   11.50   21.13   1-0.28704-0.18947-0.85017 0.96767-0.47948 0.13621
  -5   2 -11  184.83   26.58   1-0.29312-0.18766-0.85734 0.97479-0.46236 0.09109
  -5   2 -12  145.13   25.52   1-0.29842-0.18647-0.86165 0.97914-0.45065 0.05154
  -5   2 -13  558.46   37.39   1-0.30293-0.18613-0.86409 0.98148-0.44290 0.01589
  -5   2 -14 1224.38   49.90   1-0.30720-0.18599-0.86491 0.98242-0.43857-0.01624
  -5   2 -15  135.13   27.41   1-0.31097-0.18644-0.86479 0.98222-0.43649-0.04633
  -5   2 -16  971.12   46.68   1-0.31443-0.18709-0.86372 0.98116-0.43662-0.07410
  -5   2 -17    2.15   24.25   1-0.31767-0.18791-0.86189 0.97941-0.43849-0.10002
  -5   2 -18  444.80   38.80   1-0.32068-0.18913-0.85956 0.97700-0.44153-0.12482
  -5   2 -19  239.18   34.05   1-0.32355-0.19041-0.85669 0.97408-0.44577-0.14846
  -5   2 -20    4.06   24.54   1-0.32629-0.19190-0.85325 0.97069-0.45118-0.17106
  -5   2 -21   19.07   25.61   1-0.32888-0.19348-0.84945 0.96690-0.45733-0.19278
  -5   2 -22   16.54   32.10   1-0.33131-0.19511-0.84532 0.96272-0.46409-0.21383
  -5   2 -23   67.55   30.30   1-0.33370-0.19692-0.84076 0.95815-0.47158-0.23433
  -5   1 -23   26.13   27.21   1-0.34393-0.18660-0.87725 0.93584-0.38275-0.32308
  -5   1 -22  -11.21   24.95   1-0.34219-0.18425-0.88251 0.94105-0.37038-0.30758
  -5   1 -21   68.56   27.69   1-0.34034-0.18190-0.88750 0.94609-0.35830-0.29173
  -5   1 -20   60.73   26.08   1-0.33854-0.17957-0.89220 0.95089-0.34645-0.27566
  -5   1 -19   57.03   25.85   1-0.33664-0.17734-0.89671 0.95540-0.33474-0.25952
  -5   1 -18    0.59   23.79   1-0.33462-0.17518-0.90104 0.95962-0.32316-0.24330
  -5   1 -17   35.52   25.52   1-0.33264-0.17309-0.90505 0.96367-0.31206-0.22647
  -5   1 -16  456.43   36.28   1-0.33049-0.17107-0.90888 0.96745-0.30126-0.20939
  -5   1 -15  108.13   26.48   1-0.32844-0.16889-0.91240 0.97104-0.29093-0.19176
  -5   1 -14  154.12   26.48   1-0.32616-0.16709-0.91568 0.97432-0.28132-0.17359
  -5   1 -13   26.81   21.92   1-0.32383-0.16526-0.91874 0.97735-0.27219-0.15477
  -5   1 -12  738.45   38.68   1-0.32130-0.16367-0.92148 0.98008-0.26421-0.13494
  -5   1 -11  528.68   33.82   1-0.31872-0.16206-0.92389 0.98254-0.25744-0.11379
  -5   1 -10  338.17   29.96   1-0.31588-0.16076-0.92596 0.98459-0.25223-0.09103
  -5   1  -9  551.29   33.32   1-0.31275-0.15978-0.92752 0.98617-0.24953-0.06589
  -5   1  -8   -0.05   19.09   1-0.30919-0.15908-0.92843 0.98712-0.25026-0.03724
  -5   1  -7  248.78   26.76   1-0.30495-0.15920-0.92830 0.98698-0.25631-0.00329
  -5   1  -6   13.34   18.41   1-0.29948-0.16057-0.92625 0.98489-0.27138 0.03965
  -5   1  -5  153.36   22.64   1-0.29184-0.16400-0.91984 0.97847-0.30311 0.09923
  -5   1  -4 1631.25   45.36   1-0.27920-0.17249-0.90085 0.95945-0.37067 0.19471
  -5   1  -3  834.87   34.98   1-0.25124-0.19637-0.82769 0.88622-0.53387 0.38571
  -5   1  -2 1512.21   47.41   1-0.16113-0.28220-0.35241 0.41099-0.93566 0.81526
  -5   1  -1   -6.68   15.96   1-0.08656-0.35260 0.69542-0.63664-0.71818 0.62575
  -5   1   0 1282.98   38.87   1-0.09762-0.33742 0.91611-0.85734-0.39883 0.33432
  -5   0   0 2629.89   79.76   1-0.21763-0.21746 0.74661-0.74692 0.58932-0.65390
  -5   0  -1    5.23   16.31   1-0.27463-0.16454 0.42296-0.42318 0.81308-0.90563
  -5   0  -2   24.65   17.03   1-0.33943-0.10400-0.19910 0.19904 0.85859-0.97905
  -5   0  -3    6.74   16.71   1-0.35685-0.09077-0.64126 0.64120 0.61866-0.76688
  -5   0  -4 1705.04   58.67   1-0.35299-0.09864-0.81131 0.81123 0.40839-0.58443
  -5   0  -5    6.31   17.44   1-0.34789-0.10801-0.87827 0.87814 0.27282-0.47673
  -5   0  -6  -14.03   17.28   1-0.34450-0.11550-0.90881 0.90876 0.18177-0.41352
  -5   0  -7   17.88   18.58   1-0.34220-0.12197-0.92443 0.92423 0.11601-0.37570
  -5   0  -8  373.59   28.60   1-0.34110-0.12727-0.93283 0.93269 0.06477-0.35239
  -5   0  -9   23.66   19.66   1-0.34053-0.13202-0.93735 0.93713 0.02336-0.33882
  -5   0 -10  465.85   32.60   1-0.34055-0.13602-0.93952 0.93942-0.01217-0.33109
  -5   0 -11   30.00   21.83   1-0.34082-0.14002-0.94021 0.94005-0.04314-0.32806
  -5   0 -12  113.55   23.80   1-0.34139-0.14352-0.93981 0.93967-0.07099-0.32812
  -5   0 -13   20.38   21.23   1-0.34211-0.14697-0.93864 0.93852-0.09651-0.33048
  -5   0 -14   34.34   23.05   1-0.34296-0.15023-0.93687 0.93670-0.12009-0.33479
  -5   0 -15  -13.28   20.85   1-0.34393-0.15343-0.93459 0.93443-0.14234-0.34037
  -5   0 -16  -20.22   21.74   1-0.34496-0.15652-0.93187 0.93169-0.16351-0.34715
  -5   0 -17  -17.22   20.68   1-0.34601-0.15976-0.92879 0.92854-0.18372-0.35486
  -5   0 -18   48.21   23.64   1-0.34726-0.16257-0.92531 0.92510-0.20317-0.36324
  -5   0 -19   -7.80   23.04   1-0.34833-0.16565-0.92156 0.92129-0.22209-0.37229
  -5   0 -20    6.18   23.56   1-0.34966-0.16846-0.91742 0.91728-0.24053-0.38162
  -5   0 -21   -3.12   25.64   1-0.35082-0.17149-0.91309 0.91278-0.25833-0.39182
  -5   0 -22   54.58   25.75   1-0.35208-0.17437-0.90842 0.90810-0.27589-0.40216
  -5   0 -23    8.13   27.48   1-0.35346-0.17715-0.90341 0.90323-0.29318-0.41263
  -5  -1 -23  -10.45   27.01   1-0.36167-0.16901-0.91968 0.86054-0.20584-0.50009
  -5  -1 -22  -72.12   23.09   1-0.36083-0.16564-0.92343 0.86430-0.18388-0.49405
  -5  -1 -21   81.77   26.33   1-0.35993-0.16241-0.92671 0.86758-0.16144-0.48874
  -5  -1 -20   76.11   27.79   1-0.35921-0.15900-0.92947 0.87034-0.13794-0.48432
  -5  -1 -19   34.10   28.53   1-0.35846-0.15548-0.93168 0.87265-0.11363-0.48068
  -5  -1 -18   -0.91   21.41   1-0.35775-0.15206-0.93328 0.87416-0.08798-0.47848
  -5  -1 -17   27.34   24.03   1-0.35717-0.14853-0.93412 0.87504-0.06112-0.47745
  -5  -1 -16  437.36   35.95   1-0.35673-0.14482-0.93409 0.87512-0.03276-0.47791
  -5  -1 -15  115.08   26.60   1-0.35632-0.14114-0.93306 0.87403-0.00229-0.48053
  -5  -1 -14  134.26   28.01   1-0.35606-0.13722-0.93075 0.87173 0.03046-0.48534
  -5  -1 -13   34.93   21.03   1-0.35593-0.13311-0.92683 0.86777 0.06605-0.49306
  -5  -1 -12  666.84   37.98   1-0.35602-0.12898-0.92079 0.86172 0.10515-0.50424
  -5  -1 -11  480.24   33.41   1-0.35637-0.12442-0.91197 0.85298 0.14834-0.51957
  -5  -1 -10  264.32   28.35   1-0.35691-0.11968-0.89928 0.84029 0.19715-0.54049
  -5  -1  -9  506.82   32.39   1-0.35774-0.11474-0.88113 0.82214 0.25278-0.56828
  -5  -1  -8   -6.99   18.92   1-0.35883-0.10944-0.85490 0.79600 0.31725-0.60481
  -5  -1  -7  302.92   27.42   1-0.35997-0.10414-0.81669 0.75779 0.39256-0.65230
  -5  -1  -6   34.01   18.57   1-0.36080-0.09919-0.75969 0.70075 0.48136-0.71324
  -5  -1  -5  142.81   23.02   1-0.36060-0.09522-0.67365 0.61476 0.58429-0.78828
  -5  -1  -4 1550.49   52.98   1-0.35757-0.09408-0.54378 0.48490 0.69760-0.87372
  -5  -1  -3  794.22   34.88   1-0.34882-0.09873-0.35569 0.29675 0.80552-0.95390
  -5  -1  -2 1353.09   41.96   1-0.33079-0.11269-0.11089 0.05187 0.87752-0.99799
  -5  -1  -1   32.13   17.28   1-0.30411-0.13522 0.15394-0.21303 0.88442-0.97704
  -5  -1   0 1291.43   39.42   1-0.27367-0.16153 0.38561-0.44472 0.83064-0.89531
  -4  13   1   15.63   27.14   1-0.06998-0.27363 0.46086 0.30435-0.88519 0.86157
  -4  13   2  -75.61   24.54   1-0.06540-0.27409 0.49352 0.27170-0.86726 0.87150
  -4  13   3  -13.99   25.36   1-0.06102-0.27437 0.52569 0.23954-0.84803 0.88014
  -4  13   4   -5.97   28.34   1-0.05683-0.27445 0.55718 0.20811-0.82758 0.88755
  -4  13   5   -0.38   30.46   1-0.05274-0.27439 0.58795 0.17744-0.80594 0.89378
  -4  12  13   32.92   30.12   1-0.02494-0.26892 0.79954-0.09290-0.59699 0.90799
  -4  12  12  145.42   34.07   1-0.02749-0.27060 0.77684-0.07038-0.62606 0.90917
  -4  12  11  -25.62   25.44   1-0.03010-0.27211 0.75263-0.04616-0.65479 0.90998
  -4  12  10   -1.52   25.98   1-0.03288-0.27341 0.72700-0.02043-0.68299 0.91030
  -4  12   9   26.88   27.72   1-0.03600-0.27448 0.70003 0.00644-0.71050 0.91004
  -4  12   8   34.97   29.31   1-0.03919-0.27547 0.67141 0.03512-0.73753 0.90900
  -4  12   7   -8.60   24.85   1-0.04266-0.27617 0.64162 0.06493-0.76354 0.90716
  -4  12   6  -60.76   24.21   1-0.04634-0.27658 0.61045 0.09602-0.78869 0.90440
  -4  12   5   50.85   29.49   1-0.05027-0.27686 0.57817 0.12832-0.81268 0.90053
  -4  12   4   48.42   28.06   1-0.05441-0.27683 0.54472 0.16165-0.83554 0.89551
  -4  12   3   78.26   28.31   1-0.05879-0.27665 0.51042 0.19594-0.85702 0.88917
  -4  12   2   67.17   28.88   1-0.06335-0.27619 0.47522 0.23116-0.87716 0.88143
  -4  12   1   55.51   27.33   1-0.06817-0.27555 0.43929 0.26704-0.89585 0.87220
  -4  11   1  -21.32   21.62   1-0.06628-0.27743 0.41900 0.22846-0.90527 0.88154
  -4  11   2  191.22   31.55   1-0.06124-0.27831 0.45852 0.18901-0.88574 0.88984
  -4  11   3   56.02   26.53   1-0.05642-0.27891 0.49740 0.15011-0.86436 0.89647
  -4  11   4  277.78   32.69   1-0.05200-0.27927 0.53504 0.11247-0.84148 0.90145
  -4  11   5  218.15   33.29   1-0.04769-0.27936 0.57148 0.07604-0.81711 0.90496
  -4  11   6  -37.24   25.56   1-0.04373-0.27918 0.60656 0.04102-0.79140 0.90716
  -4  11   7   98.19   28.99   1-0.04006-0.27877 0.64012 0.00744-0.76454 0.90817
  -4  11   8   29.60   26.77   1-0.03659-0.27806 0.67202-0.02446-0.73672 0.90820
  -4  11   9  305.24   35.45   1-0.03335-0.27715 0.70237-0.05469-0.70796 0.90736
  -4  11  10   -6.70   24.58   1-0.03043-0.27590 0.73100-0.08338-0.67851 0.90586
  -4  11  11   74.66   28.76   1-0.02765-0.27450 0.75796-0.11037-0.64845 0.90376
  -4  11  12  -47.50   33.87   1-0.02509-0.27292 0.78312-0.13549-0.61805 0.90124
  -4  11  13  146.12   33.29   1-0.02267-0.27117 0.80654-0.15891-0.58741 0.89841
  -4  11  14   22.18   29.00   1-0.02054-0.26924 0.82842-0.18081-0.55641 0.89535
  -4  11  15   17.92   27.05   1-0.01849-0.26713 0.84865-0.20102-0.52535 0.89222
  -4  11  16  305.33   40.65   1-0.01654-0.26488 0.86726-0.21955-0.49436 0.88909
  -4  10  19    6.49   29.59   1-0.01054-0.25848 0.92423-0.33546-0.37887 0.85734
  -4  10  18   40.40   27.78   1-0.01193-0.26127 0.91038-0.32160-0.41062 0.86110
  -4  10  17  432.36   42.05   1-0.01345-0.26393 0.89509-0.30629-0.44257 0.86516
  -4  10  16  109.39   32.29   1-0.01504-0.26645 0.87815-0.28935-0.47492 0.86950
  -4  10  15  174.17   34.45   1-0.01676-0.26882 0.85965-0.27076-0.50727 0.87406
  -4  10  14   24.15   29.40   1-0.01868-0.27112 0.83943-0.25069-0.53974 0.87864
  -4  10  13 1571.54   63.38   1-0.02070-0.27318 0.81727-0.22842-0.57242 0.88339
  -4  10  12   32.06   25.21   1-0.02299-0.27511 0.79335-0.20463-0.60485 0.88799
  -4  10  11  687.11   44.72   1-0.02539-0.27688 0.76735-0.17862-0.63724 0.89245
  -4  10  10   67.26   27.80   1-0.02803-0.27833 0.73943-0.15068-0.66921 0.89662
  -4  10   9  255.85   32.68   1-0.03087-0.27963 0.70930-0.12051-0.70086 0.90031
  -4  10   8  -29.19   22.62   1-0.03406-0.28062 0.67717-0.08842-0.73181 0.90335
  -4  10   7  463.26   37.38   1-0.03742-0.28146 0.64291-0.05409-0.76197 0.90551
  -4  10   6  195.25   30.12   1-0.04110-0.28190 0.60679-0.01801-0.79097 0.90666
  -4  10   5  567.21   40.00   1-0.04517-0.28195 0.56881 0.01978-0.81871 0.90661
  -4  10   4  230.77   31.03   1-0.04948-0.28174 0.52894 0.05976-0.84506 0.90506
  -4  10   3   32.54   23.71   1-0.05416-0.28133 0.48744 0.10128-0.86975 0.90179
  -4  10   2   57.70   24.06   1-0.05913-0.28040 0.44463 0.14405-0.89253 0.89675
  -4  10   1  496.47   37.53   1-0.06441-0.27923 0.40071 0.18789-0.91328 0.88965
  -4   9   1   45.76   23.21   1-0.06250-0.28126 0.38469 0.14516-0.91991 0.89620
  -4   9   2    3.01   22.20   1-0.05695-0.28267 0.43380 0.09598-0.89760 0.90174
  -4   9   3   71.69   25.02   1-0.05170-0.28377 0.48151 0.04830-0.87278 0.90480
  -4   9   4  544.74   37.71   1-0.04687-0.28440 0.52736 0.00245-0.84579 0.90573
  -4   9   5   38.64   22.92   1-0.04250-0.28468 0.57106-0.04121-0.81691 0.90472
  -4   9   6  215.50   29.37   1-0.03842-0.28456 0.61235-0.08239-0.78648 0.90215
  -4   9   7   28.09   24.35   1-0.03478-0.28407 0.65124-0.12128-0.75470 0.89825
  -4   9   8   50.69   22.77   1-0.03152-0.28322 0.68775-0.15782-0.72177 0.89331
  -4   9   9  129.29   35.59   1-0.02850-0.28197 0.72154-0.19168-0.68820 0.88766
  -4   9  10    0.35   22.89   1-0.02581-0.28063 0.75287-0.22293-0.65406 0.88142
  -4   9  11  671.43   42.36   1-0.02333-0.27891 0.78160-0.25170-0.61974 0.87492
  -4   9  12   54.44   25.53   1-0.02106-0.27702 0.80803-0.27805-0.58521 0.86829
  -4   9  13  634.61   42.31   1-0.01908-0.27480 0.83221-0.30233-0.55067 0.86168
  -4   9  14  183.55   30.16   1-0.01725-0.27258 0.85423-0.32427-0.51624 0.85519
  -4   9  15  -16.06   26.79   1-0.01554-0.27004 0.87413-0.34421-0.48221 0.84902
  -4   9  16  237.35   33.66   1-0.01398-0.26750 0.89215-0.36219-0.44843 0.84314
  -4   9  17  323.31   37.95   1-0.01261-0.26483 0.90838-0.37842-0.41504 0.83765
  -4   9  18   91.02   28.83   1-0.01126-0.26199 0.92285-0.39289-0.38222 0.83266
  -4   9  19    4.82   28.73   1-0.00999-0.25911 0.93580-0.40580-0.34980 0.82814
  -4   9  20    2.79   25.49   1-0.00885-0.25609 0.94729-0.41734-0.31785 0.82410
  -4   9  21   12.52   26.24   1-0.00777-0.25300 0.95740-0.42750-0.28643 0.82057
  -4   8  23   -9.01   26.08   1-0.00639-0.24609 0.98191-0.51079-0.18794 0.77792
  -4   8  22  -58.36   25.63   1-0.00727-0.24941 0.97552-0.50438-0.21828 0.78035
  -4   8  21   36.56   29.75   1-0.00818-0.25256 0.96798-0.49698-0.24915 0.78335
  -4   8  20   26.73   25.98   1-0.00916-0.25582 0.95913-0.48801-0.28086 0.78713
  -4   8  19  -22.12   25.33   1-0.01013-0.25894 0.94894-0.47789-0.31314 0.79150
  -4   8  18   84.95   27.87   1-0.01123-0.26199 0.93730-0.46629-0.34597 0.79654
  -4   8  17  189.41   32.45   1-0.01232-0.26502 0.92396-0.45291-0.37973 0.80233
  -4   8  16   12.03   22.88   1-0.01357-0.26796 0.90890-0.43785-0.41403 0.80874
  -4   8  15   34.96   23.45   1-0.01485-0.27081 0.89189-0.42078-0.44905 0.81585
  -4   8  14  229.75   31.32   1-0.01632-0.27354 0.87278-0.40166-0.48470 0.82354
  -4   8  13   33.17   24.57   1-0.01792-0.27603 0.85146-0.38043-0.52081 0.83175
  -4   8  12   35.11   22.64   1-0.01969-0.27841 0.82781-0.35672-0.55721 0.84040
  -4   8  11   44.62   22.56   1-0.02164-0.28065 0.80130-0.33019-0.59431 0.84943
  -4   8  10   33.47   23.51   1-0.02384-0.28253 0.77219-0.30121-0.63130 0.85856
  -4   8   9  167.57   27.20   1-0.02629-0.28426 0.74006-0.26894-0.66834 0.86771
  -4   8   8    4.42   20.68   1-0.02914-0.28562 0.70498-0.23397-0.70496 0.87650
  -4   8   7    7.07   22.16   1-0.03225-0.28662 0.66656-0.19558-0.74115 0.88478
  -4   8   6   36.42   23.14   1-0.03580-0.28726 0.62493-0.15392-0.77640 0.89214
  -4   8   5   27.16   21.83   1-0.03968-0.28748 0.57996-0.10895-0.81043 0.89821
  -4   8   4  211.16   27.68   1-0.04415-0.28715 0.53202-0.06102-0.84265 0.90258
  -4   8   3   29.04   21.76   1-0.04902-0.28643 0.48107-0.01005-0.87278 0.90477
  -4   8   2   18.12   22.31   1-0.05454-0.28504 0.42759 0.04326-0.90032 0.90448
  -4   8   1  250.71   28.72   1-0.06045-0.28330 0.37184 0.09904-0.92495 0.90115
  -4   7   1  431.88   30.85   1-0.05821-0.28549 0.36411 0.04789-0.92779 0.90406
  -4   7   2  475.93   31.94   1-0.05183-0.28771 0.42775-0.01573-0.90000 0.90413
  -4   7   3  171.35   24.98   1-0.04622-0.28925 0.48831-0.07626-0.86854 0.90056
  -4   7   4  130.90   24.42   1-0.04122-0.29005 0.54507-0.13300-0.83410 0.89402
  -4   7   5  249.11   27.95   1-0.03696-0.29025 0.59783-0.18576-0.79726 0.88511
  -4   7   6  300.30   28.85   1-0.03312-0.28992 0.64613-0.23400-0.75884 0.87453
  -4   7   7   26.48   20.88   1-0.02986-0.28897 0.69036-0.27824-0.71913 0.86281
  -4   7   8  -24.07   21.23   1-0.02702-0.28774 0.73025-0.31812-0.67894 0.85046
  -4   7   9  523.23   34.66   1-0.02453-0.28600 0.76613-0.35400-0.63859 0.83797
  -4   7  10   26.28   24.79   1-0.02242-0.28399 0.79836-0.38619-0.59827 0.82558
  -4   7  11  -11.17   22.51   1-0.02054-0.28175 0.82705-0.41479-0.55842 0.81363
  -4   7  12   46.11   24.39   1-0.01895-0.27919 0.85259-0.44037-0.51911 0.80226
  -4   7  13   16.01   21.48   1-0.01753-0.27644 0.87518-0.46302-0.48056 0.79162
  -4   7  14  126.00   26.70   1-0.01620-0.27364 0.89503-0.48284-0.44300 0.78187
  -4   7  15   41.37   23.71   1-0.01502-0.27073 0.91257-0.50035-0.40618 0.77296
  -4   7  17   -8.43   22.01   1-0.01297-0.26442 0.94132-0.52925-0.33529 0.75788
  -4   7  18   12.62   23.67   1-0.01198-0.26130 0.95285-0.54059-0.30145 0.75188
  -4   7  19    9.98   25.17   1-0.01110-0.25805 0.96284-0.55054-0.26834 0.74667
  -4   7  20   26.71   25.15   1-0.01020-0.25472 0.97139-0.55911-0.23599 0.74229
  -4   7  21   12.16   26.49   1-0.00941-0.25142 0.97859-0.56633-0.20453 0.73872
  -4   7  22   49.49   25.72   1-0.00859-0.24801 0.98457-0.57235-0.17394 0.73598
  -4   7  23   15.05   27.84   1-0.00783-0.24463 0.98946-0.57732-0.14397 0.73392
  -4   7  24   26.81   32.69   1-0.00709-0.24132 0.99331-0.58109-0.11482 0.73265
  -4   7  25   -6.19   26.75   1-0.00629-0.23788 0.99623-0.58397-0.08630 0.73208
  -4   6  26   80.83   28.49   1-0.00796-0.23214 0.99992-0.64647-0.01047 0.68411
  -4   6  25   27.30   29.66   1-0.00873-0.23556 0.99929-0.64590-0.03737 0.68302
  -4   6  24  -25.92   26.33   1-0.00944-0.23900 0.99788-0.64447-0.06481 0.68265
  -4   6  23    6.06   28.54   1-0.01017-0.24238 0.99564-0.64235-0.09299 0.68290
  -4   6  22  -45.05   22.81   1-0.01091-0.24576 0.99250-0.63925-0.12188 0.68397
  -4   6  21   93.35   27.41   1-0.01164-0.24918 0.98832-0.63507-0.15178 0.68593
  -4   6  20  -39.76   21.38   1-0.01235-0.25258 0.98306-0.62977-0.18249 0.68879
  -4   6  19   30.87   23.58   1-0.01305-0.25608 0.97654-0.62310-0.21432 0.69268
  -4   6  18   76.79   24.03   1-0.01384-0.25946 0.96872-0.61544-0.24690 0.69734
  -4   6  17   44.19   22.64   1-0.01461-0.26285 0.95932-0.60597-0.28080 0.70332
  -4   6  16   42.47   27.36   1-0.01538-0.26617 0.94830-0.59505-0.31561 0.71027
  -4   6  15    5.35   22.19   1-0.01621-0.26948 0.93532-0.58197-0.35175 0.71861
  -4   6  14  171.26   30.37   1-0.01709-0.27272 0.92014-0.56680-0.38926 0.72816
  -4   6  13   66.43   22.90   1-0.01808-0.27590 0.90253-0.54921-0.42799 0.73898
  -4   6  12   23.93   21.05   1-0.01916-0.27896 0.88223-0.52894-0.46789 0.75106
  -4   6  11   27.83   20.50   1-0.02037-0.28187 0.85864-0.50533-0.50935 0.76456
  -4   6  10   15.93   20.89   1-0.02185-0.28457 0.83164-0.47838-0.55182 0.77916
  -4   6   9  290.49   28.70   1-0.02349-0.28705 0.80059-0.44733-0.59545 0.79490
  -4   6   8  355.97   28.64   1-0.02540-0.28936 0.76504-0.41174-0.63997 0.81146
  -4   6   7  268.19   27.06   1-0.02777-0.29107 0.72455-0.37133-0.68501 0.82857
  -4   6   6  112.03   22.66   1-0.03062-0.29238 0.67883-0.32564-0.72994 0.84563
  -4   6   5  105.17   21.67   1-0.03413-0.29307 0.62735-0.27414-0.77431 0.86214
  -4   6   4 1297.83   43.29   1-0.03814-0.29323 0.56984-0.21653-0.81731 0.87720
  -4   6   3  175.41   23.75   1-0.04313-0.29233 0.50648-0.15330-0.85792 0.88995
  -4   6   2  108.42   22.02   1-0.04893-0.29071 0.43755-0.08441-0.89507 0.89922
  -4   6   1  386.56   28.46   1-0.05555-0.28816 0.36359-0.01044-0.92775 0.90400
  -4   5   1   88.42   19.81   1-0.05236-0.29141 0.37476-0.08043-0.92306 0.89925
  -4   5   2  363.49   26.77   1-0.04538-0.29418 0.46214-0.16786-0.88246 0.88665
  -4   5   3 1436.06   42.16   1-0.03962-0.29586 0.54100-0.24666-0.83654 0.86854
  -4   5   4 1161.46   39.82   1-0.03503-0.29635 0.61125-0.31684-0.78697 0.84686
  -4   5   5   11.01   17.87   1-0.03157-0.29562 0.67272-0.37840-0.73558 0.82341
  -4   5   6  147.93   21.35   1-0.02880-0.29423 0.72592-0.43160-0.68369 0.79945
  -4   5   7  263.13   25.21   1-0.02656-0.29236 0.77149-0.47702-0.63244 0.77610
  -4   5   8  903.01   37.15   1-0.02490-0.28990 0.81028-0.51580-0.58257 0.75405
  -4   5   9   -1.79   19.09   1-0.02367-0.28695 0.84350-0.54916-0.53401 0.73346
  -4   5  10  212.68   24.81   1-0.02256-0.28386 0.87151-0.57718-0.48761 0.71492
  -4   5  11    9.52   20.97   1-0.02166-0.28063 0.89530-0.60095-0.44305 0.69831
  -4   5  12  279.04   27.76   1-0.02084-0.27734 0.91530-0.62085-0.40069 0.68379
  -4   5  13   25.98   20.65   1-0.02009-0.27395 0.93226-0.63782-0.36003 0.67104
  -4   5  14  182.78   27.39   1-0.01948-0.27043 0.94653-0.65212-0.32119 0.66011
  -4   5  15  133.11   26.17   1-0.01880-0.26689 0.95841-0.66399-0.28425 0.65099
  -4   5  16  137.52   26.58   1-0.01816-0.26337 0.96834-0.67387-0.24873 0.64343
  -4   5  17   44.51   23.22   1-0.01752-0.25984 0.97652-0.68208-0.21474 0.63727
  -4   5  18   63.24   25.60   1-0.01693-0.25631 0.98324-0.68889-0.18185 0.63234
  -4   5  19  158.84   28.55   1-0.01625-0.25286 0.98857-0.69419-0.15041 0.62878
  -4   5  20  309.07   34.47   1-0.01561-0.24935 0.99275-0.69837-0.12000 0.62632
  -4   5  21   16.60   25.17   1-0.01493-0.24591 0.99585-0.70144-0.09082 0.62491
  -4   5  22   28.82   23.96   1-0.01422-0.24245 0.99803-0.70363-0.06235 0.62440
  -4   5  23  -19.90   23.15   1-0.01350-0.23907 0.99935-0.70495-0.03481 0.62473
  -4   5  24   10.83   24.66   1-0.01278-0.23567 0.99989-0.70551-0.00806 0.62584
  -4   5  25   16.93   26.17   1-0.01203-0.23223 0.99973-0.70530 0.01794 0.62776
  -4   5  26   34.66   27.79   1-0.01130-0.22887 0.99890-0.70444 0.04329 0.63030
  -4   5  27  -58.96   33.52   1-0.01048-0.22544 0.99747-0.70303 0.06805 0.63340
  -4   4  28   -2.72   27.96   1-0.01367-0.21809 0.98839-0.75281 0.14772 0.58167
  -4   4  27   -6.52   26.78   1-0.01459-0.22142 0.99157-0.75601 0.12525 0.57615
  -4   4  26   26.01   27.64   1-0.01547-0.22468 0.99426-0.75879 0.10247 0.57110
  -4   4  25  -38.35   23.29   1-0.01623-0.22801 0.99649-0.76083 0.07890 0.56687
  -4   4  24   -0.65   25.06   1-0.01708-0.23137 0.99817-0.76248 0.05480 0.56306
  -4   4  23   35.28   23.69   1-0.01794-0.23466 0.99929-0.76377 0.03021 0.55970
  -4   4  22   20.55   26.12   1-0.01864-0.23805 0.99979-0.76415 0.00468 0.55740
  -4   4  21  370.36   34.14   1-0.01945-0.24137 0.99963-0.76418-0.02138 0.55555
  -4   4  20   84.28   26.27   1-0.02019-0.24482 0.99872-0.76322-0.04858 0.55487
  -4   4  19  -24.18   23.44   1-0.02083-0.24829 0.99699-0.76149-0.07673 0.55512
  -4   4  18  715.33   40.74   1-0.02155-0.25180 0.99432-0.75880-0.10607 0.55652
  -4   4  17  154.94   26.94   1-0.02210-0.25534 0.99059-0.75502-0.13661 0.55922
  -4   4  16  -38.17   21.13   1-0.02272-0.25889 0.98567-0.75015-0.16846 0.56318
  -4   4  15  185.53   26.90   1-0.02317-0.26259 0.97933-0.74374-0.20197 0.56882
  -4   4  14   29.51   20.71   1-0.02371-0.26614 0.97135-0.73586-0.23719 0.57610
  -4   4  13  189.50   25.62   1-0.02414-0.26991 0.96140-0.72580-0.27445 0.58554
  -4   4  12  -20.29   18.40   1-0.02458-0.27367 0.94915-0.71358-0.31386 0.59701
  -4   4  11   69.63   20.76   1-0.02496-0.27739 0.93411-0.69863-0.35569 0.61091
  -4   4  10  200.42   24.39   1-0.02538-0.28114 0.91562-0.68007-0.40039 0.62773
  -4   4   9 2240.68   74.49   1-0.02578-0.28488 0.89298-0.65741-0.44804 0.64745
  -4   4   8  393.51   27.41   1-0.02638-0.28835 0.86532-0.62982-0.49872 0.67030
  -4   4   7  777.74   33.08   1-0.02716-0.29171 0.83125-0.59573-0.55295 0.69660
  -4   4   6   13.47   17.21   1-0.02834-0.29478 0.78957-0.55401-0.61027 0.72604
  -4   4   5 4970.49  202.90   1-0.02994-0.29731 0.73838-0.50283-0.67055 0.75837
  -4   4   4  524.59   27.79   1-0.03245-0.29889 0.67602-0.44054-0.73269 0.79262
  -4   4   3  339.55   24.57   1-0.03608-0.29941 0.60067-0.36521-0.79506 0.82709
  -4   4   2  978.17   34.63   1-0.04134-0.29833 0.51093-0.27550-0.85514 0.85928
  -4   4   1   30.19   16.24   1-0.04834-0.29548 0.40658-0.17111-0.90930 0.88547
  -4   3   1  225.22   20.84   1-0.04308-0.30078 0.47829-0.30164-0.87371 0.84991
  -4   3   2  462.05   25.12   1-0.03696-0.30277 0.60170-0.42506-0.79438 0.79847
  -4   3   3   50.56   16.18   1-0.03361-0.30188 0.69783-0.52124-0.71239 0.74443
  -4   3   4 1266.04   37.07   1-0.03203-0.29928 0.77108-0.59453-0.63348 0.69346
  -4   3   5 2362.63   68.00   1-0.03132-0.29590 0.82640-0.64979-0.56047 0.64833
  -4   3   6 2009.91   68.30   1-0.03120-0.29195 0.86832-0.69167-0.49401 0.60978
  -4   3   7  577.52   29.00   1-0.03126-0.28776 0.90027-0.72363-0.43387 0.57755
  -4   3   8  948.38   34.69   1-0.03136-0.28339 0.92479-0.74820-0.37947 0.55107
  -4   3   9   71.50   18.97   1-0.03137-0.27927 0.94367-0.76701-0.33023 0.52970
  -4   3  10   44.85   18.52   1-0.03140-0.27508 0.95838-0.78177-0.28509 0.51246
  -4   3  11   89.15   20.15   1-0.03124-0.27112 0.96981-0.79319-0.24362 0.49890
  -4   3  12  337.86   26.86   1-0.03102-0.26723 0.97862-0.80195-0.20546 0.48859
  -4   3  13   13.78   19.46   1-0.03066-0.26339 0.98542-0.80877-0.16983 0.48083
  -4   3  14   35.60   21.23   1-0.03024-0.25966 0.99058-0.81398-0.13635 0.47522
  -4   3  15  185.33   24.97   1-0.02975-0.25605 0.99435-0.81772-0.10490 0.47171
  -4   3  16  -11.42   20.18   1-0.02912-0.25246 0.99699-0.82038-0.07513 0.46980
  -4   3  17   10.40   20.58   1-0.02849-0.24894 0.99865-0.82207-0.04676 0.46936
  -4   3  18  214.79   27.91   1-0.02776-0.24559 0.99948-0.82285-0.01979 0.47021
  -4   3  19  -18.04   22.23   1-0.02702-0.24218 0.99957-0.82301 0.00630 0.47207
  -4   3  20  312.67   31.68   1-0.02614-0.23882 0.99902-0.82242 0.03121 0.47504
  -4   3  21  108.59   26.10   1-0.02534-0.23560 0.99789-0.82127 0.05536 0.47879
  -4   3  22  -19.82   21.98   1-0.02441-0.23239 0.99624-0.81952 0.07868 0.48340
  -4   3  23   -8.91   23.35   1-0.02350-0.22913 0.99408-0.81746 0.10146 0.48847
  -4   3  24   82.45   29.85   1-0.02251-0.22590 0.99149-0.81486 0.12358 0.49426
  -4   3  25    1.42   24.44   1-0.02155-0.22278 0.98846-0.81181 0.14515 0.50059
  -4   3  26   -3.10   24.51   1-0.02058-0.21961 0.98505-0.80839 0.16621 0.50739
  -4   3  27   -5.85   28.41   1-0.01955-0.21649 0.98126-0.80457 0.18678 0.51461
  -4   3  28   41.36   29.25   1-0.01853-0.21334 0.97709-0.80035 0.20701 0.52229
  -4   2  29  -18.03   27.82   1-0.02293-0.20479 0.95557-0.83778 0.28730 0.47002
  -4   2  28   -3.24   24.97   1-0.02416-0.20776 0.96079-0.84303 0.26968 0.45968
  -4   2  27   -8.43   25.37   1-0.02536-0.21071 0.96574-0.84793 0.25173 0.44965
  -4   2  26   11.89   24.44   1-0.02658-0.21360 0.97034-0.85261 0.23377 0.43980
  -4   2  25   31.60   25.11   1-0.02771-0.21654 0.97470-0.85689 0.21532 0.43040
  -4   2  24   40.86   26.77   1-0.02899-0.21949 0.97870-0.86104 0.19679 0.42097
  -4   2  23   39.08   23.83   1-0.03014-0.22243 0.98242-0.86475 0.17778 0.41216
  -4   2  22   25.85   27.22   1-0.03131-0.22542 0.98586-0.86812 0.15822 0.40376
  -4   2  21    1.58   22.09   1-0.03241-0.22842 0.98895-0.87117 0.13830 0.39581
  -4   2  20  287.16   33.15   1-0.03354-0.23144 0.99168-0.87392 0.11796 0.38827
  -4   2  19   32.40   22.23   1-0.03470-0.23448 0.99405-0.87631 0.09702 0.38129
  -4   2  18   18.87   21.60   1-0.03578-0.23762 0.99601-0.87828 0.07552 0.37498
  -4   2  17   27.55   21.46   1-0.03677-0.24074 0.99756-0.87980 0.05309 0.36954
  -4   2  16   38.29   21.86   1-0.03775-0.24393 0.99864-0.88087 0.02984 0.36489
  -4   2  15   39.74   20.31   1-0.03863-0.24714 0.99918-0.88146 0.00564 0.36121
  -4   2  14   -6.56   19.39   1-0.03952-0.25045 0.99910-0.88137-0.01998 0.35889
  -4   2  13  280.36   26.30   1-0.04024-0.25384 0.99831-0.88062-0.04690 0.35791
  -4   2  12  111.06   21.24   1-0.04086-0.25736 0.99667-0.87901-0.07555 0.35869
  -4   2  11    6.09   16.92   1-0.04133-0.26111 0.99396-0.87623-0.10643 0.36171
  -4   2  10  472.73   28.17   1-0.04167-0.26485 0.98991-0.87223-0.13990 0.36725
  -4   2   9  287.48   23.19   1-0.04171-0.26890 0.98411-0.86641-0.17667 0.37611
  -4   2   8   70.27   17.42   1-0.04162-0.27317 0.97598-0.85828-0.21745 0.38901
  -4   2   7  834.18   30.98   1-0.04127-0.27760 0.96460-0.84690-0.26353 0.40722
  -4   2   6  380.76   23.04   1-0.04049-0.28263 0.94858-0.83080-0.31629 0.43211
  -4   2   5  329.62   22.01   1-0.03945-0.28781 0.92558-0.80781-0.37800 0.46588
  -4   2   4 1041.40   32.59   1-0.03818-0.29330 0.89186-0.77409-0.45119 0.51116
  -4   2   3   -9.85   14.15   1-0.03683-0.29870 0.84085-0.72312-0.53934 0.57143
  -4   2   2   69.15   15.52   1-0.03610-0.30360 0.76122-0.64350-0.64552 0.64967
  -4   2   1 1039.29   32.16   1-0.03772-0.30607 0.63499-0.51729-0.76851 0.74476
  -4   1   1 1870.13   56.27   1-0.05076-0.29316 0.92295-0.86410-0.38467 0.36103
  -4   1   2   52.89   14.57   1-0.05598-0.28371 0.96235-0.90357-0.27112 0.27538
  -4   1   3  224.63   19.62   1-0.05870-0.27694 0.97965-0.92083-0.19830 0.23045
  -4   1   4  208.69   18.88   1-0.05988-0.27156 0.98848-0.92963-0.14605 0.20610
  -4   1   5  252.40   19.94   1-0.06032-0.26688 0.99339-0.93459-0.10517 0.19306
  -4   1   6  330.83   21.47   1-0.06021-0.26293 0.99617-0.93737-0.07122 0.18703
  -4   1   7  624.32   27.13   1-0.05960-0.25942 0.99763-0.93878-0.04202 0.18577
  -4   1   8 1542.21   43.98   1-0.05888-0.25602 0.99822-0.93941-0.01590 0.18753
  -4   1   9 8437.77  248.35   1-0.05784-0.25283 0.99817-0.93937 0.00789 0.19162
  -4   1  10  769.83   31.61   1-0.05675-0.24977 0.99762-0.93883 0.02991 0.19746
  -4   1  11 6008.54  226.83   1-0.05545-0.24694 0.99667-0.93785 0.05069 0.20457
  -4   1  12 4107.30  123.58   1-0.05413-0.24410 0.99536-0.93655 0.07054 0.21262
  -4   1  13  114.08   21.27   1-0.05274-0.24132 0.99374-0.93493 0.08952 0.22147
  -4   1  14  733.40   34.57   1-0.05133-0.23860 0.99183-0.93301 0.10786 0.23099
  -4   1  15  213.72   25.89   1-0.04990-0.23593 0.98963-0.93081 0.12578 0.24108
  -4   1  16  230.95   26.14   1-0.04844-0.23328 0.98720-0.92834 0.14314 0.25160
  -4   1  17  301.16   28.56   1-0.04691-0.23060 0.98450-0.92564 0.16018 0.26247
  -4   1  18    9.17   21.94   1-0.04541-0.22796 0.98157-0.92268 0.17688 0.27366
  -4   1  19    9.90   23.89   1-0.04396-0.22530 0.97837-0.91956 0.19343 0.28490
  -4   1  20   29.58   23.20   1-0.04239-0.22270 0.97497-0.91608 0.20959 0.29668
  -4   1  21  -19.03   21.81   1-0.04087-0.22006 0.97132-0.91241 0.22566 0.30856
  -4   1  22    9.92   23.75   1-0.03933-0.21740 0.96744-0.90852 0.24151 0.32055
  -4   1  23   76.56   25.57   1-0.03788-0.21476 0.96330-0.90442 0.25726 0.33263
  -4   1  24  102.06   27.08   1-0.03637-0.21219 0.95894-0.90000 0.27284 0.34497
  -4   1  25   15.12   24.97   1-0.03485-0.20953 0.95436-0.89534 0.28823 0.35749
  -4   1  26   55.41   25.92   1-0.03336-0.20685 0.94952-0.89049 0.30360 0.36999
  -4   1  27   53.62   28.44   1-0.03192-0.20408 0.94435-0.88553 0.31910 0.38235
  -4   1  28   33.23   26.75   1-0.03044-0.20140 0.93902-0.88013 0.33428 0.39513
  -4   1  29   24.15   27.68   1-0.02901-0.19872 0.93348-0.87452 0.34928 0.40791
  -4   0  29   22.04   33.14   1-0.03569-0.19202 0.90579-0.90582 0.41233 0.34488
  -4   0  28  -13.74   26.17   1-0.03741-0.19449 0.91143-0.91146 0.39975 0.32955
  -4   0  27   27.86   25.71   1-0.03918-0.19687 0.91679-0.91689 0.38731 0.31407
  -4   0  26  -17.00   25.83   1-0.04093-0.19933 0.92201-0.92191 0.37473 0.29887
  -4   0  25  -19.00   23.72   1-0.04275-0.20164 0.92691-0.92685 0.36245 0.28320
  -4   0  24  106.29   27.68   1-0.04462-0.20396 0.93156-0.93151 0.35030 0.26750
  -4   0  23   -2.75   23.71   1-0.04648-0.20620 0.93597-0.93596 0.33832 0.25163
  -4   0  22   50.72   24.74   1-0.04841-0.20843 0.94015-0.94019 0.32644 0.23554
  -4   0  21  -16.05   22.26   1-0.05037-0.21055 0.94407-0.94420 0.31486 0.21927
  -4   0  20  143.15   25.73   1-0.05230-0.21279 0.94790-0.94783 0.30308 0.20320
  -4   0  19    7.69   21.29   1-0.05442-0.21487 0.95132-0.95138 0.29198 0.18643
  -4   0  18  270.59   28.98   1-0.05652-0.21685 0.95458-0.95470 0.28097 0.16941
  -4   0  17   -8.29   21.61   1-0.05859-0.21896 0.95768-0.95765 0.27005 0.15255
  -4   0  16  424.64   30.98   1-0.06084-0.22085 0.96044-0.96048 0.25975 0.13492
  -4   0  15  -46.17   21.94   1-0.06317-0.22266 0.96295-0.96309 0.24993 0.11679
  -4   0  14 4054.23  136.51   1-0.06551-0.22444 0.96527-0.96538 0.24042 0.09843
  -4   0  13  -37.88   18.71   1-0.06788-0.22629 0.96733-0.96736 0.23150 0.07958
  -4   0  1238985.46  545.51   1-0.07052-0.22774 0.96905-0.96919 0.22352 0.05955
  -4   0  11  -16.75   16.81   1-0.07312-0.22925 0.97053-0.97062 0.21626 0.03893
  -4   0  10   44.61   16.85   1-0.07593-0.23067 0.97164-0.97170 0.21020 0.01719
  -4   0   9    7.21   16.04   1-0.07895-0.23180 0.97235-0.97241 0.20562-0.00614
  -4   0   8 4592.11  123.14   1-0.08233-0.23248 0.97254-0.97267 0.20306-0.03155
  -4   0   7    9.12   14.11   1-0.08592-0.23311 0.97210-0.97221 0.20309-0.05935
  -4   0   6  167.25   18.42   1-0.09000-0.23309 0.97073-0.97087 0.20682-0.09104
  -4   0   5    9.20   13.97   1-0.09481-0.23244 0.96798-0.96811 0.21575-0.12788
  -4   0   4 1513.30   52.64   1-0.10073-0.23068 0.96282-0.96298 0.23290-0.17290
  -4   0   3   -5.27   12.92   1-0.10841-0.22723 0.95319-0.95334 0.26302-0.23085
  -4   0   2  104.64   16.56   1-0.11956-0.22015 0.93368-0.93387 0.31605-0.31181
  -4   0   1   -6.94   12.77   1-0.13781-0.20613 0.88794-0.88813 0.41348-0.43716
  -4  -1   1 1895.93   58.81   1-0.20568-0.13825 0.54248-0.60158 0.77488-0.79870
  -4  -1   2   53.22   15.08   1-0.18010-0.15960 0.67419-0.73331 0.68155-0.67746
  -4  -1   3  173.85   18.92   1-0.16024-0.17541 0.75787-0.81698 0.60160-0.56954
  -4  -1   4  151.83   18.88   1-0.14506-0.18641 0.81122-0.87033 0.53864-0.47874
  -4  -1   5  171.56   19.07   1-0.13293-0.19444 0.84631-0.90538 0.49038-0.40249
  -4  -1   6  300.07   21.92   1-0.12331-0.19985 0.86990-0.92895 0.45397-0.33824
  -4  -1   7  559.97   27.40   1-0.11528-0.20380 0.88611-0.94514 0.42683-0.28318
  -4  -1   8 1500.83   47.20   1-0.10857-0.20637 0.89741-0.95646 0.40680-0.23526
  -4  -1   9 8522.27  254.16   1-0.10263-0.20809 0.90543-0.96443 0.39212-0.19270
  -4  -1  10  789.81   32.60   1-0.09749-0.20907 0.91093-0.96997 0.38197-0.15468
  -4  -1  11 5959.23  219.78   1-0.09277-0.20967 0.91477-0.97373 0.37509-0.11990
  -4  -1  12 3997.02  122.05   1-0.08855-0.20976 0.91714-0.97614 0.37117-0.08811
  -4  -1  13  103.98   21.86   1-0.08462-0.20947 0.91850-0.97750 0.36945-0.05850
  -4  -1  14  736.05   36.11   1-0.08097-0.20904 0.91906-0.97798 0.36946-0.03048
  -4  -1  15  141.88   24.89   1-0.07763-0.20821 0.91880-0.97778 0.37125-0.00442
  -4  -1  16  123.13   24.74   1-0.07448-0.20729 0.91798-0.97696 0.37425 0.02043
  -4  -1  17  244.66   29.54   1-0.07143-0.20616 0.91670-0.97563 0.37824 0.04434
  -4  -1  18   33.43   22.05   1-0.06856-0.20489 0.91487-0.97385 0.38334 0.06713
  -4  -1  19   38.35   21.66   1-0.06583-0.20346 0.91269-0.97165 0.38912 0.08917
  -4  -1  20   19.66   23.85   1-0.06315-0.20200 0.91013-0.96905 0.39564 0.11060
  -4  -1  21    7.63   21.15   1-0.06063-0.20041 0.90716-0.96611 0.40285 0.13130
  -4  -1  22   23.88   23.24   1-0.05814-0.19868 0.90390-0.96285 0.41051 0.15148
  -4  -1  23   14.93   22.61   1-0.05578-0.19687 0.90027-0.95929 0.41875 0.17112
  -4  -1  24   57.26   25.36   1-0.05341-0.19509 0.89646-0.95531 0.42715 0.19070
  -4  -1  25    7.31   23.04   1-0.05121-0.19321 0.89225-0.95112 0.43612 0.20959
  -4  -1  26    4.48   22.80   1-0.04900-0.19123 0.88784-0.94660 0.44527 0.22832
  -4  -1  27   78.39   30.35   1-0.04692-0.18913 0.88297-0.94191 0.45501 0.24640
  -4  -1  28   35.20   26.46   1-0.04485-0.18709 0.87796-0.93679 0.46477 0.26460
  -4  -1  29   85.08   29.61   1-0.04284-0.18494 0.87262-0.93147 0.47484 0.28232
  -4  -1 -25  -33.43   26.60   1-0.32014-0.13174-0.92476 0.86563-0.25168-0.49705
  -4  -1 -24   38.84   27.05   1-0.31915-0.12860-0.92937 0.87022-0.23161-0.48921
  -4  -1 -23  -30.22   24.15   1-0.31815-0.12543-0.93357 0.87452-0.21121-0.48172
  -4  -1 -22  111.11   29.76   1-0.31718-0.12219-0.93743 0.87832-0.19001-0.47501
  -4  -1 -21   -3.83   23.43   1-0.31621-0.11902-0.94085 0.88172-0.16830-0.46892
  -4  -1 -20   -2.17   22.37   1-0.31539-0.11561-0.94379 0.88481-0.14591-0.46334
  -4  -1 -19  302.54   32.78   1-0.31451-0.11243-0.94629 0.88716-0.12237-0.45909
  -4  -1 -18   -5.25   23.07   1-0.31378-0.10897-0.94819 0.88916-0.09797-0.45549
  -4  -1 -17  -13.58   20.56   1-0.31307-0.10559-0.94948 0.89037-0.07226-0.45340
  -4  -1 -16  -12.56   20.75   1-0.31250-0.10196-0.95002 0.89094-0.04521-0.45256
  -4  -1 -15   23.17   21.83   1-0.31202-0.09832-0.94969 0.89069-0.01647-0.45333
  -4  -1 -14   10.08   20.80   1-0.31165-0.09453-0.94830 0.88927 0.01436-0.45639
  -4  -1 -13   85.87   22.60   1-0.31139-0.09066-0.94559 0.88655 0.04784-0.46191
  -4  -1 -12   41.06   20.24   1-0.31143-0.08647-0.94111 0.88212 0.08439-0.47054
  -4  -1 -11  162.63   23.03   1-0.31163-0.08201-0.93440 0.87548 0.12471-0.48296
  -4  -1 -10   22.56   20.00   1-0.31207-0.07754-0.92454 0.86559 0.17014-0.50056
  -4  -1  -9 1165.24   39.11   1-0.31285-0.07252-0.91021 0.85131 0.22200-0.52447
  -4  -1  -8  271.66   24.16   1-0.31379-0.06751-0.88942 0.83045 0.28211-0.55672
  -4  -1  -7 1334.75   39.13   1-0.31522-0.06189-0.85881 0.79994 0.35252-0.59929
  -4  -1  -6 1376.08   42.70   1-0.31650-0.05639-0.81263 0.75373 0.43686-0.65573
  -4  -1  -5  352.95   24.29   1-0.31744-0.05139-0.74143 0.68254 0.53740-0.72845
  -4  -1  -4  266.71   22.07   1-0.31643-0.04818-0.63003 0.57115 0.65420-0.81738
  -4  -1  -3 7155.51  228.12   1-0.31066-0.04976-0.45828 0.39936 0.77725-0.91259
  -4  -1  -2 1572.76   41.13   1-0.29593-0.06040-0.21452 0.15559 0.87642-0.98396
  -4  -1  -1  268.81   21.35   1-0.26977-0.08240 0.07461-0.13362 0.90922-0.98889
  -4  -1   0   78.35   16.32   1-0.23702-0.11099 0.34266-0.40172 0.86372-0.91549
  -4   0   0 5762.60  211.44   1-0.17399-0.17399 0.75331-0.75353 0.60135-0.65298
  -4   0  -1   -0.20   13.38   1-0.24943-0.10281 0.28885-0.28904 0.87694-0.95654
  -4   0  -2   64.42   15.69   1-0.31023-0.04606-0.47070 0.47069 0.77059-0.87806
  -4   0  -3   -3.17   13.86   1-0.31068-0.04977-0.79091 0.79090 0.47514-0.61039
  -4   0  -4  943.28   31.36   1-0.30366-0.06104-0.88768 0.88763 0.29724-0.46031
  -4   0  -5   27.81   15.18   1-0.29895-0.06983-0.92422 0.92413 0.19072-0.38164
  -4   0  -6 5150.37  196.74   1-0.29631-0.07654-0.94079 0.94070 0.11917-0.33797
  -4   0  -7    5.32   16.02   1-0.29495-0.08212-0.94907 0.94898 0.06632-0.31306
  -4   0  -8 1112.73   37.21   1-0.29433-0.08695-0.95329 0.95316 0.02454-0.29916
  -4   0  -9  -11.82   16.99   1-0.29437-0.09102-0.95518 0.95506-0.01024-0.29224
  -4   0 -10  289.59   25.31   1-0.29465-0.09488-0.95569 0.95553-0.04035-0.28997
  -4   0 -11    1.98   18.24   1-0.29523-0.09850-0.95523 0.95501-0.06725-0.29103
  -4   0 -12  -24.51   17.93   1-0.29610-0.10176-0.95404 0.95386-0.09192-0.29421
  -4   0 -13  -23.93   18.49   1-0.29708-0.10499-0.95229 0.95212-0.11477-0.29929
  -4   0 -14  371.38   29.94   1-0.29817-0.10796-0.95010 0.94993-0.13617-0.30576
  -4   0 -15  -12.14   20.54   1-0.29923-0.11103-0.94754 0.94737-0.15662-0.31319
  -4   0 -16  359.50   33.09   1-0.30044-0.11410-0.94462 0.94440-0.17611-0.32164
  -4   0 -17  -45.45   35.48   1-0.30172-0.11688-0.94138 0.94114-0.19488-0.33075
  -4   0 -18   90.77   24.87   1-0.30299-0.11975-0.93783 0.93764-0.21323-0.34025
  -4   0 -19   -7.39   21.90   1-0.30427-0.12265-0.93404 0.93375-0.23089-0.35051
  -4   0 -20 1256.73   53.22   1-0.30565-0.12542-0.92992 0.92968-0.24831-0.36091
  -4   0 -21   22.55   22.85   1-0.30700-0.12823-0.92554 0.92529-0.26539-0.37177
  -4   0 -22   73.61   26.41   1-0.30832-0.13103-0.92089 0.92069-0.28229-0.38279
  -4   0 -23    1.37   32.01   1-0.30970-0.13382-0.91602 0.91574-0.29867-0.39426
  -4   0 -24   83.50   28.77   1-0.31105-0.13664-0.91085 0.91062-0.31503-0.40574
  -4   0 -25   19.89   26.82   1-0.31240-0.13952-0.90545 0.90511-0.33107-0.41768
  -4   1 -25   35.92   28.34   1-0.30377-0.14805-0.87770 0.93629-0.41208-0.33669
  -4   1 -24   21.13   30.03   1-0.30199-0.14569-0.88324 0.94185-0.40006-0.32080
  -4   1 -23  -24.99   23.14   1-0.30014-0.14334-0.88853 0.94717-0.38822-0.30476
  -4   1 -22   52.23   27.50   1-0.29830-0.14108-0.89358 0.95223-0.37650-0.28851
  -4   1 -21   49.08   24.61   1-0.29634-0.13878-0.89841 0.95703-0.36497-0.27212
  -4   1 -20   26.76   24.11   1-0.29445-0.13656-0.90291 0.96161-0.35387-0.25535
  -4   1 -19  349.27   34.54   1-0.29241-0.13449-0.90729 0.96588-0.34276-0.23853
  -4   1 -18   22.29   24.32   1-0.29035-0.13243-0.91132 0.96995-0.33226-0.22119
  -4   1 -17   29.39   22.30   1-0.28818-0.13039-0.91515 0.97376-0.32205-0.20347
  -4   1 -16    5.29   22.19   1-0.28599-0.12848-0.91868 0.97729-0.31243-0.18535
  -4   1 -15   32.75   22.02   1-0.28367-0.12664-0.92197 0.98059-0.30336-0.16647
  -4   1 -14    5.50   21.78   1-0.28127-0.12481-0.92493 0.98362-0.29518-0.14668
  -4   1 -13  143.57   24.35   1-0.27864-0.12337-0.92767 0.98627-0.28773-0.12638
  -4   1 -12   10.78   19.14   1-0.27600-0.12189-0.92997 0.98864-0.28169-0.10445
  -4   1 -11  128.14   23.02   1-0.27312-0.12055-0.93190 0.99060-0.27714-0.08106
  -4   1 -10   68.58   20.46   1-0.26989-0.11956-0.93335 0.99204-0.27469-0.05562
  -4   1  -9 1125.61   39.07   1-0.26635-0.11901-0.93410 0.99281-0.27521-0.02725
  -4   1  -8  262.69   23.69   1-0.26214-0.11915-0.93395 0.99257-0.27971 0.00509
  -4   1  -7 1351.01   39.84   1-0.25718-0.11995-0.93214 0.99078-0.29078 0.04406
  -4   1  -6 1463.22   44.08   1-0.25094-0.12199-0.92747 0.98612-0.31184 0.09306
  -4   1  -5  367.21   23.40   1-0.24220-0.12663-0.91672 0.97538-0.35062 0.15963
  -4   1  -4  262.08   21.69   1-0.22833-0.13631-0.89054 0.94917-0.42334 0.26029
  -4   1  -3 7834.34  227.08   1-0.20169-0.15878-0.81270 0.87129-0.57081 0.43562
  -4   1  -2 1442.70   42.91   1-0.13813-0.21822-0.50254 0.56114-0.86461 0.75713
  -4   1  -1  297.80   20.85   1-0.05005-0.30211 0.35203-0.29322-0.93163 0.85200
  -4   1   0  126.04   17.04   1-0.04272-0.30529 0.80658-0.74778-0.58922 0.53763
  -4   2   0  653.73   27.38   1-0.04532-0.30266 0.43924-0.32153-0.89391 0.84220
  -4   2  -1  128.33   17.80   1-0.06400-0.28818 0.16708-0.04944-0.98241 0.90278
  -4   2  -2   17.74   14.23   1-0.09419-0.26207-0.13605 0.25359-0.98928 0.88180
  -4   2  -3   90.52   16.66   1-0.12872-0.23179-0.39381 0.51134-0.91924 0.78387
  -4   2  -4  577.32   28.08   1-0.15925-0.20531-0.57196 0.68942-0.81954 0.65643
  -4   2  -5   10.32   15.13   1-0.18300-0.18582-0.68383 0.80126-0.72585 0.53479
  -4   2  -6   34.22   16.01   1-0.20105-0.17191-0.75277 0.87019-0.64997 0.43108
  -4   2  -7  163.35   21.02   1-0.21497-0.16208-0.79589 0.91340-0.59189 0.34515
  -4   2  -8   83.86   19.32   1-0.22572-0.15544-0.82375 0.94118-0.54812 0.27356
  -4   2  -9  510.65   30.01   1-0.23447-0.15098-0.84194 0.95938-0.51570 0.21316
  -4   2 -10   17.81   18.83   1-0.24173-0.14784-0.85401 0.97146-0.49180 0.16135
  -4   2 -11   26.18   19.28   1-0.24796-0.14569-0.86198 0.97944-0.47443 0.11615
  -4   2 -12   49.18   20.75   1-0.25331-0.14445-0.86706 0.98455-0.46221 0.07610
  -4   2 -13   23.06   20.20   1-0.25818-0.14378-0.87011 0.98763-0.45387 0.03988
  -4   2 -14    3.95   21.67   1-0.26243-0.14373-0.87168 0.98917-0.44864 0.00676
  -4   2 -15    2.29   20.82   1-0.26631-0.14405-0.87208 0.98952-0.44593-0.02391
  -4   2 -16   57.15   23.58   1-0.26989-0.14457-0.87152 0.98895-0.44532-0.05246
  -4   2 -17   -7.90   21.72   1-0.27330-0.14532-0.87015 0.98762-0.44647-0.07914
  -4   2 -18  175.35   28.76   1-0.27644-0.14635-0.86817 0.98563-0.44899-0.10447
  -4   2 -19   96.71   26.36   1-0.27934-0.14761-0.86564 0.98308-0.45275-0.12863
  -4   2 -20  -29.98   30.38   1-0.28219-0.14887-0.86264 0.98006-0.45741-0.15179
  -4   2 -21  221.82   33.79   1-0.28483-0.15037-0.85912 0.97660-0.46315-0.17393
  -4   2 -22   51.49   25.99   1-0.28735-0.15200-0.85531 0.97267-0.46939-0.19574
  -4   2 -23   37.64   26.89   1-0.28986-0.15360-0.85099 0.96848-0.47651-0.21638
  -4   2 -24   45.16   30.26   1-0.29215-0.15545-0.84637 0.96386-0.48414-0.23668
  -4   2 -25   50.22   29.42   1-0.29449-0.15732-0.84140 0.95892-0.49220-0.25647
  -4   3 -25   74.02   29.66   1-0.28470-0.16702-0.79714 0.97338-0.56916-0.17954
  -4   3 -24   22.81   26.34   1-0.28190-0.16569-0.80088 0.97708-0.56465-0.15624
  -4   3 -23   27.61   26.11   1-0.27907-0.16442-0.80400 0.98031-0.56101-0.13197
  -4   3 -22   48.08   26.22   1-0.27600-0.16336-0.80673 0.98294-0.55801-0.10706
  -4   3 -21   12.95   25.13   1-0.27281-0.16234-0.80869 0.98500-0.55619-0.08089
  -4   3 -20   92.20   26.63   1-0.26941-0.16152-0.81009 0.98635-0.55530-0.05394
  -4   3 -19   28.33   23.47   1-0.26590-0.16093-0.81056 0.98691-0.55582-0.02554
  -4   3 -18   21.01   27.05   1-0.26202-0.16078-0.81024 0.98653-0.55767 0.00414
  -4   3 -17    8.31   22.57   1-0.25791-0.16070-0.80889 0.98513-0.56112 0.03549
  -4   3 -16  147.16   26.78   1-0.25348-0.16088-0.80615 0.98245-0.56668 0.06899
  -4   3 -15  132.53   26.27   1-0.24878-0.16152-0.80189 0.97822-0.57442 0.10464
  -4   3 -14  160.05   26.15   1-0.24348-0.16261-0.79576 0.97208-0.58480 0.14294
  -4   3 -13   12.39   21.44   1-0.23762-0.16439-0.78717 0.96352-0.59837 0.18428
  -4   3 -12  887.08   40.11   1-0.23110-0.16669-0.77563 0.95194-0.61542 0.22923
  -4   3 -11  428.94   30.45   1-0.22384-0.16980-0.75999 0.93633-0.63690 0.27862
  -4   3  -9  212.81   25.09   1-0.20579-0.17964-0.71120 0.88750-0.69551 0.39292
  -4   3  -8   55.34   19.81   1-0.19465-0.18653-0.67368 0.84999-0.73411 0.45946
  -4   3  -7   69.77   19.23   1-0.18158-0.19542-0.62327 0.79955-0.77933 0.53257
  -4   3  -6   -6.26   15.79   1-0.16634-0.20658-0.55539 0.73171-0.83059 0.61163
  -4   3  -5  131.81   19.92   1-0.14868-0.22004-0.46483 0.64116-0.88533 0.69431
  -4   3  -4  214.97   22.04   1-0.12872-0.23585-0.34682 0.52316-0.93794 0.77478
  -4   3  -3  -35.75   16.34   1-0.10728-0.25309-0.19982 0.37615-0.97910 0.84378
  -4   3  -2  838.78   32.08   1-0.08627-0.27004-0.02865 0.20513-0.99762 0.89012
  -4   3  -1  556.46   27.74   1-0.06767-0.28436 0.15284 0.02364-0.98500 0.90546
  -4   3   0  666.58   28.65   1-0.05309-0.29482 0.32661-0.15010-0.94101 0.88932
  -4   4   0  690.73   30.53   1-0.05782-0.29006 0.28955-0.05417-0.95333 0.90169
  -4   4  -1  684.22   30.60   1-0.06943-0.28270 0.16352 0.07188-0.98344 0.90382
  -4   4  -2  260.73   23.06   1-0.08321-0.27301 0.03455 0.20071-0.99722 0.88977
  -4   4  -3 1881.29   57.64   1-0.09840-0.26197-0.09071 0.32602-0.99463 0.85928
  -4   4  -4  456.72   27.92   1-0.11432-0.25021-0.20640 0.44165-0.97800 0.81481
  -4   4  -5   -7.29   17.78   1-0.13004-0.23862-0.30859 0.54383-0.95119 0.76014
  -4   4  -6  315.19   25.77   1-0.14506-0.22787-0.39584 0.63106-0.91836 0.69940
  -4   4  -7   -0.35   18.31   1-0.15900-0.21802-0.46845 0.70368-0.88315 0.63632
  -4   4  -8  501.41   30.77   1-0.17181-0.20932-0.52792 0.76313-0.84816 0.57349
  -4   4  -9   57.52   21.37   1-0.18333-0.20196-0.57603 0.81123-0.81515 0.51262
  -4   4 -10  121.73   23.21   1-0.19367-0.19575-0.61471 0.84992-0.78506 0.45465
  -4   4 -11 1349.14   48.27   1-0.20289-0.19076-0.64586 0.88099-0.75816 0.39979
  -4   4 -12 1266.22   47.14   1-0.21131-0.18649-0.67052 0.90574-0.73485 0.34862
  -4   4 -13  685.19   39.22   1-0.21889-0.18298-0.69029 0.92551-0.71470 0.30066
  -4   4 -14  434.44   33.85   1-0.22580-0.18030-0.70602 0.94121-0.69754 0.25565
  -4   4 -15 1537.07   53.64   1-0.23207-0.17819-0.71841 0.95360-0.68319 0.21341
  -4   4 -16   38.01   24.48   1-0.23772-0.17673-0.72813 0.96326-0.67130 0.17357
  -4   4 -17  199.28   30.49   1-0.24307-0.17551-0.73554 0.97068-0.66171 0.13613
  -4   4 -18  209.81   30.83   1-0.24794-0.17482-0.74105 0.97620-0.65415 0.10059
  -4   4 -19   34.04   25.14   1-0.25251-0.17430-0.74495 0.98015-0.64840 0.06704
  -4   4 -20   32.51   25.07   1-0.25681-0.17427-0.74761 0.98274-0.64409 0.03477
  -4   4 -21   55.91   26.35   1-0.26087-0.17432-0.74903 0.98417-0.64127 0.00410
  -4   4 -22   79.10   27.97   1-0.26461-0.17466-0.74935 0.98457-0.63984-0.02524
  -4   4 -23   11.13   26.02   1-0.26824-0.17525-0.74890 0.98407-0.63936-0.05350
  -4   4 -24  -41.11   26.06   1-0.27168-0.17594-0.74754 0.98279-0.64001-0.08073
  -4   5 -23  169.73   34.46   1-0.25767-0.18579-0.68745 0.98150-0.70995 0.01702
  -4   5 -22   53.99   27.66   1-0.25362-0.18568-0.68564 0.97961-0.71266 0.04765
  -4   5 -21  -15.26   28.88   1-0.24934-0.18578-0.68243 0.97653-0.71674 0.07968
  -4   5 -20   27.43   25.92   1-0.24477-0.18616-0.67804 0.97216-0.72196 0.11275
  -4   5 -19   64.24   26.47   1-0.23992-0.18688-0.67233 0.96632-0.72838 0.14698
  -4   5 -18   64.52   26.33   1-0.23474-0.18789-0.66463 0.95871-0.73654 0.18305
  -4   5 -17   -9.46   20.98   1-0.22930-0.18920-0.65502 0.94912-0.74625 0.22072
  -4   5 -16   20.96   23.69   1-0.22338-0.19101-0.64327 0.93729-0.75758 0.25985
  -4   5 -15   32.49   22.65   1-0.21699-0.19316-0.62874 0.92275-0.77085 0.30102
  -4   5 -14   27.01   22.46   1-0.21013-0.19594-0.61107 0.90509-0.78610 0.34402
  -4   5 -13  213.77   28.34   1-0.20281-0.19907-0.58952 0.88362-0.80349 0.38946
  -4   5 -12 1066.74   46.08   1-0.19477-0.20297-0.56394 0.85796-0.82270 0.43649
  -4   5 -11 1389.21   49.31   1-0.18608-0.20749-0.53309 0.82715-0.84396 0.48562
  -4   5 -10  217.79   27.21   1-0.17676-0.21269-0.49635 0.79040-0.86689 0.53648
  -4   5  -9  647.57   36.23   1-0.16654-0.21874-0.45277 0.74686-0.89106 0.58848
  -4   5  -8    5.77   19.10   1-0.15560-0.22554-0.40163 0.69571-0.91568 0.64089
  -4   5  -7  838.68   37.58   1-0.14402-0.23294-0.34174 0.63580-0.93986 0.69306
  -4   5  -5   33.01   20.00   1-0.11917-0.24957-0.19510 0.48919-0.98045 0.78931
  -4   5  -4   29.90   18.66   1-0.10638-0.25818-0.10876 0.40288-0.99321 0.82993
  -4   5  -3  149.39   22.40   1-0.09387-0.26643-0.01528 0.30943-0.99836 0.86306
  -4   5  -2   33.55   18.80   1-0.08191-0.27433 0.08279 0.21141-0.99431 0.88687
  -4   5  -1  199.04   23.08   1-0.07076-0.28132 0.18267 0.11160-0.98021 0.90065
  -4   5   0 1061.75   38.12   1-0.06087-0.28700 0.28094 0.01328-0.95614 0.90448
  -4   6   0  383.83   28.32   1-0.06323-0.28474 0.28560 0.06754-0.95497 0.90322
  -4   6  -1   97.07   21.11   1-0.07180-0.28020 0.20533 0.14774-0.97584 0.89627
  -4   6  -2  284.79   25.98   1-0.08127-0.27494 0.12431 0.22876-0.98997 0.88257
  -4   6  -3   11.60   19.19   1-0.09122-0.26909 0.04398 0.30902-0.99735 0.86203
  -4   6  -4   40.57   19.72   1-0.10174-0.26276-0.03367 0.38665-0.99832 0.83510
  -4   6  -5    0.81   18.76   1-0.11246-0.25617-0.10709 0.46010-0.99363 0.80257
  -4   6  -6   14.25   19.73   1-0.12330-0.24954-0.17566 0.52867-0.98421 0.76520
  -4   6  -7  208.79   26.14   1-0.13391-0.24310-0.23835 0.59132-0.97117 0.72423
  -4   6  -8   56.88   22.32   1-0.14430-0.23680-0.29470 0.64762-0.95565 0.68098
  -4   6  -9   73.81   24.11   1-0.15428-0.23103-0.34513 0.69810-0.93851 0.63582
  -4   6 -10 1171.59   46.51   1-0.16381-0.22564-0.38954 0.74247-0.92069 0.59017
  -4   6 -11  398.17   32.51   1-0.17288-0.22078-0.42847 0.78137-0.90280 0.54440
  -4   6 -12  218.12   28.19   1-0.18142-0.21631-0.46216 0.81512-0.88548 0.49925
  -4   6 -13   57.77   23.45   1-0.18948-0.21245-0.49148 0.84436-0.86887 0.45479
  -4   6 -14  569.45   38.89   1-0.19697-0.20914-0.51661 0.86949-0.85341 0.41141
  -4   6 -15  194.99   29.67   1-0.20405-0.20612-0.53805 0.89099-0.83922 0.36936
  -4   6 -16  175.37   31.14   1-0.21077-0.20361-0.55631 0.90925-0.82635 0.32871
  -4   6 -17   44.61   24.07   1-0.21695-0.20155-0.57187 0.92475-0.81475 0.28919
  -4   6 -18   28.83   24.66   1-0.22287-0.19975-0.58487 0.93780-0.80453 0.25102
  -4   6 -19   57.92   25.24   1-0.22840-0.19841-0.59558 0.94855-0.79570 0.21439
  -4   6 -20   41.71   30.14   1-0.23354-0.19743-0.60456 0.95746-0.78798 0.17861
  -4   6 -21   31.34   28.19   1-0.23856-0.19656-0.61165 0.96459-0.78156 0.14447
  -4   6 -22   60.38   28.70   1-0.24319-0.19615-0.61738 0.97022-0.77615 0.11105
  -4   7 -21  173.36   34.73   1-0.22865-0.20642-0.53870 0.95051-0.83600 0.19880
  -4   7 -20    2.24   27.85   1-0.22352-0.20744-0.52911 0.94095-0.84286 0.23363
  -4   7 -19   89.21   30.73   1-0.21802-0.20868-0.51782 0.92962-0.85060 0.26926
  -4   7 -18   10.62   26.58   1-0.21230-0.21032-0.50440 0.91621-0.85935 0.30594
  -4   7 -17   44.71   25.79   1-0.20618-0.21233-0.48888 0.90064-0.86899 0.34333
  -4   7 -16   15.74   22.50   1-0.19983-0.21449-0.47075 0.88254-0.87961 0.38190
  -4   7 -15  -13.92   24.05   1-0.19317-0.21699-0.44993 0.86170-0.89106 0.42129
  -4   7 -14    9.72   23.17   1-0.18614-0.21992-0.42613 0.83792-0.90324 0.46126
  -4   7 -13  396.40   35.87   1-0.17870-0.22320-0.39893 0.81075-0.91606 0.50197
  -4   7 -12   71.19   24.34   1-0.17087-0.22692-0.36821 0.78001-0.92924 0.54295
  -4   7 -11  470.28   35.20   1-0.16271-0.23084-0.33350 0.74529-0.94255 0.58424
  -4   7 -10  322.86   31.65   1-0.15415-0.23527-0.29466 0.70643-0.95559 0.62514
  -4   7  -9  -26.06   22.66   1-0.14541-0.23991-0.25145 0.66326-0.96792 0.66534
  -4   7  -8   98.93   26.51   1-0.13626-0.24490-0.20384 0.61572-0.97900 0.70421
  -4   7  -7   44.29   22.58   1-0.12691-0.25003-0.15168 0.56348-0.98825 0.74146
  -4   7  -6    6.12   20.67   1-0.11750-0.25529-0.09529 0.50719-0.99499 0.77605
  -4   7  -5    8.12   21.46   1-0.10808-0.26063-0.03526 0.44718-0.99855 0.80736
  -4   7  -4    2.41   20.06   1-0.09880-0.26569 0.02824 0.38359-0.99833 0.83511
  -4   7  -3  849.02   39.51   1-0.08974-0.27063 0.09447 0.31748-0.99377 0.85847
  -4   7  -2  208.37   27.20   1-0.08110-0.27511 0.16206 0.24983-0.98454 0.87714
  -4   7  -1  123.27   24.08   1-0.07290-0.27919 0.23032 0.18165-0.97039 0.89088
  -4   7   0   41.39   21.29   1-0.06512-0.28276 0.29791 0.11414-0.95141 0.89972
  -4   8   0   70.17   22.62   1-0.06684-0.28105 0.31461 0.15631-0.94621 0.89454
  -4   8  -1   39.24   21.60   1-0.07387-0.27816 0.25624 0.21454-0.96401 0.88448
  -4   8  -2  425.28   33.62   1-0.08117-0.27499 0.19761 0.27328-0.97808 0.87064
  -4   8  -3  306.53   31.51   1-0.08892-0.27146 0.13937 0.33145-0.98847 0.85316
  -4   8  -4  236.41   28.85   1-0.09698-0.26753 0.08219 0.38855-0.99526 0.83215
  -4   8  -5  359.11   33.00   1-0.10516-0.26346 0.02649 0.44430-0.99868 0.80757
  -4   8  -6 1053.87   45.81   1-0.11357-0.25929-0.02679 0.49756-0.99902 0.78001
  -4   8  -7   12.46   22.21   1-0.12194-0.25498-0.07737 0.54813-0.99666 0.74981
  -4   8  -8  136.18   26.74   1-0.13030-0.25079-0.12508 0.59582-0.99202 0.71718
  -4   8  -9   22.39   23.10   1-0.13866-0.24666-0.16922 0.63996-0.98558 0.68298
  -4   8 -10   61.36   23.93   1-0.14676-0.24259-0.21034 0.68099-0.97767 0.64720
  -4   8 -11  269.80   34.05   1-0.15469-0.23888-0.24788 0.71858-0.96878 0.61035
  -4   8 -12   55.83   26.25   1-0.16242-0.23525-0.28206 0.75272-0.95925 0.57306
  -4   8 -13  -13.18   24.50   1-0.16996-0.23188-0.31309 0.78379-0.94935 0.53523
  -4   8 -14   61.34   25.87   1-0.17708-0.22887-0.34103 0.81168-0.93937 0.49739
  -4   8 -15   -1.63   23.02   1-0.18401-0.22613-0.36602 0.83666-0.92954 0.45968
  -4   8 -16  213.97   33.83   1-0.19064-0.22366-0.38827 0.85889-0.92003 0.42234
  -4   8 -17  162.06   34.64   1-0.19702-0.22152-0.40817 0.87873-0.91088 0.38514
  -4   8 -18  367.80   41.03   1-0.20311-0.21945-0.42532 0.89604-0.90246 0.34897
  -4   8 -19  418.15   41.80   1-0.20897-0.21780-0.44059 0.91128-0.89452 0.31315
  -4   8 -20  143.45   36.71   1-0.21449-0.21652-0.45388 0.92451-0.88725 0.27791
  -4   9 -18   22.56   28.20   1-0.19522-0.22736-0.34880 0.87830-0.93556 0.38206
  -4   9 -17  -12.70   24.72   1-0.18921-0.22925-0.33034 0.85984-0.94264 0.41701
  -4   9 -16   15.30   31.36   1-0.18293-0.23132-0.30969 0.83924-0.94997 0.45222
  -4   9 -15  152.50   32.90   1-0.17648-0.23364-0.28684 0.81636-0.95742 0.48755
  -4   9 -14   47.76   26.79   1-0.16979-0.23626-0.26156 0.79110-0.96488 0.52281
  -4   9 -13   40.41   26.58   1-0.16291-0.23890-0.23376 0.76336-0.97217 0.55798
  -4   9 -12   46.73   25.66   1-0.15585-0.24188-0.20331 0.73292-0.97910 0.59283
  -4   9 -11    9.65   23.38   1-0.14854-0.24492-0.17040 0.69993-0.98541 0.62703
  -4   9 -10  115.80   28.12   1-0.14112-0.24828-0.13458 0.66423-0.99091 0.66034
  -4   9  -9   26.98   23.44   1-0.13363-0.25161-0.09616 0.62576-0.99528 0.69270
  -4   9  -8   17.81   23.08   1-0.12607-0.25504-0.05515 0.58473-0.99823 0.72361
  -4   9  -7   52.10   23.60   1-0.11838-0.25856-0.01186 0.54141-0.99946 0.75267
  -4   9  -6   45.86   24.59   1-0.11076-0.26202 0.03376 0.49593-0.99869 0.77972
  -4   9  -5   -8.62   22.48   1-0.10323-0.26544 0.08126 0.44846-0.99564 0.80452
  -4   9  -4   34.75   22.42   1-0.09577-0.26868 0.13040 0.39931-0.99007 0.82686
  -4   9  -3  198.25   27.04   1-0.08858-0.27172 0.18079 0.34890-0.98177 0.84652
  -4   9  -2   -4.41   19.92   1-0.08159-0.27456 0.23181 0.29785-0.97064 0.86328
  -4   9  -1    1.01   23.04   1-0.07482-0.27724 0.28311 0.24664-0.95660 0.87704
  -4   9   0  -31.72   21.73   1-0.06852-0.27934 0.33428 0.19539-0.93965 0.88809
  -4  10   0   68.84   25.55   1-0.06999-0.27787 0.35567 0.23301-0.93196 0.88024
  -4  10  -1   -3.24   21.97   1-0.07598-0.27603 0.31056 0.27807-0.94821 0.86876
  -4  10  -2   28.20   23.03   1-0.08210-0.27402 0.26495 0.32366-0.96223 0.85480
  -4  10  -3   63.46   23.98   1-0.08852-0.27176 0.21975 0.36889-0.97385 0.83856
  -4  10  -4   78.04   25.33   1-0.09517-0.26932 0.17491 0.41359-0.98319 0.82000
  -4  10  -5  262.82   31.23   1-0.10200-0.26666 0.13112 0.45740-0.99028 0.79926
  -4  10  -6  -20.24   23.14   1-0.10884-0.26392 0.08835 0.50014-0.99528 0.77633
  -4  10  -7  353.30   34.70   1-0.11586-0.26112 0.04713 0.54142-0.99833 0.75146
  -4  10  -8   15.66   27.25   1-0.12279-0.25824 0.00747 0.58106-0.99963 0.72483
  -4  10  -9   26.98   25.12   1-0.12986-0.25533-0.03016 0.61870-0.99937 0.69676
  -4  10 -10   30.67   25.47   1-0.13684-0.25247-0.06599 0.65442-0.99776 0.66727
  -4  10 -11    1.94   26.49   1-0.14375-0.24971-0.09951 0.68796-0.99505 0.63672
  -4  10 -12    6.32   29.02   1-0.15063-0.24702-0.13088 0.71935-0.99142 0.60530
  -4  10 -13  -22.12   25.30   1-0.15735-0.24445-0.16025 0.74868-0.98705 0.57301
  -4  10 -14    3.67   27.93   1-0.16391-0.24209-0.18748 0.77586-0.98214 0.54013
  -4  10 -15   12.81   26.27   1-0.17036-0.23987-0.21242 0.80086-0.97689 0.50694
  -4  10 -16   45.96   33.64   1-0.17659-0.23768-0.23526 0.82368-0.97144 0.47375
  -4  11 -13    6.51   29.79   1-0.15287-0.24897-0.09202 0.73931-0.99577 0.58167
  -4  11 -12   39.15   27.65   1-0.14653-0.25118-0.06405 0.71138-0.99796 0.61174
  -4  11 -11   42.96   26.85   1-0.14004-0.25348-0.03432 0.68172-0.99938 0.64098
  -4  11 -10   23.70   32.08   1-0.13359-0.25577-0.00290 0.65019-0.99988 0.66944
  -4  11  -9   23.65   25.85   1-0.12710-0.25807 0.03025 0.61708-0.99930 0.69674
  -4  11  -8   57.90   26.12   1-0.12056-0.26054 0.06508 0.58234-0.99747 0.72276
  -4  11  -7   45.95   26.94   1-0.11406-0.26289 0.10119 0.54624-0.99426 0.74738
  -4  11  -6  493.98   40.71   1-0.10763-0.26514 0.13869 0.50866-0.98950 0.77059
  -4  11  -5  338.25   39.45   1-0.10116-0.26744 0.17723 0.47022-0.98308 0.79193
  -4  11  -4  199.98   31.24   1-0.09491-0.26951 0.21680 0.43060-0.97486 0.81171
  -4  11  -3  240.24   32.30   1-0.08878-0.27148 0.25702 0.39046-0.96477 0.82953
  -4  11  -2  311.69   35.78   1-0.08285-0.27330 0.29759 0.34988-0.95278 0.84543
  -4  11  -1   73.68   26.72   1-0.07710-0.27488 0.33811 0.30933-0.93891 0.85936
  -4  11   0   49.94   26.66   1-0.07158-0.27622 0.37894 0.26857-0.92296 0.87146
  -4  12   0   25.15   25.26   1-0.07314-0.27464 0.40292 0.30340-0.91296 0.86143
  -4  12  -1   -7.31   24.18   1-0.07832-0.27362 0.36631 0.34010-0.92846 0.84901
  -4  12  -2  -11.01   23.59   1-0.08371-0.27236 0.32955 0.37677-0.94235 0.83501
  -4  12  -3   -6.01   25.32   1-0.08930-0.27103 0.29287 0.41345-0.95461 0.81928
  -4  12  -4   42.77   26.84   1-0.09504-0.26935 0.25675 0.44955-0.96518 0.80215
  -4  12  -5   70.51   29.82   1-0.10086-0.26770 0.22089 0.48548-0.97424 0.78319
  -4  12  -6  -11.50   25.01   1-0.10683-0.26595 0.18586 0.52046-0.98174 0.76285
  -4  12  -7   63.03   28.20   1-0.11286-0.26408 0.15160 0.55473-0.98781 0.74097
  -4  12  -8   11.58   31.10   1-0.11891-0.26220 0.11833 0.58792-0.99252 0.71775
  -4  12  -9  -14.40   29.48   1-0.12503-0.26012 0.08645 0.61979-0.99596 0.69349
  -4  13  -1   -8.08   27.50   1-0.07976-0.27228 0.39451 0.37070-0.91703 0.83758
  -4  13   0   13.59   27.42   1-0.07477-0.27302 0.42779 0.33743-0.90180 0.85027
  -3  -1   1  534.30   21.95   1-0.16630-0.09060 0.52159-0.58067 0.80283-0.81367
  -3  -1   2  339.18   19.51   1-0.13759-0.11516 0.67347-0.73257 0.69781-0.68070
  -3  -1   3   90.05   14.19   1-0.11602-0.13245 0.76588-0.82497 0.60821-0.56322
  -3  -1   4   39.98   13.06   1-0.09969-0.14464 0.82266-0.88169 0.53874-0.46586
  -3  -1   5   -2.99   11.65   1-0.08723-0.15306 0.85844-0.91748 0.48692-0.38611
  -3  -1   6  308.04   20.01   1-0.07733-0.15877 0.88191-0.94092 0.44844-0.31970
  -3  -1   7  532.72   23.27   1-0.06936-0.16264 0.89756-0.95659 0.42033-0.26369
  -3  -1   8   -3.54   12.43   1-0.06260-0.16517 0.90827-0.96729 0.39987-0.21537
  -3  -1   9 1491.23   41.09   1-0.05670-0.16690 0.91561-0.97462 0.38528-0.17290
  -3  -1  10   10.93   14.07   1-0.05160-0.16792 0.92061-0.97959 0.37519-0.13484
  -3  -1  11   14.13   14.83   1-0.04701-0.16834 0.92385-0.98283 0.36873-0.10061
  -3  -1  12  852.37   32.17   1-0.04288-0.16831 0.92582-0.98479 0.36509-0.06900
  -3  -1  14   30.53   17.37   1-0.03553-0.16744 0.92688-0.98586 0.36435-0.01251
  -3  -1  15  -21.86   16.65   1-0.03216-0.16664 0.92641-0.98531 0.36629 0.01349
  -3  -1  16   34.78   19.06   1-0.02908-0.16551 0.92524-0.98423 0.36985 0.03776
  -3  -1  17   -6.85   19.76   1-0.02606-0.16440 0.92373-0.98260 0.37414 0.06141
  -3  -1  18   32.62   21.77   1-0.02328-0.16299 0.92167-0.98060 0.37963 0.08372
  -3  -1  19  -16.00   20.05   1-0.02055-0.16162 0.91929-0.97814 0.38574 0.10561
  -3  -1  20   88.74   24.53   1-0.01796-0.16001 0.91651-0.97537 0.39262 0.12653
  -3  -1  21   58.62   23.46   1-0.01551-0.15839 0.91338-0.97224 0.40012 0.14690
  -3  -1  22  -18.08   20.63   1-0.01309-0.15664 0.90993-0.96879 0.40812 0.16679
  -3  -1  23   54.94   24.55   1-0.01075-0.15480 0.90617-0.96504 0.41662 0.18620
  -3  -1  24  164.37   28.86   1-0.00852-0.15295 0.90214-0.96097 0.42543 0.20527
  -3  -1  25    2.16   29.54   1-0.00635-0.15100 0.89775-0.95664 0.43476 0.22388
  -3  -1  26  -14.84   30.18   1-0.00423-0.14898 0.89314-0.95203 0.44427 0.24217
  -3  -1  27   57.22   26.38   1-0.00212-0.14693 0.88829-0.94709 0.45399 0.26033
  -3  -1  28  -11.17   24.14   1-0.00007-0.14474 0.88304-0.94196 0.46421 0.27803
  -3  -1  29  -43.45   25.77   1 0.00186-0.14264 0.87762-0.93644 0.47444 0.29572
  -3  -1  30   14.69   29.23   1 0.00381-0.14042 0.87193-0.93068 0.48488 0.31313
  -3   0  30   51.04   30.38   1 0.01071-0.14731 0.90429-0.90432 0.42379 0.37423
  -3   0  29   -7.61   26.09   1 0.00912-0.14982 0.91033-0.91018 0.41068 0.35956
  -3   0  28   46.34   27.01   1 0.00745-0.15226 0.91600-0.91596 0.39791 0.34445
  -3   0  27   -3.41   24.22   1 0.00576-0.15471 0.92151-0.92145 0.38501 0.32935
  -3   0  26    3.59   23.69   1 0.00401-0.15717 0.92672-0.92666 0.37228 0.31427
  -3   0  25   43.52   30.61   1 0.00226-0.15954 0.93172-0.93166 0.35960 0.29906
  -3   0  24   81.07   28.57   1 0.00049-0.16190 0.93652-0.93638 0.34694 0.28387
  -3   0  23    0.39   20.50   1-0.00136-0.16419 0.94099-0.94100 0.33461 0.26821
  -3   0  22  224.98   29.47   1-0.00326-0.16652 0.94527-0.94528 0.32229 0.25270
  -3   0  21  -13.40   25.53   1-0.00514-0.16871 0.94931-0.94940 0.31017 0.23691
  -3   0  20    8.58   22.34   1-0.00701-0.17098 0.95323-0.95315 0.29789 0.22140
  -3   0  19   18.16   20.90   1-0.00901-0.17314 0.95683-0.95682 0.28606 0.20523
  -3   0  18    9.39   21.53   1-0.01105-0.17529 0.96023-0.96021 0.27437 0.18902
  -3   0  17    1.27   18.94   1-0.01306-0.17738 0.96339-0.96338 0.26300 0.17261
  -3   0  16   -6.84   17.95   1-0.01522-0.17941 0.96634-0.96634 0.25184 0.15578
  -3   0  15    5.86   18.75   1-0.01735-0.18143 0.96907-0.96903 0.24097 0.13886
  -3   0  14  384.59   26.18   1-0.01959-0.18334 0.97155-0.97153 0.23061 0.12131
  -3   0  13   -2.14   14.90   1-0.02189-0.18517 0.97378-0.97380 0.22076 0.10327
  -3   0  12  110.19   17.91   1-0.02434-0.18681 0.97577-0.97585 0.21151 0.08456
  -3   0  11    1.31   13.98   1-0.02686-0.18846 0.97750-0.97759 0.20299 0.06519
  -3   0  10 2297.95   73.64   1-0.02951-0.18997 0.97894-0.97906 0.19546 0.04481
  -3   0   9  -18.24   12.72   1-0.03224-0.19136 0.98009-0.98017 0.18905 0.02333
  -3   0   8  356.20   20.47   1-0.03530-0.19254 0.98082-0.98091 0.18439 0.00016
  -3   0   7    7.88   12.53   1-0.03851-0.19346 0.98111-0.98116 0.18184-0.02512
  -3   0   6  942.90   27.29   1-0.04224-0.19379 0.98070-0.98078 0.18260-0.05389
  -3   0   5   25.38   12.02   1-0.04651-0.19372 0.97926-0.97935 0.18815-0.08727
  -3   0   4  383.32   20.18   1-0.05191-0.19240 0.97608-0.97622 0.20111-0.12816
  -3   0   3    7.62   12.52   1-0.05888-0.18972 0.96944-0.96957 0.22684-0.18174
  -3   0   2   27.99   12.23   1-0.06913-0.18350 0.95457-0.95473 0.27641-0.25922
  -3   0   1    0.88   11.56   1-0.08743-0.16935 0.91422-0.91441 0.37835-0.38905
  -3   1   1  574.34   21.63   1 0.00168-0.25840 0.85021-0.79135-0.52020 0.50946
  -3   1   2  396.51   19.56   1-0.00418-0.24840 0.92823-0.86938-0.36831 0.38548
  -3   1   3  119.09   14.69   1-0.00818-0.24028 0.96194-0.90311-0.27116 0.31624
  -3   1   4   65.46   12.90   1-0.01037-0.23393 0.97895-0.92011-0.20293 0.27591
  -3   1   5   -6.47   11.18   1-0.01154-0.22873 0.98843-0.92956-0.15110 0.25199
  -3   1   6  375.11   20.52   1-0.01196-0.22413 0.99396-0.93509-0.10947 0.23824
  -3   1   7  558.96   22.80   1-0.01197-0.21987 0.99721-0.93839-0.07439 0.23103
  -3   1   8   14.94   12.70   1-0.01156-0.21618 0.99902-0.94018-0.04376 0.22831
  -3   1   9 1630.56   47.41   1-0.01082-0.21277 0.99982-0.94098-0.01632 0.22874
  -3   1  10   30.24   14.47   1-0.00996-0.20952 0.99990-0.94102 0.00876 0.23164
  -3   1  11   27.34   14.41   1-0.00892-0.20637 0.99940-0.94052 0.03193 0.23626
  -3   1  12  877.74   32.25   1-0.00785-0.20331 0.99842-0.93957 0.05391 0.24222
  -3   1  13   20.09   16.73   1-0.00665-0.20036 0.99705-0.93824 0.07481 0.24920
  -3   1  14   -1.40   17.91   1-0.00536-0.19754 0.99533-0.93648 0.09465 0.25726
  -3   1  15    9.43   16.75   1-0.00397-0.19475 0.99331-0.93436 0.11367 0.26615
  -3   1  16    5.75   18.72   1-0.00268-0.19188 0.99096-0.93210 0.13235 0.27529
  -3   1  17   60.93   20.77   1-0.00126-0.18919 0.98835-0.92946 0.15047 0.28509
  -3   1  18   52.92   20.83   1 0.00011-0.18639 0.98547-0.92662 0.16815 0.29521
  -3   1  19    4.68   19.95   1 0.00157-0.18372 0.98233-0.92342 0.18547 0.30589
  -3   1  20  105.33   24.21   1 0.00301-0.18097 0.97895-0.92004 0.20241 0.31675
  -3   1  21   75.89   23.93   1 0.00443-0.17828 0.97531-0.91639 0.21916 0.32788
  -3   1  22   -3.10   22.44   1 0.00586-0.17558 0.97141-0.91252 0.23574 0.33919
  -3   1  23   10.93   26.33   1 0.00734-0.17286 0.96729-0.90836 0.25200 0.35084
  -3   1  24  138.11   28.66   1 0.00875-0.17015 0.96288-0.90401 0.26825 0.36249
  -3   1  25   27.11   24.53   1 0.01017-0.16747 0.95827-0.89934 0.28418 0.37447
  -3   1  26   28.26   25.14   1 0.01162-0.16468 0.95336-0.89456 0.30015 0.38636
  -3   1  27   47.19   31.08   1 0.01302-0.16205 0.94831-0.88926 0.31563 0.39884
  -3   1  28   -6.33   25.53   1 0.01442-0.15927 0.94292-0.88399 0.33131 0.41093
  -3   1  29   23.78   27.84   1 0.01586-0.15648 0.93728-0.87834 0.34686 0.42335
  -3   1  30   93.12   31.15   1 0.01723-0.15373 0.93141-0.87246 0.36225 0.43579
  -3   2  29   82.87   29.77   1 0.02196-0.16258 0.95867-0.84087 0.28397 0.48626
  -3   2  28  -11.60   29.19   1 0.02081-0.16558 0.96389-0.84603 0.26580 0.47645
  -3   2  27   19.04   27.28   1 0.01967-0.16858 0.96878-0.85084 0.24749 0.46699
  -3   2  26   20.57   23.85   1 0.01851-0.17155 0.97333-0.85550 0.22904 0.45757
  -3   2  25  -38.02   21.86   1 0.01733-0.17459 0.97762-0.85974 0.21009 0.44862
  -3   2  24  118.34   26.83   1 0.01622-0.17754 0.98158-0.86377 0.19085 0.43989
  -3   2  23    2.46   25.34   1 0.01508-0.18056 0.98520-0.86741 0.17128 0.43163
  -3   2  22   17.38   22.98   1 0.01393-0.18364 0.98849-0.87070 0.15121 0.42383
  -3   2  21  -22.19   22.78   1 0.01286-0.18664 0.99143-0.87372 0.13066 0.41640
  -3   2  20   74.47   23.68   1 0.01178-0.18976 0.99401-0.87626 0.10942 0.40972
  -3   2  19   18.63   20.16   1 0.01080-0.19289 0.99618-0.87834 0.08752 0.40382
  -3   2  18   20.64   20.10   1 0.00977-0.19604 0.99789-0.88013 0.06507 0.39838
  -3   2  17  130.60   23.42   1 0.00890-0.19930 0.99914-0.88134 0.04162 0.39398
  -3   2  16  134.66   22.35   1 0.00797-0.20257 0.99984-0.88207 0.01723 0.39047
  -3   2  15  106.64   21.61   1 0.00720-0.20591 0.99993-0.88212-0.00853 0.38829
  -3   2  14   13.87   17.22   1 0.00649-0.20934 0.99929-0.88150-0.03556 0.38739
  -3   2  13  148.43   20.70   1 0.00591-0.21292 0.99781-0.88000-0.06418 0.38819
  -3   2  12 1471.73   46.81   1 0.00540-0.21652 0.99529-0.87755-0.09478 0.39085
  -3   2  11  298.52   22.65   1 0.00501-0.22029 0.99148-0.87375-0.12785 0.39604
  -3   2  10 1110.12   33.37   1 0.00491-0.22439 0.98599-0.86817-0.16399 0.40433
  -3   2   9  671.25   27.16   1 0.00488-0.22842 0.97838-0.86067-0.20359 0.41601
  -3   2   8 1990.61   60.87   1 0.00520-0.23291 0.96776-0.85000-0.24811 0.43259
  -3   2   7 1077.49   30.31   1 0.00579-0.23766 0.95307-0.83525-0.29832 0.45497
  -3   2   6   50.83   13.48   1 0.00657-0.24255 0.93249-0.81472-0.35599 0.48474
  -3   2   5  364.88   19.77   1 0.00758-0.24780 0.90312-0.78532-0.42327 0.52414
  -3   2   4   19.31   12.23   1 0.00879-0.25307 0.86022-0.74246-0.50274 0.57568
  -3   2   3   63.57   13.07   1 0.00955-0.25797 0.79599-0.67826-0.59696 0.64200
  -3   2   2  612.38   22.81   1 0.00904-0.26169 0.69797-0.58018-0.70665 0.72376
  -3   2   1   26.95   12.86   1 0.00492-0.26170 0.54893-0.43118-0.82574 0.81491
  -3   3   1 1895.49   60.47   1-0.00170-0.25504 0.41673-0.24015-0.89910 0.88825
  -3   3   2  107.38   14.49   1 0.00581-0.25844 0.54749-0.37085-0.82653 0.84361
  -3   3   3  189.57   16.95   1 0.01032-0.25880 0.65224-0.47559-0.74787 0.79285
  -3   3   4    2.49   12.09   1 0.01281-0.25711 0.73392-0.55724-0.66955 0.74248
  -3   3   5 1712.68   50.39   1 0.01396-0.25409 0.79662-0.62001-0.59540 0.69622
  -3   3   6   30.33   13.72   1 0.01445-0.25045 0.84464-0.66801-0.52692 0.65565
  -3   3   7   19.98   13.41   1 0.01467-0.24648 0.88141-0.70476-0.46456 0.62115
  -3   3   8  414.11   23.31   1 0.01464-0.24234 0.90989-0.73323-0.40767 0.59219
  -3   3   9  139.86   17.65   1 0.01456-0.23810 0.93198-0.75534-0.35589 0.56831
  -3   3  10  474.83   25.29   1 0.01465-0.23407 0.94916-0.77242-0.30865 0.54899
  -3   3  11   15.00   17.24   1 0.01468-0.22997 0.96262-0.78589-0.26515 0.53340
  -3   3  12   -5.73   16.10   1 0.01481-0.22595 0.97313-0.79648-0.22490 0.52098
  -3   3  13  106.11   20.18   1 0.01512-0.22210 0.98127-0.80465-0.18753 0.51146
  -3   3  14    6.11   17.39   1 0.01553-0.21835 0.98750-0.81078-0.15267 0.50456
  -3   3  15  129.74   22.91   1 0.01593-0.21461 0.99220-0.81552-0.11976 0.49953
  -3   3  16  155.17   24.01   1 0.01642-0.21096 0.99561-0.81900-0.08862 0.49626
  -3   3  17 1079.27   42.33   1 0.01707-0.20742 0.99790-0.82122-0.05925 0.49477
  -3   3  18   32.88   22.90   1 0.01773-0.20399 0.99926-0.82248-0.03121 0.49468
  -3   3  19   82.64   22.95   1 0.01842-0.20051 0.99981-0.82315-0.00415 0.49547
  -3   3  20   44.57   23.87   1 0.01921-0.19712 0.99964-0.82293 0.02161 0.49756
  -3   3  22   -6.52   21.25   1 0.02088-0.19049 0.99746-0.82065 0.07067 0.50438
  -3   3  23   56.69   25.10   1 0.02171-0.18722 0.99555-0.81884 0.09412 0.50870
  -3   3  24   29.71   24.02   1 0.02261-0.18396 0.99315-0.81648 0.11696 0.51379
  -3   3  25   11.10   23.69   1 0.02355-0.18071 0.99030-0.81363 0.13916 0.51950
  -3   3  26   21.65   26.01   1 0.02445-0.17757 0.98704-0.81029 0.16068 0.52580
  -3   3  27   32.77   26.74   1 0.02542-0.17436 0.98335-0.80664 0.18193 0.53247
  -3   3  28   82.10   28.12   1 0.02638-0.17118 0.97927-0.80257 0.20270 0.53960
  -3   3  29   33.12   27.89   1 0.02738-0.16799 0.97484-0.79806 0.22300 0.54721
  -3   4  28   -6.71   27.64   1 0.03117-0.17595 0.98973-0.75408 0.14284 0.59951
  -3   4  27   44.77   28.29   1 0.03037-0.17925 0.99274-0.75708 0.11984 0.59455
  -3   4  26  -47.86   24.34   1 0.02954-0.18262 0.99525-0.75952 0.09636 0.59016
  -3   4  25   12.47   26.91   1 0.02873-0.18592 0.99722-0.76165 0.07261 0.58613
  -3   4  24  -15.01   21.43   1 0.02797-0.18932 0.99865-0.76293 0.04773 0.58306
  -3   4  23   53.37   24.78   1 0.02720-0.19265 0.99947-0.76391 0.02258 0.58034
  -3   4  22   11.74   26.08   1 0.02645-0.19608 0.99963-0.76405-0.00353 0.57858
  -3   4  21   21.10   22.08   1 0.02573-0.19954 0.99907-0.76348-0.03057 0.57767
  -3   4  20   40.07   22.89   1 0.02502-0.20298 0.99771-0.76220-0.05838 0.57762
  -3   4  19   41.14   22.57   1 0.02445-0.20651 0.99543-0.75978-0.08758 0.57890
  -3   4  18  306.28   30.93   1 0.02382-0.21003 0.99216-0.75654-0.11769 0.58113
  -3   4  17   24.02   21.21   1 0.02324-0.21360 0.98773-0.75215-0.14918 0.58467
  -3   4  16  144.03   26.94   1 0.02271-0.21721 0.98199-0.74648-0.18200 0.58962
  -3   4  14   15.79   18.54   1 0.02170-0.22453 0.96558-0.73006-0.25296 0.60483
  -3   4  13   24.81   18.99   1 0.02134-0.22833 0.95428-0.71862-0.29155 0.61554
  -3   4  12   12.33   17.96   1 0.02089-0.23202 0.94050-0.70488-0.33216 0.62830
  -3   4  11   -3.12   15.86   1 0.02050-0.23571 0.92354-0.68800-0.37551 0.64363
  -3   4  10   -8.50   15.16   1 0.02003-0.23940 0.90295-0.66741-0.42138 0.66167
  -3   4   9  512.10   26.60   1 0.01944-0.24294 0.87784-0.64236-0.47021 0.68261
  -3   4   8   79.53   16.69   1 0.01878-0.24651 0.84707-0.61149-0.52232 0.70680
  -3   4   7 1662.72   50.75   1 0.01772-0.24953 0.80964-0.57416-0.57738 0.73396
  -3   4   6   40.21   15.16   1 0.01633-0.25232 0.76389-0.52831-0.63542 0.76411
  -3   4   5 1739.79   57.74   1 0.01422-0.25433 0.70855-0.47304-0.69544 0.79628
  -3   4   4  306.26   20.76   1 0.01127-0.25555 0.64153-0.40599-0.75671 0.82961
  -3   4   3   52.05   14.97   1 0.00707-0.25550 0.56153-0.32597-0.81708 0.86204
  -3   4   2 2926.99   89.52   1 0.00113-0.25366 0.46794-0.23250-0.87368 0.89074
  -3   4   1  553.53   24.66   1-0.00670-0.25003 0.36129-0.12579-0.92299 0.91214
  -3   5   1  578.81   26.78   1-0.01043-0.24625 0.33958-0.04528-0.93155 0.92074
  -3   5   2  929.59   32.63   1-0.00298-0.24964 0.42774-0.13336-0.89421 0.91129
  -3   5   3  548.83   26.06   1 0.00326-0.25162 0.50842-0.21412-0.85095 0.89589
  -3   5   4   25.15   15.05   1 0.00829-0.25254 0.58107-0.28663-0.80344 0.87629
  -3   5   6  307.45   22.60   1 0.01532-0.25125 0.70129-0.40688-0.70240 0.83107
  -3   5   7  210.15   20.89   1 0.01774-0.24953 0.74967-0.45524-0.65146 0.80802
  -3   5   8    7.68   16.55   1 0.01960-0.24725 0.79129-0.49694-0.60129 0.78575
  -3   5   9  488.17   27.84   1 0.02113-0.24467 0.82684-0.53233-0.55253 0.76496
  -3   5  10   -3.87   16.71   1 0.02234-0.24174 0.85711-0.56262-0.50548 0.74578
  -3   5  11   57.01   18.88   1 0.02334-0.23853 0.88289-0.58848-0.46019 0.72840
  -3   5  12  146.09   22.59   1 0.02418-0.23527 0.90468-0.61030-0.41695 0.71298
  -3   5  13  -21.29   18.79   1 0.02497-0.23192 0.92313-0.62863-0.37556 0.69952
  -3   5  14   22.23   20.74   1 0.02566-0.22846 0.93877-0.64430-0.33584 0.68770
  -3   5  15   74.93   21.39   1 0.02631-0.22491 0.95193-0.65754-0.29777 0.67756
  -3   5  16   12.23   19.44   1 0.02693-0.22142 0.96287-0.66844-0.26151 0.66917
  -3   5  17  115.67   24.82   1 0.02755-0.21791 0.97197-0.67756-0.22668 0.66218
  -3   5  18   64.43   24.49   1 0.02819-0.21443 0.97945-0.68494-0.19318 0.65665
  -3   5  19  204.97   27.91   1 0.02882-0.21092 0.98551-0.69099-0.16092 0.65230
  -3   5  20  200.02   28.62   1 0.02953-0.20740 0.99028-0.69574-0.12992 0.64916
  -3   5  21   -8.45   21.19   1 0.03012-0.20389 0.99396-0.69956-0.09979 0.64688
  -3   5  22   28.96   22.18   1 0.03083-0.20046 0.99661-0.70208-0.07081 0.64583
  -3   5  23  -11.18   22.68   1 0.03148-0.19697 0.99836-0.70393-0.04256 0.64547
  -3   5  24   -6.47   27.96   1 0.03219-0.19356 0.99928-0.70474-0.01536 0.64611
  -3   5  25   25.74   26.96   1 0.03295-0.19006 0.99945-0.70499 0.01128 0.64735
  -3   5  26   -4.10   24.21   1 0.03364-0.18667 0.99892-0.70454 0.03732 0.64924
  -3   5  27   16.93   28.66   1 0.03440-0.18327 0.99775-0.70316 0.06244 0.65205
  -3   5  28   34.25   27.36   1 0.03516-0.17985 0.99597-0.70143 0.08712 0.65519
  -3   6  27    7.78   27.49   1 0.03759-0.18643 0.99930-0.64577 0.01003 0.70440
  -3   6  26   17.17   26.30   1 0.03683-0.18987 0.99908-0.64573-0.01649 0.70305
  -3   6  25   17.05   25.97   1 0.03612-0.19333 0.99811-0.64468-0.04389 0.70256
  -3   6  24    7.11   26.81   1 0.03541-0.19676 0.99633-0.64301-0.07183 0.70260
  -3   6  23   44.07   26.14   1 0.03474-0.20014 0.99365-0.64034-0.10061 0.70349
  -3   6  22   36.49   25.17   1 0.03400-0.20363 0.99002-0.63666-0.13008 0.70516
  -3   6  21  -10.18   22.54   1 0.03331-0.20709 0.98529-0.63183-0.16068 0.70777
  -3   6  20    4.44   23.38   1 0.03257-0.21046 0.97945-0.62611-0.19187 0.71109
  -3   6  19  102.95   26.11   1 0.03189-0.21391 0.97226-0.61882-0.22427 0.71557
  -3   6  18   29.20   22.55   1 0.03114-0.21727 0.96368-0.61035-0.25752 0.72092
  -3   6  17  341.42   32.96   1 0.03034-0.22067 0.95350-0.60012-0.29188 0.72745
  -3   6  16   14.62   21.51   1 0.02949-0.22399 0.94152-0.58825-0.32743 0.73503
  -3   6  15  577.08   36.88   1 0.02864-0.22731 0.92750-0.57411-0.36420 0.74399
  -3   6  14   73.50   23.28   1 0.02775-0.23054 0.91119-0.55780-0.40222 0.75411
  -3   6  13    6.88   20.23   1 0.02667-0.23358 0.89238-0.53910-0.44139 0.76542
  -3   6  12   72.11   22.08   1 0.02551-0.23658 0.87060-0.51734-0.48194 0.77805
  -3   6  11   59.98   20.91   1 0.02420-0.23939 0.84551-0.49226-0.52375 0.79192
  -3   6  10    9.41   19.58   1 0.02273-0.24202 0.81672-0.46343-0.56667 0.80692
  -3   6   9  128.45   22.34   1 0.02093-0.24443 0.78392-0.43054-0.61037 0.82278
  -3   6   8   17.07   18.71   1 0.01878-0.24644 0.74651-0.39312-0.65481 0.83930
  -3   6   7  289.15   25.51   1 0.01623-0.24800 0.70404-0.35067-0.69956 0.85610
  -3   6   6  273.43   24.26   1 0.01307-0.24906 0.65645-0.30319-0.74382 0.87250
  -3   6   5  172.22   22.84   1 0.00940-0.24949 0.60307-0.24986-0.78727 0.88804
  -3   6   4   67.22   18.82   1 0.00502-0.24921 0.54395-0.19073-0.82893 0.90183
  -3   6   3 4418.64  131.94   1-0.00019-0.24815 0.47916-0.12597-0.86791 0.91288
  -3   6   2  162.92   21.29   1-0.00626-0.24630 0.40925-0.05598-0.90311 0.92016
  -3   6   1 4388.43  195.43   1-0.01331-0.24332 0.33507 0.01806-0.93354 0.92279
  -3   7   1  711.43   34.28   1-0.01563-0.24111 0.34013 0.07197-0.93206 0.92119
  -3   7   2  219.59   24.48   1-0.00913-0.24339 0.40400 0.00814-0.90583 0.92290
  -3   7   3   24.97   19.92   1-0.00328-0.24508 0.46500-0.05295-0.87587 0.92082
  -3   7   4  -27.01   17.17   1 0.00191-0.24614 0.52264-0.11056-0.84270 0.91557
  -3   7   5   55.66   20.25   1 0.00645-0.24651 0.57648-0.16441-0.80695 0.90778
  -3   7   6   30.34   19.38   1 0.01043-0.24636 0.62605-0.21395-0.76939 0.89808
  -3   7   7  -10.37   19.39   1 0.01392-0.24574 0.67155-0.25937-0.73042 0.88702
  -3   7   8   98.86   22.06   1 0.01697-0.24456 0.71279-0.30068-0.69073 0.87517
  -3   7   9   80.39   22.33   1 0.01952-0.24300 0.75028-0.33815-0.65046 0.86289
  -3   7  10   20.60   22.32   1 0.02176-0.24114 0.78384-0.37170-0.61033 0.85061
  -3   7  11    4.85   20.77   1 0.02381-0.23896 0.81380-0.40158-0.57054 0.83868
  -3   7  12   93.26   23.43   1 0.02552-0.23655 0.84064-0.42838-0.53106 0.82716
  -3   7  13  118.84   25.99   1 0.02701-0.23393 0.86444-0.45233-0.49228 0.81622
  -3   7  14   14.48   21.92   1 0.02845-0.23117 0.88545-0.47319-0.45434 0.80620
  -3   7  15  131.32   26.96   1 0.02963-0.22825 0.90406-0.49183-0.41711 0.79690
  -3   7  16   15.25   22.75   1 0.03074-0.22524 0.92037-0.50814-0.38081 0.78851
  -3   7  17   77.90   24.48   1 0.03180-0.22211 0.93456-0.52232-0.34559 0.78107
  -3   7  18   -3.55   24.51   1 0.03274-0.21891 0.94702-0.53486-0.31095 0.77441
  -3   7  19   11.29   24.93   1 0.03370-0.21567 0.95772-0.54550-0.27743 0.76875
  -3   7  20    2.56   24.80   1 0.03450-0.21241 0.96692-0.55472-0.24468 0.76388
  -3   7  21   -8.93   22.34   1 0.03534-0.20911 0.97474-0.56252-0.21270 0.75985
  -3   7  22   56.22   26.16   1 0.03614-0.20578 0.98125-0.56893-0.18174 0.75671
  -3   7  23   23.19   24.41   1 0.03690-0.20238 0.98667-0.57453-0.15117 0.75409
  -3   7  24   47.98   26.33   1 0.03771-0.19899 0.99095-0.57861-0.12169 0.75251
  -3   7  25   41.18   28.62   1 0.03847-0.19554 0.99429-0.58204-0.09268 0.75138
  -3   8  24   -5.04   26.89   1 0.03910-0.20041 0.98422-0.51307-0.16476 0.79548
  -3   8  23   29.37   27.33   1 0.03828-0.20368 0.97846-0.50731-0.19483 0.79769
  -3   8  22   -1.92   26.40   1 0.03739-0.20694 0.97158-0.50054-0.22546 0.80044
  -3   8  21   30.54   27.84   1 0.03647-0.21020 0.96345-0.49230-0.25691 0.80396
  -3   8  20  -12.18   23.22   1 0.03554-0.21337 0.95406-0.48288-0.28879 0.80806
  -3   8  19   53.16   25.57   1 0.03450-0.21652 0.94318-0.47196-0.32157 0.81286
  -3   8  18   12.03   23.87   1 0.03339-0.21952 0.93088-0.45983-0.35467 0.81818
  -3   8  17   29.42   23.96   1 0.03221-0.22251 0.91675-0.44570-0.38882 0.82430
  -3   8  16   31.42   24.11   1 0.03100-0.22539 0.90088-0.42984-0.42342 0.83103
  -3   8  15   -7.84   21.67   1 0.02959-0.22819 0.88299-0.41191-0.45872 0.83840
  -3   8  14    8.34   22.92   1 0.02805-0.23080 0.86306-0.39201-0.49442 0.84626
  -3   8  13  166.97   28.76   1 0.02643-0.23325 0.84080-0.36980-0.53064 0.85462
  -3   8  12   40.77   23.18   1 0.02456-0.23556 0.81605-0.34506-0.56727 0.86336
  -3   8  11  149.06   26.57   1 0.02247-0.23767 0.78858-0.31759-0.60422 0.87236
  -3   8  10  243.83   29.22   1 0.02019-0.23954 0.75839-0.28731-0.64113 0.88142
  -3   8   9  125.75   24.79   1 0.01766-0.24110 0.72512-0.25401-0.67800 0.89036
  -3   8   8  228.16   28.11   1 0.01468-0.24228 0.68899-0.21799-0.71427 0.89882
  -3   8   7  -31.85   19.17   1 0.01146-0.24322 0.64948-0.17837-0.75003 0.90662
  -3   8   6  104.45   22.88   1 0.00772-0.24368 0.60684-0.13582-0.78470 0.91335
  -3   8   5  292.33   28.86   1 0.00361-0.24365 0.56127-0.09029-0.81779 0.91865
  -3   8   4   55.18   22.07   1-0.00095-0.24333 0.51244-0.04139-0.84922 0.92208
  -3   8   3    9.65   19.48   1-0.00601-0.24232 0.46104 0.00987-0.87831 0.92330
  -3   8   2   62.32   21.51   1-0.01157-0.24094 0.40717 0.06384-0.90477 0.92182
  -3   8   1   40.18   20.17   1-0.01771-0.23898 0.35144 0.11953-0.92820 0.91737
  -3   9   1  247.65   29.48   1-0.01956-0.23707 0.36673 0.16308-0.92262 0.91179
  -3   9   2  838.30   41.22   1-0.01391-0.23862 0.41619 0.11361-0.90106 0.91822
  -3   9   3   68.86   22.77   1-0.00855-0.23980 0.46394 0.06593-0.87716 0.92213
  -3   9   4   10.74   20.75   1-0.00362-0.24063 0.51013 0.01980-0.85098 0.92382
  -3   9   5   63.81   23.78   1 0.00085-0.24092 0.55434-0.02448-0.82281 0.92360
  -3   9   6   11.61   22.07   1 0.00501-0.24091 0.59638-0.06652-0.79292 0.92165
  -3   9   7  120.85   25.12   1 0.00881-0.24063 0.63591-0.10595-0.76172 0.91827
  -3   9   8   -3.13   21.67   1 0.01223-0.23980 0.67306-0.14319-0.72934 0.91383
  -3   9   9    5.96   21.20   1 0.01538-0.23884 0.70759-0.17762-0.69620 0.90851
  -3   9  10  541.19   38.17   1 0.01816-0.23742 0.73978-0.20988-0.66231 0.90257
  -3   9  11  387.79   35.19   1 0.02074-0.23586 0.76944-0.23950-0.62809 0.89622
  -3   9  12   19.24   22.81   1 0.02303-0.23400 0.79675-0.26682-0.59361 0.88967
  -3   9  13  349.51   34.39   1 0.02514-0.23200 0.82170-0.29173-0.55917 0.88308
  -3   9  14    7.14   24.13   1 0.02706-0.22980 0.84448-0.31440-0.52481 0.87660
  -3   9  15   30.10   26.27   1 0.02881-0.22735 0.86527-0.33536-0.49051 0.87022
  -3   9  16  300.74   34.33   1 0.03039-0.22479 0.88406-0.35415-0.45656 0.86420
  -3   9  17  -12.57   23.83   1 0.03185-0.22213 0.90103-0.37113-0.42292 0.85851
  -3   9  18   54.25   28.00   1 0.03322-0.21934 0.91620-0.38632-0.38984 0.85327
  -3   9  19   -9.12   25.74   1 0.03452-0.21647 0.92974-0.39975-0.35726 0.84855
  -3   9  20    1.23   27.27   1 0.03570-0.21348 0.94186-0.41191-0.32495 0.84422
  -3   9  21   26.53   26.08   1 0.03679-0.21049 0.95252-0.42251-0.29330 0.84042
  -3   9  22   39.83   29.41   1 0.03783-0.20741 0.96185-0.43187-0.26220 0.83711
  -3   9  23  -19.50   29.35   1 0.03888-0.20422 0.96997-0.43985-0.23152 0.83439
  -3  10  21    7.53   28.62   1 0.03646-0.21009 0.94254-0.35374-0.32285 0.87002
  -3  10  20    7.04   26.29   1 0.03524-0.21303 0.93091-0.34198-0.35414 0.87334
  -3  10  19   29.26   26.62   1 0.03387-0.21588 0.91793-0.32894-0.38573 0.87697
  -3  10  18  -31.70   29.87   1 0.03243-0.21860 0.90356-0.31460-0.41753 0.88089
  -3  10  17   25.00   25.32   1 0.03088-0.22114 0.88774-0.29893-0.44948 0.88504
  -3  10  16   26.91   26.10   1 0.02922-0.22367 0.87024-0.28145-0.48182 0.88946
  -3  10  15    8.10   25.49   1 0.02743-0.22602 0.85098-0.26212-0.51444 0.89411
  -3  10  14  113.36   31.51   1 0.02545-0.22821 0.83008-0.24125-0.54696 0.89878
  -3  10  13  -26.38   22.36   1 0.02339-0.23021 0.80730-0.21850-0.57952 0.90348
  -3  10  12  441.93   39.01   1 0.02114-0.23211 0.78257-0.19369-0.61202 0.90806
  -3  10  11   48.29   25.29   1 0.01863-0.23372 0.75592-0.16714-0.64423 0.91239
  -3  10  10 1081.88   51.16   1 0.01587-0.23519 0.72733-0.13850-0.67600 0.91633
  -3  10   9  540.66   40.63   1 0.01288-0.23635 0.69665-0.10793-0.70729 0.91974
  -3  10   8 1341.89   54.32   1 0.00967-0.23725 0.66385-0.07508-0.73795 0.92246
  -3  10   7   71.04   24.62   1 0.00619-0.23791 0.62903-0.04016-0.76769 0.92426
  -3  10   6  731.79   41.65   1 0.00241-0.23831 0.59233-0.00354-0.79628 0.92492
  -3  10   5    7.87   23.78   1-0.00174-0.23828 0.55392 0.03479-0.82347 0.92433
  -3  10   4    7.95   21.56   1-0.00612-0.23801 0.51360 0.07508-0.84929 0.92218
  -3  10   3   32.42   22.60   1-0.01095-0.23742 0.47195 0.11675-0.87330 0.91832
  -3  10   2  495.92   36.79   1-0.01595-0.23656 0.42884 0.15990-0.89549 0.91252
  -3  10   1   11.01   24.09   1-0.02135-0.23530 0.38493 0.20376-0.91554 0.90476
  -3  11   1   35.54   25.16   1-0.02308-0.23352 0.40499 0.24254-0.90723 0.89642
  -3  11   2   25.30   25.77   1-0.01804-0.23448 0.44475 0.20279-0.88812 0.90529
  -3  11   3   15.21   23.81   1-0.01311-0.23519 0.48344 0.16422-0.86741 0.91234
  -3  11   4   56.59   25.20   1-0.00857-0.23556 0.52152 0.12607-0.84490 0.91789
  -3  11   5    3.92   24.33   1-0.00427-0.23579 0.55817 0.08938-0.82103 0.92184
  -3  11   6  154.71   29.39   1-0.00019-0.23564 0.59352 0.05412-0.79580 0.92448
  -3  11   7  -39.05   26.88   1 0.00358-0.23529 0.62749 0.02010-0.76933 0.92590
  -3  11   8  130.22   28.58   1 0.00708-0.23464 0.65991-0.01226-0.74180 0.92628
  -3  11   9   63.61   24.73   1 0.01040-0.23380 0.69077-0.04312-0.71331 0.92573
  -3  11  10   60.43   28.27   1 0.01340-0.23271 0.71991-0.07228-0.68412 0.92444
  -3  11  11  159.95   31.05   1 0.01629-0.23138 0.74725-0.09955-0.65442 0.92256
  -3  11  12  -50.05   25.61   1 0.01891-0.22991 0.77302-0.12529-0.62411 0.92016
  -3  11  13    9.34   25.82   1 0.02133-0.22813 0.79714-0.14947-0.59342 0.91743
  -3  11  14    4.24   25.62   1 0.02359-0.22633 0.81942-0.17160-0.56272 0.91446
  -3  11  15   12.05   26.33   1 0.02568-0.22421 0.84031-0.19269-0.53153 0.91130
  -3  11  16   54.73   27.58   1 0.02762-0.22202 0.85955-0.21192-0.50039 0.90810
  -3  11  17   24.16   26.23   1 0.02942-0.21974 0.87720-0.22946-0.46939 0.90493
  -3  11  18   26.69   27.09   1 0.03111-0.21724 0.89348-0.24581-0.43829 0.90181
  -3  12  15   18.12   28.17   1 0.02365-0.22211 0.83288-0.12638-0.54316 0.92299
  -3  12  14   92.23   30.16   1 0.02142-0.22409 0.81241-0.10587-0.57290 0.92467
  -3  12  13   10.91   25.93   1 0.01906-0.22589 0.79067-0.08399-0.60218 0.92611
  -3  12  12   -3.56   29.96   1 0.01649-0.22750 0.76752-0.06094-0.63112 0.92721
  -3  12  11  209.14   34.93   1 0.01381-0.22894 0.74283-0.03620-0.65972 0.92788
  -3  12  10   50.61   29.09   1 0.01093-0.23017 0.71672-0.01011-0.68778 0.92803
  -3  12   9  198.86   33.24   1 0.00782-0.23122 0.68916 0.01748-0.71523 0.92752
  -3  12   8   47.63   25.43   1 0.00453-0.23201 0.66030 0.04621-0.74185 0.92629
  -3  12   7  102.67   32.07   1 0.00097-0.23268 0.63014 0.07638-0.76760 0.92415
  -3  12   6   16.65   24.95   1-0.00277-0.23310 0.59873 0.10781-0.79235 0.92104
  -3  12   5   84.06   30.13   1-0.00672-0.23326 0.56610 0.14047-0.81605 0.91682
  -3  12   4  152.52   32.17   1-0.01095-0.23327 0.53255 0.17393-0.83845 0.91139
  -3  12   3   23.76   25.55   1-0.01530-0.23294 0.49790 0.20854-0.85965 0.90466
  -3  12   2   61.03   28.57   1-0.01996-0.23244 0.46275 0.24369-0.87930 0.89655
  -3  12   1  135.16   29.82   1-0.02478-0.23176 0.42675 0.27964-0.89759 0.88689
  -3  13   1   -4.17   26.48   1-0.02659-0.23003 0.44956 0.31574-0.88680 0.87610
  -3  13   2  586.84   46.65   1-0.02196-0.23054 0.48213 0.28322-0.86926 0.88630
  -3  13   3   87.85   50.21   1-0.01753-0.23078 0.51454 0.25070-0.85027 0.89538
  -3  13   4  345.51   40.43   1-0.01325-0.23091 0.54610 0.21920-0.83018 0.90308
  -3  13   5   48.94   28.47   1-0.00923-0.23082 0.57706 0.18828-0.80884 0.90966
  -3  13   6  103.38   32.31   1-0.00533-0.23056 0.60710 0.15833-0.78646 0.91512
  -3  13   7   18.34   33.37   1-0.00159-0.23005 0.63631 0.12905-0.76298 0.91964
  -3  13   8   -2.87   26.27   1 0.00187-0.22941 0.66436 0.10097-0.73872 0.92319
  -3  13   9  -14.45   29.27   1 0.00515-0.22858 0.69137 0.07397-0.71357 0.92591
  -3  13  10   58.93   30.73   1 0.00825-0.22756 0.71732 0.04807-0.68760 0.92790
  -3  13  -7   13.95   28.94   1-0.06885-0.22092 0.18870 0.57654-0.97893 0.74506
  -3  13  -6   15.22   27.63   1-0.06325-0.22247 0.21979 0.54545-0.97203 0.76603
  -3  13  -5   19.95   27.53   1-0.05769-0.22386 0.25160 0.51360-0.96390 0.78583
  -3  13  -4   13.93   28.59   1-0.05212-0.22518 0.28390 0.48132-0.95449 0.80424
  -3  13  -3   44.20   30.04   1-0.04675-0.22639 0.31691 0.44835-0.94366 0.82144
  -3  13  -2   46.04   33.37   1-0.04148-0.22754 0.34994 0.41535-0.93155 0.83712
  -3  13  -1   44.49   29.29   1-0.03636-0.22856 0.38308 0.38225-0.91807 0.85141
  -3  13   0  167.97   34.26   1-0.03140-0.22929 0.41642 0.34884-0.90312 0.86450
  -3  12   0   91.64   30.52   1-0.02988-0.23089 0.39042 0.31600-0.91429 0.87567
  -3  12  -1   30.46   25.39   1-0.03514-0.22980 0.35386 0.35255-0.92941 0.86289
  -3  12  -2    9.72   26.42   1-0.04057-0.22850 0.31715 0.38919-0.94294 0.84847
  -3  12  -3   67.56   26.52   1-0.04613-0.22709 0.28071 0.42568-0.95483 0.83241
  -3  12  -4   16.57   26.19   1-0.05190-0.22550 0.24476 0.46164-0.96510 0.81486
  -3  12  -5   36.85   27.64   1-0.05773-0.22380 0.20925 0.49701-0.97384 0.79580
  -3  12  -6   81.59   28.21   1-0.06366-0.22195 0.17460 0.53173-0.98109 0.77524
  -3  12  -7  105.59   31.12   1-0.06969-0.22012 0.14049 0.56581-0.98698 0.75306
  -3  12  -8    9.70   27.85   1-0.07575-0.21823 0.10769 0.59854-0.99151 0.72979
  -3  12  -9   -4.90   26.05   1-0.08186-0.21629 0.07592 0.63028-0.99485 0.70520
  -3  12 -10   40.80   28.99   1-0.08795-0.21435 0.04556 0.66073-0.99709 0.67952
  -3  12 -11   75.18   34.00   1-0.09402-0.21242 0.01646 0.68972-0.99834 0.65295
  -3  12 -12  -15.22   26.67   1-0.10004-0.21050-0.01115 0.71738-0.99873 0.62545
  -3  11 -15   30.60   30.52   1-0.12193-0.20102-0.15101 0.79838-0.98824 0.53143
  -3  11 -14   59.53   30.57   1-0.11587-0.20301-0.12700 0.77435-0.99141 0.56247
  -3  11 -13   39.18   28.45   1-0.10966-0.20513-0.10126 0.74862-0.99413 0.59297
  -3  11 -12   36.59   25.76   1-0.10332-0.20721-0.07361 0.72099-0.99627 0.62309
  -3  11 -11  109.37   29.53   1-0.09697-0.20952-0.04444 0.69181-0.99766 0.65220
  -3  11 -10  -17.91   24.88   1-0.09047-0.21175-0.01319 0.66058-0.99819 0.68080
  -3  11  -9  -15.07   24.07   1-0.08397-0.21412 0.01939 0.62795-0.99768 0.70808
  -3  11  -8  -22.51   29.13   1-0.07754-0.21649 0.05377 0.59361-0.99599 0.73429
  -3  11  -7   32.50   26.38   1-0.07098-0.21881 0.08947 0.55803-0.99295 0.75903
  -3  11  -6   49.57   26.17   1-0.06457-0.22114 0.12650 0.52093-0.98843 0.78242
  -3  11  -5   64.37   27.45   1-0.05815-0.22339 0.16470 0.48282-0.98229 0.80413
  -3  11  -4   16.02   25.32   1-0.05191-0.22541 0.20394 0.44351-0.97441 0.82431
  -3  11  -3  -12.93   23.67   1-0.04577-0.22752 0.24363 0.40389-0.96478 0.84239
  -3  11  -2    6.76   23.57   1-0.03980-0.22927 0.28386 0.36356-0.95325 0.85879
  -3  11  -1   14.48   23.43   1-0.03398-0.23095 0.32435 0.32318-0.93981 0.87318
  -3  11   0   37.35   25.24   1-0.02842-0.23231 0.36482 0.28271-0.92446 0.88575
  -3  10   0  -17.14   20.65   1-0.02703-0.23377 0.34022 0.24838-0.93346 0.89481
  -3  10  -1  179.29   28.58   1-0.03301-0.23197 0.29515 0.29348-0.94912 0.88259
  -3  10  -2  160.54   29.83   1-0.03916-0.22989 0.24988 0.33877-0.96250 0.86802
  -3  10  -3  126.82   26.85   1-0.04570-0.22756 0.20515 0.38346-0.97355 0.85129
  -3  10  -4  236.38   30.12   1-0.05229-0.22510 0.16067 0.42791-0.98241 0.83214
  -3  10  -5   42.05   23.94   1-0.05909-0.22249 0.11736 0.47122-0.98907 0.81093
  -3  10  -6    7.49   24.61   1-0.06594-0.21971 0.07520 0.51331-0.99371 0.78772
  -3  10  -7   79.24   29.96   1-0.07296-0.21689 0.03458 0.55392-0.99649 0.76265
  -3  10  -8   93.65   27.92   1-0.07991-0.21410-0.00437 0.59283-0.99759 0.73590
  -3  10  -9    0.11   23.73   1-0.08690-0.21127-0.04144 0.63002-0.99721 0.70758
  -3  10 -10  197.82   32.50   1-0.09384-0.20852-0.07677 0.66527-0.99555 0.67793
  -3  10 -11   55.88   26.87   1-0.10077-0.20571-0.10981 0.69827-0.99284 0.64745
  -3  10 -12  136.97   29.75   1-0.10755-0.20310-0.14070 0.72920-0.98927 0.61602
  -3  10 -13   16.76   24.81   1-0.11415-0.20061-0.16963 0.75811-0.98500 0.58380
  -3  10 -14   16.40   26.59   1-0.12066-0.19824-0.19627 0.78480-0.98026 0.55120
  -3  10 -15   74.91   28.21   1-0.12706-0.19605-0.22100 0.80942-0.97515 0.51824
  -3  10 -16   45.39   28.29   1-0.13325-0.19389-0.24362 0.83209-0.96986 0.48505
  -3  10 -17    7.57   28.79   1-0.13925-0.19203-0.26438 0.85277-0.96446 0.45175
  -3  10 -18   -9.28   26.83   1-0.14519-0.19039-0.28314 0.87156-0.95913 0.41847
  -3   9 -20   23.62   26.49   1-0.16316-0.18070-0.38726 0.91675-0.92168 0.32540
  -3   9 -19   -6.38   30.20   1-0.15765-0.18206-0.37276 0.90230-0.92780 0.35935
  -3   9 -18  -34.07   32.87   1-0.15183-0.18366-0.35634 0.88593-0.93434 0.39386
  -3   9 -17    1.56   24.76   1-0.14583-0.18546-0.33813 0.86769-0.94115 0.42852
  -3   9 -16   -4.59   24.46   1-0.13964-0.18758-0.31777 0.84738-0.94823 0.46334
  -3   9 -15    3.89   25.22   1-0.13321-0.18983-0.29519 0.82479-0.95545 0.49849
  -3   9 -14   69.34   26.46   1-0.12657-0.19235-0.27037 0.79995-0.96266 0.53350
  -3   9 -13   18.67   22.52   1-0.11975-0.19498-0.24291 0.77253-0.96978 0.56862
  -3   9 -12   53.38   24.69   1-0.11273-0.19784-0.21311 0.74269-0.97652 0.60324
  -3   9 -11  823.25   45.52   1-0.10555-0.20090-0.18060 0.71027-0.98273 0.63730
  -3   9 -10  169.13   28.98   1-0.09820-0.20407-0.14569 0.67524-0.98813 0.67060
  -3   9  -9  758.93   41.15   1-0.09081-0.20739-0.10789 0.63753-0.99252 0.70292
  -3   9  -8   84.90   25.37   1-0.08326-0.21076-0.06783 0.59741-0.99555 0.73382
  -3   9  -7  308.40   31.20   1-0.07560-0.21422-0.02523 0.55489-0.99698 0.76309
  -3   9  -6   51.96   22.95   1-0.06806-0.21763 0.01965 0.51001-0.99651 0.79058
  -3   9  -5  224.83   30.05   1-0.06051-0.22098 0.06642 0.46328-0.99386 0.81583
  -3   9  -4   40.76   23.08   1-0.05307-0.22430 0.11476 0.41492-0.98881 0.83863
  -3   9  -3   71.92   23.54   1-0.04584-0.22747 0.16437 0.36540-0.98116 0.85877
  -3   9  -2   39.58   22.31   1-0.03882-0.23025 0.21477 0.31493-0.97077 0.87629
  -3   9  -1   83.96   23.76   1-0.03208-0.23286 0.26575 0.26407-0.95751 0.89094
  -3   9   0  557.50   36.09   1-0.02567-0.23509 0.31663 0.21319-0.94142 0.90279
  -3   8   0   74.97   22.72   1-0.02428-0.23650 0.29443 0.17645-0.94830 0.90967
  -3   8  -2   17.81   19.42   1-0.03868-0.23043 0.17845 0.29244-0.97797 0.88352
  -3   8  -3   22.58   20.66   1-0.04642-0.22687 0.12083 0.35005-0.98744 0.86501
  -3   8  -4   35.08   21.21   1-0.05448-0.22297 0.06474 0.40616-0.99342 0.84318
  -3   8  -5   71.49   22.58   1-0.06268-0.21888 0.01008 0.46069-0.99620 0.81805
  -3   8  -6   -4.95   21.28   1-0.07099-0.21474-0.04196 0.51272-0.99607 0.79011
  -3   8  -7   45.95   23.19   1-0.07934-0.21046-0.09140 0.56217-0.99342 0.75963
  -3   8  -8  261.73   31.71   1-0.08768-0.20631-0.13802 0.60872-0.98863 0.72691
  -3   8  -9  855.27   42.67   1-0.09586-0.20231-0.18138 0.65212-0.98213 0.69244
  -3   8 -10   98.62   26.39   1-0.10388-0.19849-0.22135 0.69211-0.97435 0.65676
  -3   8 -11   74.00   24.72   1-0.11178-0.19468-0.25794 0.72871-0.96567 0.62034
  -3   8 -12 1503.69   55.71   1-0.11936-0.19130-0.29167 0.76236-0.95630 0.58294
  -3   8 -13  131.15   30.48   1-0.12679-0.18804-0.32198 0.79268-0.94670 0.54552
  -3   8 -14   45.14   23.21   1-0.13392-0.18509-0.34942 0.82010-0.93702 0.50793
  -3   8 -15  597.28   41.56   1-0.14072-0.18235-0.37403 0.84468-0.92749 0.47055
  -3   8 -16   39.00   28.90   1-0.14727-0.18001-0.39595 0.86661-0.91829 0.43346
  -3   8 -17   27.44   25.28   1-0.15360-0.17781-0.41536 0.88609-0.90956 0.39686
  -3   8 -18    3.30   25.43   1-0.15964-0.17592-0.43268 0.90329-0.90127 0.36078
  -3   8 -19  141.90   30.77   1-0.16543-0.17433-0.44793 0.91850-0.89356 0.32503
  -3   8 -20  140.31   34.01   1-0.17091-0.17291-0.46102 0.93167-0.88661 0.29022
  -3   8 -21   65.41   38.56   1-0.17627-0.17170-0.47248 0.94310-0.88025 0.25601
  -3   8 -22   -7.72   27.28   1-0.18132-0.17083-0.48218 0.95286-0.87465 0.22248
  -3   7 -23   61.92   28.92   1-0.19473-0.16162-0.55998 0.97182-0.82544 0.14549
  -3   7 -22    8.40   27.15   1-0.18998-0.16214-0.55344 0.96529-0.83030 0.17828
  -3   7 -21   20.84   26.35   1-0.18504-0.16304-0.54559 0.95734-0.83593 0.21161
  -3   7 -20   -1.05   24.89   1-0.17981-0.16402-0.53593 0.94773-0.84258 0.24620
  -3   7 -19  -33.04   24.13   1-0.17444-0.16527-0.52461 0.93636-0.85008 0.28165
  -3   7 -18  154.19   28.96   1-0.16876-0.16681-0.51111 0.92298-0.85863 0.31813
  -3   7 -17    5.36   24.12   1-0.16272-0.16863-0.49564 0.90750-0.86797 0.35537
  -3   7 -16    9.54   23.28   1-0.15643-0.17083-0.47773 0.88958-0.87822 0.39352
  -3   7 -15   27.72   23.18   1-0.14980-0.17332-0.45725 0.86909-0.88926 0.43239
  -3   7 -14   -8.17   21.03   1-0.14281-0.17614-0.43381 0.84564-0.90105 0.47207
  -3   7 -13   99.18   25.72   1-0.13542-0.17938-0.40714 0.81903-0.91345 0.51227
  -3   7 -12  200.98   28.68   1-0.12775-0.18287-0.37698 0.78888-0.92624 0.55302
  -3   7 -11  393.44   32.01   1-0.11971-0.18676-0.34320 0.75503-0.93911 0.59380
  -3   7 -10  323.54   30.34   1-0.11132-0.19098-0.30534 0.71720-0.95181 0.63436
  -3   7  -9  264.39   29.06   1-0.10265-0.19555-0.26330 0.67519-0.96388 0.67429
  -3   7  -8  122.94   24.09   1-0.09370-0.20037-0.21700 0.62888-0.97483 0.71311
  -3   7  -7  -26.10   20.46   1-0.08450-0.20543-0.16651 0.57844-0.98408 0.75013
  -3   7  -6   21.36   18.91   1-0.07520-0.21047-0.11170 0.52359-0.99107 0.78510
  -3   7  -5  -13.37   20.90   1-0.06584-0.21580-0.05315 0.46511-0.99513 0.81692
  -3   7  -4  141.98   23.55   1-0.05661-0.22081 0.00884 0.40315-0.99567 0.84539
  -3   7  -3   91.30   25.33   1-0.04759-0.22564 0.07352 0.33844-0.99214 0.86983
  -3   7  -2  -10.79   18.49   1-0.03887-0.23021 0.13991 0.27204-0.98415 0.88972
  -3   7   0  288.96   25.83   1-0.02276-0.23808 0.27419 0.13785-0.95405 0.91531
  -3   6   0  671.53   31.31   1-0.02115-0.23970 0.25738 0.09586-0.95843 0.91970
  -3   6  -1 1154.74   38.29   1-0.02994-0.23506 0.17792 0.17519-0.97707 0.91047
  -3   6  -2  -18.34   17.64   1-0.03945-0.22975 0.09821 0.25493-0.98917 0.89466
  -3   6  -3  225.41   22.37   1-0.04952-0.22379 0.02001 0.33307-0.99482 0.87250
  -3   6  -4   -4.87   17.19   1-0.05992-0.21758-0.05545 0.40852-0.99450 0.84424
  -3   6  -5  -42.36   16.63   1-0.07055-0.21099-0.12672 0.47972-0.98893 0.81085
  -3   6  -6  143.86   22.46   1-0.08120-0.20461-0.19289 0.54595-0.97909 0.77301
  -3   6  -7   -7.12   17.64   1-0.09167-0.19821-0.25331 0.60624-0.96600 0.73217
  -3   6  -8   87.52   21.81   1-0.10177-0.19228-0.30795 0.66093-0.95062 0.68877
  -3   6  -9   14.73   19.63   1-0.11166-0.18658-0.35637 0.70937-0.93401 0.64442
  -3   6 -10  912.41   40.31   1-0.12098-0.18133-0.39945 0.75241-0.91670 0.59927
  -3   6 -11  115.44   25.13   1-0.12987-0.17670-0.43731 0.79027-0.89939 0.55396
  -3   6 -12  475.31   34.41   1-0.13826-0.17241-0.47014 0.82308-0.88266 0.50950
  -3   6 -13  125.34   25.72   1-0.14610-0.16868-0.49875 0.85171-0.86668 0.46555
  -3   6 -14   12.32   23.11   1-0.15358-0.16535-0.52340 0.87633-0.85177 0.42284
  -3   6 -15 1055.97   46.50   1-0.16057-0.16252-0.54450 0.89751-0.83809 0.38124
  -3   6 -16   28.43   24.06   1-0.16710-0.16019-0.56281 0.91571-0.82550 0.34062
  -3   6 -17 1044.86   48.75   1-0.17333-0.15810-0.57816 0.93106-0.81434 0.30166
  -3   6 -18  133.15   27.97   1-0.17911-0.15648-0.59108 0.94401-0.80450 0.26392
  -3   6 -19  267.57   33.51   1-0.18474-0.15505-0.60194 0.95487-0.79586 0.22743
  -3   6 -20   26.37   24.38   1-0.18987-0.15401-0.61092 0.96383-0.78842 0.19211
  -3   6 -21   -2.77   25.98   1-0.19478-0.15321-0.61823 0.97112-0.78213 0.15794
  -3   6 -22   65.08   28.59   1-0.19947-0.15265-0.62391 0.97690-0.77703 0.12499
  -3   6 -23    7.59   26.49   1-0.20391-0.15248-0.62852 0.98136-0.77272 0.09268
  -3   6 -24  101.90   30.85   1-0.20820-0.15231-0.63168 0.98461-0.76957 0.06172
  -3   5 -25   37.88   35.75   1-0.22145-0.14318-0.69549 0.98963-0.70907-0.02661
  -3   5 -24   11.88   25.59   1-0.21780-0.14276-0.69535 0.98944-0.70984 0.00204
  -3   5 -23   55.48   25.62   1-0.21390-0.14246-0.69427 0.98832-0.71155 0.03166
  -3   5 -22   21.71   25.36   1-0.20979-0.14244-0.69213 0.98617-0.71431 0.06223
  -3   5 -21  123.74   30.65   1-0.20552-0.14255-0.68881 0.98287-0.71821 0.09405
  -3   5 -20  273.28   32.79   1-0.20089-0.14305-0.68428 0.97828-0.72326 0.12689
  -3   5 -19  260.69   32.55   1-0.19611-0.14361-0.67814 0.97221-0.72974 0.16135
  -3   5 -18  957.60   46.23   1-0.19095-0.14467-0.67048 0.96447-0.73752 0.19704
  -3   5 -17 1661.14   56.66   1-0.18541-0.14606-0.66073 0.95479-0.74701 0.23429
  -3   5 -16 2908.33   75.39   1-0.17958-0.14773-0.64881 0.94286-0.75809 0.27335
  -3   5 -15 1873.65   69.39   1-0.17331-0.14981-0.63423 0.92834-0.77101 0.31416
  -3   5 -14 4054.83  131.86   1-0.16651-0.15249-0.61672 0.91082-0.78572 0.35668
  -3   5 -13 2889.02   93.01   1-0.15918-0.15561-0.59570 0.88973-0.80233 0.40125
  -3   5 -12 2930.06   80.55   1-0.15134-0.15938-0.57042 0.86454-0.82094 0.44765
  -3   5 -11  494.50   31.45   1-0.14283-0.16373-0.54045 0.83457-0.84130 0.49585
  -3   5 -10  751.06   35.30   1-0.13357-0.16882-0.50489 0.79897-0.86327 0.54571
  -3   5  -9  403.25   28.40   1-0.12373-0.17454-0.46281 0.75691-0.88651 0.59686
  -3   5  -8  230.33   24.04   1-0.11315-0.18095-0.41344 0.70755-0.91033 0.64864
  -3   5  -7   -0.62   17.93   1-0.10183-0.18808-0.35620 0.65030-0.93372 0.69991
  -3   5  -6   25.05   17.17   1-0.08996-0.19583-0.29044 0.58456-0.95549 0.74951
  -3   5  -5  853.76   33.13   1-0.07760-0.20400-0.21585 0.51004-0.97409 0.79600
  -3   5  -4   10.62   16.49   1-0.06504-0.21245-0.13328 0.42746-0.98764 0.83736
  -3   5  -3    3.11   15.76   1-0.05258-0.22069-0.04361 0.33779-0.99439 0.87199
  -3   5  -2  790.49   30.45   1-0.04056-0.22863 0.05136 0.24290-0.99278 0.89824
  -3   5  -1 1102.93   34.86   1-0.02941-0.23558 0.14868 0.14559-0.98180 0.91516
  -3   5   0  569.38   27.51   1-0.01927-0.24153 0.24567 0.04859-0.96120 0.92246
  -3   4   0    9.37   13.48   1-0.01680-0.24405 0.24367-0.00828-0.96138 0.92263
  -3   4  -1  157.10   17.48   1-0.02894-0.23604 0.11975 0.11562-0.98562 0.91900
  -3   4  -2 1487.79   37.04   1-0.04282-0.22638-0.00497 0.24036-0.99432 0.89975
  -3   4  -3  148.17   17.62   1-0.05788-0.21551-0.12435 0.35966-0.98816 0.86572
  -3   4  -4  339.99   22.22   1-0.07341-0.20413-0.23362 0.46890-0.96973 0.81944
  -3   4  -5  265.72   21.01   1-0.08855-0.19309-0.32998 0.56523-0.94260 0.76441
  -3   4  -6   56.40   16.71   1-0.10312-0.18261-0.41203 0.64726-0.91066 0.70472
  -3   4  -7   -1.28   15.33   1-0.11653-0.17336-0.48077 0.71599-0.87683 0.64298
  -3   4  -8  185.66   20.96   1-0.12883-0.16526-0.53745 0.77265-0.84340 0.58159
  -3   4  -9  251.78   23.71   1-0.14001-0.15818-0.58345 0.81865-0.81204 0.52246
  -3   4 -10  -13.79   17.11   1-0.15012-0.15225-0.62088 0.85608-0.78331 0.46581
  -3   4 -11   -3.28   20.53   1-0.15925-0.14726-0.65099 0.88622-0.75777 0.41248
  -3   4 -12   71.94   21.11   1-0.16745-0.14326-0.67537 0.91063-0.73529 0.36200
  -3   4 -13  182.32   25.82   1-0.17492-0.13991-0.69510 0.93024-0.71573 0.31467
  -3   4 -14   14.08   20.35   1-0.18178-0.13722-0.71074 0.94591-0.69921 0.27030
  -3   4 -15   48.92   22.88   1-0.18797-0.13521-0.72325 0.95841-0.68526 0.22842
  -3   4 -16  362.40   33.08   1-0.19367-0.13362-0.73303 0.96823-0.67378 0.18911
  -3   4 -17  870.83   43.45   1-0.19898-0.13247-0.74066 0.97589-0.66439 0.15171
  -3   4 -18  152.48   27.40   1-0.20390-0.13169-0.74647 0.98169-0.65688 0.11639
  -3   4 -19  141.30   29.40   1-0.20857-0.13120-0.75073 0.98592-0.65107 0.08271
  -3   4 -20    3.09   23.68   1-0.21286-0.13104-0.75358 0.98881-0.64689 0.05058
  -3   4 -21   36.73   25.13   1-0.21690-0.13113-0.75527 0.99053-0.64407 0.01991
  -3   4 -22   47.50   25.64   1-0.22076-0.13155-0.75604 0.99122-0.64236-0.00977
  -3   4 -23   59.74   26.98   1-0.22434-0.13203-0.75588 0.99102-0.64181-0.03812
  -3   4 -24    7.90   26.38   1-0.22782-0.13270-0.75479 0.99003-0.64239-0.06542
  -3   4 -25   -4.32   26.93   1-0.23102-0.13357-0.75310 0.98830-0.64373-0.09200
  -3   4 -26  -17.54   26.46   1-0.23420-0.13455-0.75069 0.98591-0.64592-0.11767
  -3   3 -26    2.97   29.67   1-0.24358-0.12531-0.80104 0.97743-0.57721-0.18647
  -3   3 -25   -8.56   26.97   1-0.24085-0.12380-0.80504 0.98133-0.57216-0.16358
  -3   3 -24  -15.62   24.28   1-0.23800-0.12252-0.80849 0.98473-0.56789-0.14006
  -3   3 -23  -19.42   25.27   1-0.23514-0.12125-0.81131 0.98767-0.56451-0.11542
  -3   3 -22   75.03   26.36   1-0.23201-0.12026-0.81361 0.99000-0.56194-0.09018
  -3   3 -21  564.86   40.48   1-0.22875-0.11933-0.81538 0.99170-0.56016-0.06402
  -3   3 -20   57.98   25.41   1-0.22526-0.11866-0.81638 0.99270-0.55960-0.03678
  -3   3 -19  437.12   34.96   1-0.22169-0.11815-0.81651 0.99291-0.56035-0.00811
  -3   3 -18  275.45   30.99   1-0.21778-0.11792-0.81587 0.99219-0.56232 0.02177
  -3   3 -17  522.31   35.62   1-0.21361-0.11782-0.81407 0.99041-0.56606 0.05346
  -3   3 -16  451.70   32.97   1-0.20911-0.11822-0.81101 0.98734-0.57164 0.08683
  -3   3 -15  175.65   26.07   1-0.20429-0.11885-0.80635 0.98271-0.57947 0.12258
  -3   3 -14   21.30   19.95   1-0.19899-0.12000-0.79985 0.97618-0.58977 0.16084
  -3   3 -13  425.02   29.22   1-0.19319-0.12169-0.79100 0.96730-0.60300 0.20194
  -3   3 -12    0.15   20.18   1-0.18668-0.12403-0.77902 0.95538-0.61988 0.24664
  -3   3 -11   28.75   18.04   1-0.17942-0.12716-0.76323 0.93961-0.64069 0.29532
  -3   3 -10    9.08   17.18   1-0.17117-0.13120-0.74250 0.91881-0.66604 0.34864
  -3   3  -8  148.29   19.25   1-0.15091-0.14316-0.67865 0.85496-0.73339 0.47175
  -3   3  -7  711.67   29.24   1-0.13843-0.15151-0.63048 0.80682-0.77599 0.54221
  -3   3  -6  201.15   19.14   1-0.12383-0.16201-0.56669 0.74308-0.82405 0.61803
  -3   3  -5   21.78   13.63   1-0.10701-0.17470-0.48283 0.65918-0.87549 0.69734
  -3   3  -4  423.70   23.34   1-0.08825-0.18920-0.37446 0.55082-0.92596 0.77575
  -3   3  -3 1638.54   58.98   1-0.06784-0.20556-0.23962 0.41604-0.96785 0.84540
  -3   3  -2  618.15   25.26   1-0.04742-0.22181-0.08105 0.25754-0.99157 0.89702
  -3   3  -1   35.37   13.16   1-0.02861-0.23637 0.09121 0.08525-0.98859 0.92199
  -3   3   0  -10.76   11.71   1-0.01304-0.24790 0.26177-0.08520-0.95620 0.91741
  -3   2  -1 2647.33   79.69   1-0.02827-0.23677 0.06350 0.05412-0.99068 0.92404
  -3   2  -2 7536.81  203.46   1-0.05851-0.21068-0.21101 0.32858-0.97362 0.87912
  -3   2  -3  -11.97   11.51   1-0.09010-0.18330-0.43395 0.55148-0.89993 0.77752
  -3   2  -4  387.24   21.12   1-0.11767-0.15991-0.58905 0.70654-0.80821 0.65796
  -3   2  -5  -11.67   12.89   1-0.13965-0.14209-0.68980 0.80729-0.72342 0.54534
  -3   2  -6   77.65   16.10   1-0.15656-0.12920-0.75443 0.87188-0.65381 0.44794
  -3   2  -7  145.67   17.36   1-0.16989-0.12011-0.79641 0.91390-0.59942 0.36563
  -3   2  -8   11.56   14.04   1-0.18046-0.11371-0.82430 0.94177-0.55771 0.29605
  -3   2  -9   39.20   17.12   1-0.18920-0.10901-0.84314 0.96061-0.52609 0.23659
  -3   2 -10  197.96   21.17   1-0.19657-0.10591-0.85592 0.97342-0.50246 0.18503
  -3   2 -11  212.12   22.95   1-0.20282-0.10372-0.86470 0.98218-0.48484 0.13952
  -3   2 -12  228.92   23.86   1-0.20836-0.10235-0.87043 0.98799-0.47233 0.09912
  -3   2 -13 2356.75   86.70   1-0.21323-0.10172-0.87417 0.99170-0.46345 0.06236
  -3   2 -14 2117.60   63.34   1-0.21764-0.10144-0.87636 0.99383-0.45755 0.02860
  -3   2 -15  242.65   28.29   1-0.22166-0.10147-0.87723 0.99473-0.45436-0.00243
  -3   2 -16   26.76   21.10   1-0.22533-0.10200-0.87709 0.99461-0.45329-0.03149
  -3   2 -17  442.78   34.30   1-0.22874-0.10277-0.87622 0.99369-0.45376-0.05891
  -3   2 -18  315.01   32.36   1-0.23199-0.10361-0.87461 0.99210-0.45578-0.08472
  -3   2 -19  106.19   28.30   1-0.23506-0.10475-0.87240 0.98992-0.45905-0.10937
  -3   2 -20  642.16   40.74   1-0.23793-0.10600-0.86972 0.98721-0.46329-0.13306
  -3   2 -21  213.02   31.47   1-0.24070-0.10744-0.86654 0.98406-0.46847-0.15576
  -3   2 -22  788.97   46.35   1-0.24335-0.10898-0.86299 0.98046-0.47432-0.17782
  -3   2 -23  107.77   28.84   1-0.24584-0.11052-0.85898 0.97652-0.48099-0.19894
  -3   2 -24  350.13   39.20   1-0.24822-0.11236-0.85473 0.97212-0.48801-0.21989
  -3   2 -25   67.76   33.46   1-0.25059-0.11416-0.84997 0.96748-0.49582-0.23988
  -3   2 -26  -34.33   28.30   1-0.25282-0.11596-0.84492 0.96247-0.50401-0.25959
  -3   2 -27   75.10   29.99   1-0.25497-0.11799-0.83959 0.95710-0.51254-0.27897
  -3   1 -27  -30.64   25.87   1-0.26354-0.10952-0.87558 0.93427-0.43988-0.35162
  -3   1 -26    5.31   26.90   1-0.26178-0.10713-0.88148 0.94011-0.42792-0.33568
  -3   1 -25   -3.83   24.61   1-0.25996-0.10479-0.88705 0.94575-0.41629-0.31945
  -3   1 -24    4.81   25.10   1-0.25803-0.10246-0.89250 0.95107-0.40457-0.30324
  -3   1 -23  -24.81   23.54   1-0.25617-0.10026-0.89755 0.95617-0.39332-0.28671
  -3   1 -22  548.35   40.53   1-0.25423-0.09813-0.90244 0.96100-0.38210-0.27002
  -3   1 -21   -2.55   23.73   1-0.25225-0.09584-0.90698 0.96567-0.37140-0.25274
  -3   1 -20  108.00   25.89   1-0.25015-0.09379-0.91133 0.97000-0.36090-0.23544
  -3   1 -19    0.94   21.26   1-0.24804-0.09172-0.91548 0.97408-0.35056-0.21782
  -3   1 -18  710.37   39.31   1-0.24584-0.08986-0.91930 0.97791-0.34087-0.19968
  -3   1 -17  185.41   27.58   1-0.24364-0.08784-0.92283 0.98151-0.33167-0.18090
  -3   1 -16  343.42   29.94   1-0.24126-0.08611-0.92615 0.98479-0.32296-0.16173
  -3   1 -15  354.24   28.84   1-0.23879-0.08443-0.92909 0.98778-0.31521-0.14172
  -3   1 -14   78.54   21.10   1-0.23622-0.08289-0.93176 0.99046-0.30820-0.12080
  -3   1 -13  153.79   23.03   1-0.23342-0.08151-0.93413 0.99275-0.30216-0.09898
  -3   1 -12   27.70   18.76   1-0.23060-0.08016-0.93598 0.99467-0.29776-0.07542
  -3   1 -11 1211.59   38.89   1-0.22740-0.07919-0.93735 0.99608-0.29523-0.05006
  -3   1 -10 3036.57  103.71   1-0.22389-0.07852-0.93811 0.99683-0.29499-0.02237
  -3   1  -9 2521.93   81.24   1-0.21989-0.07835-0.93803 0.99669-0.29799 0.00850
  -3   1  -8 1939.86   60.88   1-0.21543-0.07873-0.93656 0.99527-0.30584 0.04423
  -3   1  -7  329.29   21.45   1-0.20987-0.08012-0.93310 0.99178-0.32035 0.08660
  -3   1  -6 6578.60  199.71   1-0.20288-0.08290-0.92598 0.98464-0.34541 0.13960
  -3   1  -5 2054.72   67.36   1-0.19347-0.08815-0.91157 0.97025-0.38783 0.20988
  -3   1  -4   16.07   12.59   1-0.17908-0.09842-0.88054 0.93919-0.46085 0.31076
  -3   1  -3  114.29   14.63   1-0.15425-0.11907-0.80324 0.86186-0.59208 0.46984
  -3   1  -2 1364.65   44.48   1-0.10506-0.16411-0.57175 0.63037-0.82036 0.72595
  -3   1  -1 3521.17  138.35   1-0.02733-0.23781 0.04195 0.01682-0.99169 0.92498
  -3   1   0 2037.92   58.89   1 0.00490-0.26578 0.63028-0.57144-0.76689 0.72821
  -3   0   0 1668.82   48.64   1-0.13053-0.13035 0.75843-0.75868 0.61210-0.65075
  -3   0  -1    0.46   11.43   1-0.23500-0.03016 0.01890-0.01898 0.92604-0.99273
  -3   0  -2  733.91   24.52   1-0.26884-0.00032-0.73012 0.73018 0.58121-0.67559
  -3   0  -3   17.27   12.21   1-0.25902-0.01441-0.89496 0.89493 0.32075-0.44301
  -3   0  -4   63.76   13.62   1-0.25266-0.02488-0.93947 0.93943 0.19147-0.34156
  -3   0  -5   -3.15   12.10   1-0.24932-0.03242-0.95632 0.95624 0.11416-0.29218
  -3   0  -6  935.76   29.11   1-0.24774-0.03806-0.96385 0.96376 0.06072-0.26657
  -3   0  -7  -19.07   12.48   1-0.24729-0.04267-0.96732 0.96725 0.01987-0.25356
  -3   0  -8    2.14   13.68   1-0.24735-0.04682-0.96871 0.96858-0.01340-0.24828
  -3   0  -9   13.07   14.36   1-0.24780-0.05058-0.96888 0.96872-0.04201-0.24757
  -3   0 -10  328.40   23.25   1-0.24855-0.05395-0.96821 0.96806-0.06752-0.24993
  -3   0 -11   18.17   16.88   1-0.24958-0.05710-0.96692 0.96681-0.09078-0.25455
  -3   0 -12   34.68   17.53   1-0.25062-0.06021-0.96521 0.96505-0.11225-0.26097
  -3   0 -13   46.26   18.55   1-0.25189-0.06300-0.96306 0.96295-0.13256-0.26846
  -3   0 -14   54.99   20.80   1-0.25313-0.06587-0.96060 0.96048-0.15195-0.27699
  -3   0 -15   -7.26   19.15   1-0.25445-0.06879-0.95785 0.95768-0.17042-0.28640
  -3   0 -16   93.88   23.89   1-0.25583-0.07162-0.95478 0.95462-0.18850-0.29629
  -3   0 -17   30.44   20.94   1-0.25722-0.07429-0.95145 0.95136-0.20605-0.30650
  -3   0 -18   48.89   22.76   1-0.25860-0.07708-0.94788 0.94770-0.22311-0.31751
  -3   0 -19  -10.93   20.90   1-0.26004-0.07983-0.94405 0.94385-0.23980-0.32866
  -3   0 -20    9.19   23.36   1-0.26146-0.08255-0.93996 0.93979-0.25633-0.34000
  -3   0 -21    8.88   23.65   1-0.26287-0.08523-0.93563 0.93544-0.27255-0.35170
  -3   0 -22    1.39   22.92   1-0.26434-0.08798-0.93103 0.93086-0.28860-0.36355
  -3   0 -23   42.75   24.31   1-0.26583-0.09065-0.92621 0.92603-0.30434-0.37560
  -3   0 -24   46.23   29.12   1-0.26720-0.09340-0.92117 0.92093-0.31996-0.38785
  -3   0 -25   17.86   27.98   1-0.26865-0.09608-0.91581 0.91562-0.33559-0.40013
  -3   0 -26   35.36   26.96   1-0.27004-0.09890-0.91021 0.91003-0.35108-0.41258
  -3   0 -27    8.28   26.26   1-0.27145-0.10165-0.90441 0.90415-0.36627-0.42523
  -3  -1 -27   49.08   29.79   1-0.27859-0.09438-0.92601 0.86699-0.29383-0.49771
  -3  -1 -26  -17.65   28.66   1-0.27752-0.09134-0.93127 0.87230-0.27521-0.48841
  -3  -1 -25   41.55   28.02   1-0.27649-0.08830-0.93623 0.87721-0.25613-0.47961
  -3  -1 -24   41.68   26.80   1-0.27533-0.08527-0.94089 0.88172-0.23661-0.47133
  -3  -1 -23   29.14   24.23   1-0.27434-0.08214-0.94515 0.88603-0.21676-0.46325
  -3  -1 -22  521.24   40.41   1-0.27329-0.07909-0.94906 0.88998-0.19644-0.45567
  -3  -1 -21   -6.36   22.02   1-0.27233-0.07588-0.95258 0.89350-0.17550-0.44878
  -3  -1 -20  141.15   27.47   1-0.27136-0.07268-0.95571 0.89670-0.15391-0.44239
  -3  -1 -19    3.07   21.39   1-0.27040-0.06947-0.95843 0.89929-0.13137-0.43714
  -3  -1 -18  629.42   38.79   1-0.26963-0.06608-0.96060 0.90159-0.10815-0.43239
  -3  -1 -17  161.01   27.38   1-0.26880-0.06279-0.96227 0.90326-0.08380-0.42891
  -3  -1 -16  262.35   29.36   1-0.26806-0.05941-0.96332 0.90423-0.05798-0.42685
  -3  -1 -15  273.17   28.13   1-0.26746-0.05577-0.96361 0.90457-0.03084-0.42608
  -3  -1 -14   75.65   21.90   1-0.26697-0.05212-0.96303 0.90403-0.00188-0.42714
  -3  -1 -13  115.53   22.56   1-0.26657-0.04837-0.96135 0.90230 0.02953-0.43065
  -3  -1 -12   22.48   18.86   1-0.26648-0.04425-0.95826 0.89932 0.06340-0.43662
  -3  -1 -11 1240.97   40.03   1-0.26654-0.04007-0.95334 0.89441 0.10100-0.44629
  -3  -1 -10 3175.69  102.31   1-0.26682-0.03571-0.94593 0.88694 0.14301-0.46053
  -3  -1  -9 2475.50   72.05   1-0.26735-0.03102-0.93502 0.87602 0.19078-0.48038
  -3  -1  -8 1920.01   57.73   1-0.26839-0.02574-0.91901 0.86013 0.24576-0.50744
  -3  -1  -7  258.42   22.09   1-0.26966-0.02033-0.89510 0.83619 0.31108-0.54484
  -3  -1  -6 6603.04  210.83   1-0.27125-0.01467-0.85889 0.79996 0.38929-0.59524
  -3  -1  -5 2124.82   64.51   1-0.27296-0.00881-0.80214 0.74326 0.48459-0.66269
  -3  -1  -4    6.74   12.54   1-0.27358-0.00405-0.71064 0.65173 0.60026-0.75050
  -3  -1  -3   72.44   14.75   1-0.27090-0.00255-0.56183 0.50296 0.73261-0.85499
  -3  -1  -2 1431.37   41.05   1-0.26017-0.00915-0.33063 0.27173 0.85837-0.95294
  -3  -1  -1 3876.83  146.99   1-0.23607-0.02906-0.02414-0.03483 0.92550-0.99218
  -3  -1   0 2178.05   62.92   1-0.20150-0.05938 0.28533-0.34436 0.89663-0.93542
  -2  14   3    9.94   29.97   1 0.02364-0.18478 0.52235 0.30189-0.83933 0.89739
  -2  14   2   17.83   33.15   1 0.01928-0.18470 0.49268 0.33157-0.85737 0.88743
  -2  14   1   22.69   30.47   1 0.01483-0.18430 0.46277 0.36140-0.87422 0.87646
  -2  13   1   70.62   30.60   1 0.01654-0.18608 0.43794 0.32732-0.88632 0.88845
  -2  13   2   23.70   26.50   1 0.02122-0.18660 0.47081 0.29452-0.86894 0.89909
  -2  13   3  153.90   32.64   1 0.02573-0.18690 0.50304 0.26235-0.85036 0.90838
  -2  13   4   34.75   29.68   1 0.03002-0.18706 0.53474 0.23068-0.83054 0.91645
  -2  13   5   89.27   30.42   1 0.03410-0.18705 0.56568 0.19974-0.80959 0.92332
  -2  13   6   21.54   28.35   1 0.03805-0.18680 0.59600 0.16943-0.78741 0.92913
  -2  13   7  -22.64   28.19   1 0.04175-0.18639 0.62519 0.14027-0.76438 0.93387
  -2  13   8   31.91   29.38   1 0.04528-0.18579 0.65366 0.11181-0.74020 0.93772
  -2  13   9   49.97   33.05   1 0.04861-0.18499 0.68095 0.08442-0.71526 0.94070
  -2  13  10  -20.66   25.08   1 0.05184-0.18395 0.70695 0.05848-0.68971 0.94292
  -2  13  11    5.56   29.48   1 0.05484-0.18279 0.73187 0.03366-0.66342 0.94445
  -2  13  12   12.28   26.93   1 0.05760-0.18151 0.75570 0.00981-0.63645 0.94540
  -2  12  16   29.50   28.54   1 0.06955-0.17680 0.84307-0.13651-0.51691 0.93757
  -2  12  15   46.80   27.37   1 0.06744-0.17883 0.82367-0.11714-0.54665 0.93940
  -2  12  14  116.43   31.00   1 0.06515-0.18077 0.80279-0.09622-0.57630 0.94101
  -2  12  13   15.27   26.31   1 0.06276-0.18248 0.78063-0.07393-0.60548 0.94236
  -2  12  12    5.69   28.96   1 0.06013-0.18406 0.75706-0.05044-0.63429 0.94331
  -2  12  11  104.48   32.73   1 0.05740-0.18540 0.73195-0.02542-0.66275 0.94382
  -2  12  10   34.44   28.13   1 0.05444-0.18662 0.70553 0.00112-0.69054 0.94374
  -2  12   9   -2.52   24.62   1 0.05131-0.18759 0.67767 0.02900-0.71769 0.94299
  -2  12   8   25.34   28.19   1 0.04790-0.18839 0.64850 0.05800-0.74404 0.94145
  -2  12   7   43.49   27.96   1 0.04432-0.18896 0.61806 0.08847-0.76947 0.93901
  -2  12   6  242.73   35.10   1 0.04056-0.18928 0.58636 0.12018-0.79391 0.93555
  -2  12   5  -15.85   25.04   1 0.03652-0.18943 0.55357 0.15291-0.81723 0.93096
  -2  12   4  -12.27   30.58   1 0.03231-0.18933 0.51975 0.18680-0.83932 0.92511
  -2  12   3   95.98   27.19   1 0.02781-0.18902 0.48524 0.22127-0.86001 0.91797
  -2  12   2   -5.27   23.60   1 0.02310-0.18848 0.44995 0.25644-0.87932 0.90944
  -2  12   1   27.17   27.28   1 0.01825-0.18774 0.41413 0.29240-0.89713 0.89935
  -2  11   1  245.80   31.29   1 0.01986-0.18944 0.39101 0.25661-0.90692 0.90906
  -2  11   2  290.27   33.28   1 0.02500-0.19044 0.43047 0.21715-0.88844 0.91841
  -2  11   3  353.87   35.09   1 0.02993-0.19112 0.46945 0.17818-0.86811 0.92610
  -2  11   4   58.53   24.95   1 0.03455-0.19164 0.50737 0.14023-0.84624 0.93209
  -2  11   5   -8.33   27.21   1 0.03894-0.19182 0.54434 0.10325-0.82276 0.93659
  -2  11   6   -2.78   25.16   1 0.04300-0.19185 0.57998 0.06763-0.79796 0.93966
  -2  11   7   91.07   27.91   1 0.04686-0.19157 0.61413 0.03360-0.77199 0.94149
  -2  11   8  175.03   30.69   1 0.05051-0.19102 0.64687 0.00088-0.74486 0.94225
  -2  11   9   -7.54   23.77   1 0.05386-0.19019 0.67805-0.03035-0.71678 0.94206
  -2  11  10  448.89   41.21   1 0.05694-0.18920 0.70766-0.05989-0.68786 0.94105
  -2  11  11   22.53   29.63   1 0.05983-0.18794 0.73557-0.08787-0.65830 0.93939
  -2  11  12  -13.39   25.85   1 0.06260-0.18645 0.76180-0.11412-0.62820 0.93721
  -2  11  13   -0.31   25.53   1 0.06508-0.18479 0.78647-0.13881-0.59758 0.93459
  -2  11  14  164.78   31.91   1 0.06736-0.18299 0.80930-0.16159-0.56691 0.93171
  -2  11  15  -22.97   25.91   1 0.06953-0.18099 0.83053-0.18281-0.53602 0.92865
  -2  11  16  140.21   34.90   1 0.07151-0.17888 0.85031-0.20247-0.50487 0.92547
  -2  11  17  106.06   31.73   1 0.07340-0.17652 0.86848-0.22076-0.47380 0.92227
  -2  11  18    8.63   28.66   1 0.07512-0.17414 0.88518-0.23733-0.44278 0.91913
  -2  11  19  -12.02   30.56   1 0.07670-0.17162 0.90046-0.25271-0.41187 0.91605
  -2  10  21  -10.76   28.71   1 0.08060-0.16719 0.93567-0.34675-0.32766 0.88776
  -2  10  20    5.33   27.78   1 0.07930-0.17007 0.92363-0.33484-0.35894 0.89116
  -2  10  19   75.86   29.57   1 0.07798-0.17284 0.91010-0.32111-0.39077 0.89503
  -2  10  18   62.12   27.63   1 0.07649-0.17553 0.89523-0.30637-0.42264 0.89904
  -2  10  17   39.65   26.88   1 0.07493-0.17807 0.87872-0.28979-0.45493 0.90340
  -2  10  16    4.49   24.33   1 0.07322-0.18053 0.86068-0.27184-0.48726 0.90786
  -2  10  15   17.43   24.56   1 0.07137-0.18281 0.84096-0.25218-0.51969 0.91246
  -2  10  14   19.12   24.45   1 0.06933-0.18499 0.81940-0.23063-0.55227 0.91712
  -2  10  13  244.62   33.98   1 0.06722-0.18694 0.79594-0.20715-0.58484 0.92177
  -2  10  12   48.59   25.22   1 0.06480-0.18873 0.77060-0.18176-0.61722 0.92623
  -2  10  11 1137.76   53.03   1 0.06224-0.19030 0.74336-0.15459-0.64922 0.93037
  -2  10  10  237.69   32.17   1 0.05942-0.19169 0.71405-0.12515-0.68088 0.93408
  -2  10   9 1154.66   52.28   1 0.05640-0.19276 0.68275-0.09393-0.71188 0.93719
  -2  10   8  162.17   29.68   1 0.05306-0.19359 0.64958-0.06078-0.74202 0.93950
  -2  10   7 5486.12  174.97   1 0.04949-0.19419 0.61426-0.02539-0.77134 0.94083
  -2  10   6  108.03   26.68   1 0.04558-0.19438 0.57722 0.01154-0.79938 0.94103
  -2  10   5 2758.35   92.71   1 0.04142-0.19438 0.53834 0.05048-0.82610 0.93981
  -2  10   4  213.94   31.04   1 0.03690-0.19398 0.49797 0.09084-0.85121 0.93707
  -2  10   3 1586.05   55.40   1 0.03208-0.19331 0.45617 0.13255-0.87458 0.93258
  -2  10   2   22.96   23.51   1 0.02692-0.19231 0.41303 0.17570-0.89612 0.92614
  -2  10   1  950.54   46.45   1 0.02148-0.19102 0.36929 0.21950-0.91548 0.91769
  -2   9   1  493.54   33.71   1 0.02312-0.19265 0.34895 0.18083-0.92294 0.92509
  -2   9   2   91.55   24.30   1 0.02889-0.19428 0.39829 0.13151-0.90224 0.93238
  -2   9   3  167.62   26.19   1 0.03430-0.19558 0.44607 0.08372-0.87922 0.93715
  -2   9   4  172.85   26.60   1 0.03934-0.19644 0.49247 0.03746-0.85384 0.93968
  -2   9   5 1141.48   46.05   1 0.04394-0.19693 0.53706-0.00722-0.82642 0.94018
  -2   9   6  -20.48   22.44   1 0.04824-0.19707 0.57934-0.04933-0.79735 0.93893
  -2   9   7   97.52   25.11   1 0.05211-0.19675 0.61954-0.08969-0.76668 0.93620
  -2   9   8  344.53   32.50   1 0.05564-0.19620 0.65736-0.12741-0.73479 0.93223
  -2   9   9   68.62   24.06   1 0.05883-0.19526 0.69268-0.16278-0.70200 0.92732
  -2   9  10  389.36   34.39   1 0.06180-0.19399 0.72553-0.19565-0.66850 0.92172
  -2   9  11  586.47   39.07   1 0.06447-0.19250 0.75596-0.22601-0.63450 0.91563
  -2   9  12  480.75   38.23   1 0.06680-0.19078 0.78403-0.25406-0.60021 0.90923
  -2   9  13   -2.35   22.93   1 0.06902-0.18881 0.80982-0.27980-0.56575 0.90272
  -2   9  14   17.68   24.66   1 0.07102-0.18663 0.83332-0.30328-0.53145 0.89626
  -2   9  15  -37.70   26.27   1 0.07282-0.18428 0.85480-0.32484-0.49718 0.88987
  -2   9  16   26.85   23.76   1 0.07449-0.18180 0.87427-0.34419-0.46319 0.88380
  -2   9  17   53.89   25.88   1 0.07603-0.17917 0.89181-0.36168-0.42961 0.87805
  -2   9  18   26.59   26.53   1 0.07738-0.17647 0.90769-0.37766-0.39626 0.87257
  -2   9  19  -50.43   27.93   1 0.07870-0.17360 0.92190-0.39183-0.36334 0.86760
  -2   9  20   11.43   25.21   1 0.07993-0.17064 0.93459-0.40453-0.33080 0.86304
  -2   9  21   66.72   31.71   1 0.08102-0.16765 0.94579-0.41578-0.29888 0.85895
  -2   9  22  -34.58   25.92   1 0.08213-0.16454 0.95563-0.42561-0.26746 0.85540
  -2   9  23  -32.76   29.17   1 0.08309-0.16145 0.96419-0.43401-0.23663 0.85240
  -2   8  25  -24.99   25.51   1 0.08429-0.15436 0.98439-0.51325-0.14027 0.81184
  -2   8  24  125.42   34.10   1 0.08349-0.15767 0.97928-0.50814-0.17000 0.81379
  -2   8  23   -7.76   26.76   1 0.08261-0.16101 0.97307-0.50199-0.20047 0.81629
  -2   8  22  -22.46   25.68   1 0.08177-0.16424 0.96568-0.49450-0.23157 0.81954
  -2   8  21    9.86   25.88   1 0.08084-0.16747 0.95703-0.48580-0.26330 0.82337
  -2   8  20   31.42   25.31   1 0.07986-0.17061 0.94710-0.47603-0.29544 0.82769
  -2   8  19    5.17   27.29   1 0.07884-0.17371 0.93558-0.46441-0.32856 0.83287
  -2   8  18   17.56   23.56   1 0.07772-0.17676 0.92248-0.45122-0.36228 0.83866
  -2   8  17   18.29   25.06   1 0.07647-0.17970 0.90778-0.43674-0.39636 0.84487
  -2   8  16   -9.97   22.75   1 0.07516-0.18257 0.89108-0.42001-0.43132 0.85188
  -2   8  15   36.96   24.22   1 0.07377-0.18525 0.87242-0.40130-0.46672 0.85944
  -2   8  14    9.48   22.89   1 0.07219-0.18786 0.85149-0.38026-0.50276 0.86754
  -2   8  13   44.28   24.40   1 0.07047-0.19022 0.82827-0.35716-0.53911 0.87596
  -2   8  12  542.45   37.59   1 0.06852-0.19244 0.80264-0.33147-0.57564 0.88469
  -2   8  11  299.18   30.58   1 0.06637-0.19447 0.77414-0.30299-0.61255 0.89360
  -2   8  10   67.18   23.29   1 0.06396-0.19619 0.74300-0.27182-0.64921 0.90244
  -2   8   9   28.27   21.94   1 0.06125-0.19762 0.70874-0.23759-0.68578 0.91105
  -2   8   8  584.81   35.50   1 0.05816-0.19872 0.67163-0.20062-0.72164 0.91905
  -2   8   7  117.09   25.20   1 0.05473-0.19942 0.63135-0.16036-0.75673 0.92627
  -2   8   6    2.21   19.79   1 0.05093-0.19976 0.58785-0.11682-0.79072 0.93230
  -2   8   5  225.38   26.91   1 0.04662-0.19964 0.54166-0.07071-0.82295 0.93673
  -2   8   4    2.16   19.60   1 0.04189-0.19904 0.49239-0.02139-0.85339 0.93924
  -2   8   3   69.45   22.52   1 0.03670-0.19795 0.44072 0.03018-0.88139 0.93940
  -2   8   1   53.30   22.02   1 0.02480-0.19438 0.33113 0.13989-0.92902 0.93119
  -2   7   1  135.63   21.22   1 0.02664-0.19621 0.31630 0.09577-0.93372 0.93583
  -2   7   2    8.23   17.14   1 0.03330-0.19875 0.38015 0.03193-0.90903 0.93906
  -2   7   3 2825.23   85.80   1 0.03933-0.20063 0.44135-0.02927-0.88059 0.93848
  -2   7   4  415.31   28.18   1 0.04472-0.20188 0.49952-0.08746-0.84879 0.93460
  -2   7   5  462.29   29.21   1 0.04950-0.20250 0.55408-0.14197-0.81430 0.92802
  -2   7   6   16.68   18.50   1 0.05367-0.20251 0.60480-0.19273-0.77766 0.91930
  -2   7   7   85.10   21.06   1 0.05733-0.20207 0.65143-0.23920-0.73951 0.90906
  -2   7   8  662.53   34.45   1 0.06055-0.20107 0.69392-0.28173-0.70042 0.89781
  -2   7   9  447.63   31.12   1 0.06334-0.19972 0.73263-0.32038-0.66062 0.88595
  -2   7  10  155.72   24.67   1 0.06570-0.19800 0.76747-0.35521-0.62074 0.87392
  -2   7  11  453.37   32.38   1 0.06777-0.19594 0.79887-0.38663-0.58085 0.86197
  -2   7  12   -6.02   20.45   1 0.06961-0.19359 0.82689-0.41471-0.54138 0.85039
  -2   7  13  176.64   26.75   1 0.07128-0.19108 0.85174-0.43940-0.50262 0.83950
  -2   7  14  102.59   25.69   1 0.07266-0.18839 0.87398-0.46171-0.46425 0.82908
  -2   7  15  856.90   42.56   1 0.07399-0.18551 0.89353-0.48123-0.42685 0.81957
  -2   7  16    7.30   26.70   1 0.07517-0.18255 0.91072-0.49835-0.39033 0.81091
  -2   7  17  109.57   27.40   1 0.07622-0.17946 0.92588-0.51357-0.35452 0.80299
  -2   7  18  293.61   33.15   1 0.07720-0.17630 0.93912-0.52693-0.31951 0.79589
  -2   7  19   46.06   24.71   1 0.07813-0.17312 0.95054-0.53819-0.28558 0.78987
  -2   7  20  105.86   26.53   1 0.07901-0.16981 0.96043-0.54824-0.25231 0.78447
  -2   7  21  103.81   28.99   1 0.07983-0.16653 0.96884-0.55654-0.21995 0.78008
  -2   7  22   76.38   28.96   1 0.08064-0.16320 0.97589-0.56354-0.18855 0.77647
  -2   7  23   30.72   30.84   1 0.08145-0.15977 0.98178-0.56955-0.15766 0.77349
  -2   7  24    9.13   29.57   1 0.08217-0.15643 0.98653-0.57413-0.12768 0.77141
  -2   7  25  129.59   33.37   1 0.08296-0.15296 0.99026-0.57789-0.09827 0.76992
  -2   7  26    3.89   28.38   1 0.08367-0.14953 0.99306-0.58081-0.06950 0.76898
  -2   6  27  102.03   32.18   1 0.08207-0.14390 0.99663-0.64330 0.00524 0.72213
  -2   6  26  -45.18   30.68   1 0.08141-0.14736 0.99610-0.64263-0.02206 0.72152
  -2   6  25   88.37   31.85   1 0.08072-0.15080 0.99480-0.64145-0.04971 0.72133
  -2   6  24   76.21   31.69   1 0.08004-0.15428 0.99261-0.63909-0.07838 0.72211
  -2   6  23   93.75   29.21   1 0.07931-0.15775 0.98953-0.63608-0.10753 0.72339
  -2   6  22   85.02   28.10   1 0.07866-0.16114 0.98540-0.63203-0.13762 0.72554
  -2   6  21   43.27   23.84   1 0.07793-0.16465 0.98015-0.62664-0.16865 0.72869
  -2   6  20   22.78   25.75   1 0.07720-0.16807 0.97371-0.62032-0.20038 0.73255
  -2   6  19   14.50   24.24   1 0.07649-0.17148 0.96587-0.61250-0.23327 0.73750
  -2   6  18   44.62   25.22   1 0.07576-0.17482 0.95655-0.60316-0.26709 0.74350
  -2   6  17   60.67   23.73   1 0.07495-0.17820 0.94556-0.59227-0.30195 0.75048
  -2   6  16   48.59   23.16   1 0.07412-0.18152 0.93258-0.57923-0.33822 0.75880
  -2   6  15  182.07   27.58   1 0.07324-0.18474 0.91756-0.56426-0.37547 0.76818
  -2   6  14  394.13   32.19   1 0.07224-0.18796 0.90009-0.54673-0.41406 0.77885
  -2   6  13    5.29   19.84   1 0.07116-0.19100 0.87996-0.52656-0.45379 0.79073
  -2   6  12  141.45   24.32   1 0.06993-0.19394 0.85676-0.50336-0.49476 0.80377
  -2   6  11  510.53   32.87   1 0.06850-0.19662 0.83025-0.47687-0.53673 0.81788
  -2   6  10  997.66   38.93   1 0.06680-0.19910 0.79993-0.44666-0.57969 0.83291
  -2   6   9   27.26   19.24   1 0.06488-0.20129 0.76533-0.41197-0.62349 0.84882
  -2   6   8 1517.38   43.51   1 0.06254-0.20311 0.72611-0.37279-0.66772 0.86509
  -2   6   7  160.63   21.46   1 0.05973-0.20445 0.68212-0.32881-0.71172 0.88130
  -2   6   6    9.77   18.35   1 0.05646-0.20532 0.63247-0.27909-0.75544 0.89705
  -2   6   5   95.82   18.72   1 0.05248-0.20548 0.57760-0.22433-0.79768 0.91141
  -2   6   4  112.48   18.87   1 0.04777-0.20496 0.51710-0.16383-0.83790 0.92372
  -2   6   3  299.20   23.07   1 0.04230-0.20365 0.45127-0.09794-0.87511 0.93299
  -2   6   2 1295.78   40.85   1 0.03593-0.20139 0.38082-0.02764-0.90827 0.93826
  -2   6   1  642.57   29.03   1 0.02868-0.19834 0.30667 0.04660-0.93648 0.93863
  -2   5   1  421.11   22.84   1 0.03123-0.20087 0.30457-0.01018-0.93669 0.93878
  -2   5   2 3886.68  112.93   1 0.03909-0.20453 0.39306-0.09877-0.90258 0.93259
  -2   5   3   -1.48   13.82   1 0.04566-0.20695 0.47525-0.18091-0.86203 0.91998
  -2   5   4   24.56   14.40   1 0.05113-0.20830 0.54962-0.25516-0.81689 0.90268
  -2   5   5  520.84   24.90   1 0.05546-0.20854 0.61627-0.32177-0.76851 0.88224
  -2   5   6   67.18   15.74   1 0.05889-0.20780 0.67487-0.38037-0.71855 0.86021
  -2   5   7   57.93   15.70   1 0.06161-0.20634 0.72595-0.43154-0.66810 0.83768
  -2   5   8  110.28   17.65   1 0.06380-0.20436 0.76989-0.47544-0.61833 0.81572
  -2   5   9  182.96   20.64   1 0.06548-0.20195 0.80788-0.51347-0.56934 0.79464
  -2   5  10  702.41   31.29   1 0.06685-0.19917 0.84034-0.54589-0.52190 0.77511
  -2   5  11   56.69   18.46   1 0.06795-0.19612 0.86803-0.57356-0.47616 0.75727
  -2   5  12  479.98   30.32   1 0.06894-0.19292 0.89160-0.59714-0.43222 0.74118
  -2   5  13  943.20   38.47   1 0.06971-0.18960 0.91173-0.61735-0.38986 0.72675
  -2   5  14 1066.78   41.64   1 0.07046-0.18620 0.92871-0.63421-0.34943 0.71430
  -2   5  15   79.77   22.95   1 0.07116-0.18273 0.94298-0.64852-0.31085 0.70349
  -2   5  16   55.22   21.63   1 0.07178-0.17922 0.95506-0.66062-0.27366 0.69419
  -2   5  17   -3.20   21.26   1 0.07243-0.17571 0.96509-0.67058-0.23809 0.68652
  -2   5  18   97.44   24.34   1 0.07304-0.17221 0.97341-0.67884-0.20377 0.68019
  -2   5  19   10.04   22.27   1 0.07365-0.16867 0.98020-0.68570-0.17078 0.67505
  -2   5  20   29.99   22.81   1 0.07431-0.16512 0.98562-0.69118-0.13899 0.67112
  -2   5  21    6.34   22.63   1 0.07492-0.16164 0.98985-0.69530-0.10831 0.66842
  -2   5  22   21.58   23.65   1 0.07557-0.15813 0.99300-0.69857-0.07858 0.66651
  -2   5  23  -34.07   23.28   1 0.07624-0.15465 0.99518-0.70062-0.04985 0.66576
  -2   5  24  -17.51   25.02   1 0.07690-0.15119 0.99649-0.70196-0.02197 0.66569
  -2   5  25    7.11   27.55   1 0.07760-0.14774 0.99699-0.70233 0.00504 0.66656
  -2   5  26   49.75   29.54   1 0.07833-0.14423 0.99675-0.70223 0.03169 0.66791
  -2   5  27    4.44   27.41   1 0.07902-0.14084 0.99584-0.70116 0.05725 0.67016
  -2   5  28   24.36   30.48   1 0.07976-0.13736 0.99428-0.69973 0.08259 0.67278
  -2   4  29   52.18   30.79   1 0.07664-0.13017 0.98554-0.74985 0.16116 0.62202
  -2   4  28   27.86   28.31   1 0.07586-0.13350 0.98886-0.75319 0.13828 0.61702
  -2   4  27  -21.29   28.88   1 0.07502-0.13689 0.99168-0.75606 0.11495 0.61247
  -2   4  26    4.52   27.35   1 0.07423-0.14027 0.99399-0.75836 0.09102 0.60855
  -2   4  25  -16.78   26.68   1 0.07350-0.14360 0.99574-0.76022 0.06652 0.60512
  -2   4  24   67.70   26.18   1 0.07277-0.14703 0.99691-0.76118 0.04109 0.60269
  -2   4  23  -29.92   22.96   1 0.07206-0.15042 0.99741-0.76182 0.01525 0.60063
  -2   4  22   53.95   23.57   1 0.07132-0.15390 0.99722-0.76170-0.01150 0.59943
  -2   4  21   27.49   22.17   1 0.07067-0.15739 0.99624-0.76060-0.03929 0.59937
  -2   4  20  144.66   26.60   1 0.07004-0.16089 0.99440-0.75875-0.06796 0.60018
  -2   4  19  172.27   27.87   1 0.06945-0.16442 0.99158-0.75592-0.09781 0.60212
  -2   4  18  217.34   28.64   1 0.06885-0.16801 0.98766-0.75198-0.12883 0.60528
  -2   4  17    9.62   25.01   1 0.06830-0.17159 0.98251-0.74693-0.16114 0.60965
  -2   4  16  132.32   24.12   1 0.06781-0.17524 0.97589-0.74028-0.19501 0.61571
  -2   4  15 2467.90   73.60   1 0.06734-0.17889 0.96755-0.73200-0.23074 0.62342
  -2   4  14  975.67   38.92   1 0.06688-0.18260 0.95726-0.72168-0.26823 0.63306
  -2   4  13  272.53   25.00   1 0.06648-0.18637 0.94455-0.70888-0.30800 0.64492
  -2   4  12 3081.17   88.51   1 0.06601-0.19003 0.92916-0.69362-0.34977 0.65878
  -2   4  11  538.82   28.62   1 0.06555-0.19370 0.91041-0.67488-0.39410 0.67527
  -2   4  10   23.02   15.60   1 0.06501-0.19732 0.88751-0.65195-0.44133 0.69459
  -2   4   9 3404.16   99.62   1 0.06437-0.20082 0.85974-0.62415-0.49134 0.71673
  -2   4   8   48.35   15.30   1 0.06349-0.20407 0.82599-0.59047-0.54433 0.74174
  -2   4   7 3110.70   89.22   1 0.06224-0.20700 0.78504-0.54948-0.60009 0.76962
  -2   4   6  267.49   19.19   1 0.06049-0.20939 0.73560-0.50001-0.65811 0.79978
  -2   4   5  386.39   21.69   1 0.05802-0.21108 0.67586-0.44026-0.71785 0.83156
  -2   4   4   13.67   13.08   1 0.05448-0.21162 0.60482-0.36934-0.77747 0.86330
  -2   4   3 6009.27  193.14   1 0.04954-0.21092 0.52112-0.28557-0.83512 0.89305
  -2   4   2 1443.44   36.71   1 0.04295-0.20847 0.42459-0.18901-0.88785 0.91788
  -2   4   1 5056.04  161.12   1 0.03446-0.20414 0.31638-0.08084-0.93228 0.93437
  -2   3   1 2672.60   74.24   1 0.03901-0.20869 0.35549-0.17887-0.91762 0.91972
  -2   3   2 3311.69  128.84   1 0.04787-0.21333 0.49112-0.31454-0.85291 0.88291
  -2   3   3  414.10   19.57   1 0.05357-0.21494 0.60327-0.42657-0.77883 0.83676
  -2   3   4  678.02   23.64   1 0.05689-0.21411 0.69272-0.51604-0.70241 0.78826
  -2   3   5  670.45   23.51   1 0.05878-0.21178 0.76255-0.58590-0.62824 0.74197
  -2   3   6  116.81   14.89   1 0.05968-0.20864 0.81680-0.64007-0.55846 0.70014
  -2   3   7  135.20   15.58   1 0.06009-0.20488 0.85871-0.68197-0.49422 0.66376
  -2   3   8  546.12   23.66   1 0.06015-0.20077 0.89145-0.71484-0.43506 0.63249
  -2   3   9 1621.54   47.37   1 0.06026-0.19673 0.91685-0.74011-0.38121 0.60660
  -2   3  10 2368.73   79.97   1 0.06022-0.19260 0.93679-0.76006-0.33179 0.58505
  -2   3  11  699.36   29.01   1 0.06029-0.18845 0.95248-0.77584-0.28619 0.56735
  -2   3  12 2971.33   89.89   1 0.06045-0.18448 0.96474-0.78805-0.24426 0.55329
  -2   3  13   19.99   17.10   1 0.06064-0.18058 0.97435-0.79763-0.20522 0.54217
  -2   3  14 1724.79   52.97   1 0.06094-0.17672 0.98181-0.80510-0.16868 0.53356
  -2   3  15 1463.07   46.57   1 0.06132-0.17294 0.98750-0.81085-0.13442 0.52713
  -2   3  16    7.04   20.26   1 0.06178-0.16928 0.99172-0.81501-0.10213 0.52277
  -2   3  17  -10.91   19.49   1 0.06232-0.16564 0.99471-0.81803-0.07154 0.51999
  -2   3  18   23.35   20.57   1 0.06292-0.16211 0.99666-0.81990-0.04234 0.51880
  -2   3  19  -21.37   20.28   1 0.06358-0.15862 0.99770-0.82093-0.01454 0.51881
  -2   3  20   62.85   23.09   1 0.06430-0.15518 0.99795-0.82111 0.01219 0.52002
  -2   3  21   18.31   22.83   1 0.06501-0.15176 0.99749-0.82083 0.03816 0.52188
  -2   3  22   42.22   24.80   1 0.06584-0.14838 0.99641-0.81969 0.06304 0.52496
  -2   3  23   42.13   23.17   1 0.06664-0.14507 0.99475-0.81807 0.08715 0.52869
  -2   3  24   12.26   22.62   1 0.06751-0.14177 0.99257-0.81586 0.11050 0.53321
  -2   3  25   22.57   24.34   1 0.06838-0.13850 0.98991-0.81315 0.13323 0.53838
  -2   3  26  122.22   31.60   1 0.06922-0.13529 0.98678-0.81002 0.15552 0.54405
  -2   3  27   61.03   26.49   1 0.07017-0.13204 0.98325-0.80636 0.17705 0.55037
  -2   3  28   -5.33   27.29   1 0.07106-0.12882 0.97926-0.80257 0.19846 0.55677
  -2   3  29   81.29   29.77   1 0.07200-0.12560 0.97491-0.79812 0.21926 0.56395
  -2   2  30  -42.95   27.54   1 0.06771-0.11721 0.95409-0.83619 0.29881 0.51229
  -2   2  29   23.64   30.90   1 0.06662-0.12023 0.95956-0.84170 0.28060 0.50257
  -2   2  28    1.91   25.65   1 0.06552-0.12324 0.96473-0.84685 0.26211 0.49321
  -2   2  27   58.25   27.11   1 0.06438-0.12631 0.96959-0.85171 0.24332 0.48404
  -2   2  26   -5.80   22.89   1 0.06328-0.12934 0.97412-0.85624 0.22425 0.47525
  -2   2  25   71.29   25.82   1 0.06218-0.13237 0.97831-0.86052 0.20491 0.46669
  -2   2  24    4.91   23.87   1 0.06110-0.13546 0.98221-0.86431 0.18495 0.45878
  -2   2  23   -7.80   24.24   1 0.06007-0.13849 0.98573-0.86788 0.16472 0.45112
  -2   2  22   47.75   23.43   1 0.05900-0.14164 0.98891-0.87098 0.14385 0.44411
  -2   2  21  402.11   35.11   1 0.05799-0.14470 0.99166-0.87389 0.12272 0.43735
  -2   2  20   30.86   22.45   1 0.05699-0.14787 0.99403-0.87628 0.10080 0.43140
  -2   2  19  127.88   26.34   1 0.05607-0.15109 0.99597-0.87809 0.07792 0.42643
  -2   2  18  807.48   38.22   1 0.05513-0.15435 0.99741-0.87959 0.05440 0.42198
  -2   2  17   91.28   21.66   1 0.05427-0.15764 0.99830-0.88055 0.02993 0.41851
  -2   2  16  171.21   23.56   1 0.05349-0.16100 0.99858-0.88082 0.00433 0.41630
  -2   2  15  -14.47   16.96   1 0.05280-0.16445 0.99814-0.88033-0.02275 0.41549
  -2   2  14  482.05   27.36   1 0.05222-0.16801 0.99686-0.87902-0.05130 0.41621
  -2   2  13   82.57   17.60   1 0.05172-0.17162 0.99457-0.87681-0.08167 0.41860
  -2   2  12  189.80   20.08   1 0.05140-0.17543 0.99101-0.87321-0.11450 0.42349
  -2   2  11   -3.26   13.65   1 0.05117-0.17938 0.98592-0.86809-0.14979 0.43100
  -2   2  10   -2.91   13.38   1 0.05113-0.18350 0.97879-0.86098-0.18849 0.44178
  -2   2   9  124.91   17.07   1 0.05131-0.18782 0.96898-0.85116-0.23134 0.45673
  -2   2   8    4.50   12.19   1 0.05176-0.19241 0.95552-0.83768-0.27931 0.47681
  -2   2   7  101.54   14.22   1 0.05237-0.19713 0.93701-0.81922-0.33361 0.50318
  -2   2   6  424.11   19.81   1 0.05321-0.20214 0.91117-0.79335-0.39602 0.53773
  -2   2   5   35.98   12.51   1 0.05417-0.20726 0.87445-0.75662-0.46855 0.58236
  -2   2   4 1053.57   31.78   1 0.05499-0.21219 0.82132-0.70356-0.55321 0.63907
  -2   2   3 3727.58  121.02   1 0.05495-0.21635 0.74296-0.62516-0.65138 0.70934
  -2   2   2 1192.62   29.74   1 0.05280-0.21837 0.62678-0.50895-0.76082 0.79085
  -2   2   1 4409.50  129.47   1 0.04592-0.21555 0.45868-0.34094-0.87064 0.87276
  -2   1   1  601.57   20.82   1 0.05069-0.22038 0.74076-0.68182-0.65476 0.65695
  -2   1   2  725.71   21.69   1 0.04632-0.21184 0.87341-0.81452-0.47239 0.50253
  -2   1   328694.47  311.90   1 0.04192-0.20334 0.93172-0.87284-0.35039 0.40844
  -2   1   4 2364.92   58.93   1 0.03896-0.19622 0.96095-0.90206-0.26501 0.35096
  -2   1   520500.74  282.58   1 0.03704-0.19014 0.97718-0.91833-0.20122 0.31502
  -2   1   6 6722.33  165.94   1 0.03605-0.18506 0.98678-0.92789-0.15080 0.29258
  -2   1   7  454.02   20.05   1 0.03569-0.18049 0.99261-0.93372-0.10932 0.27891
  -2   1   8 1280.13   42.99   1 0.03573-0.17645 0.99617-0.93724-0.07363 0.27117
  -2   1   9 4045.47  155.61   1 0.03601-0.17256 0.99821-0.93936-0.04201 0.26742
  -2   1  10  434.49   21.51   1 0.03665-0.16907 0.99915-0.94024-0.01383 0.26717
  -2   1  11   99.66   15.65   1 0.03743-0.16565 0.99929-0.94042 0.01210 0.26900
  -2   1  12  -11.28   13.75   1 0.03835-0.16247 0.99880-0.93992 0.03637 0.27276
  -2   1  13   25.72   15.36   1 0.03939-0.15931 0.99780-0.93894 0.05901 0.27791
  -2   1  14  148.70   19.03   1 0.04052-0.15631 0.99636-0.93747 0.08058 0.28428
  -2   1  15  153.91   20.41   1 0.04169-0.15332 0.99453-0.93569 0.10125 0.29144
  -2   1  16   20.83   17.62   1 0.04291-0.15044 0.99236-0.93348 0.12107 0.29955
  -2   1  17   90.07   21.24   1 0.04423-0.14758 0.98987-0.93094 0.14023 0.30834
  -2   1  18  430.07   30.47   1 0.04551-0.14475 0.98709-0.92817 0.15889 0.31747
  -2   1  19   24.42   20.80   1 0.04687-0.14190 0.98402-0.92511 0.17709 0.32715
  -2   1  20   41.91   21.71   1 0.04818-0.13914 0.98066-0.92177 0.19497 0.33716
  -2   1  21  437.31   33.88   1 0.04958-0.13633 0.97706-0.91815 0.21241 0.34758
  -2   1  22   59.79   23.65   1 0.05095-0.13356 0.97320-0.91424 0.22956 0.35836
  -2   1  23   80.92   25.45   1 0.05228-0.13081 0.96905-0.91016 0.24658 0.36919
  -2   1  24  200.86   29.95   1 0.05367-0.12803 0.96465-0.90575 0.26333 0.38042
  -2   1  25    0.94   23.53   1 0.05506-0.12525 0.96002-0.90108 0.27980 0.39186
  -2   1  26  184.46   31.73   1 0.05644-0.12250 0.95517-0.89614 0.29600 0.40351
  -2   1  27    0.37   25.58   1 0.05778-0.11972 0.95000-0.89106 0.31224 0.41507
  -2   1  28   20.03   25.53   1 0.05916-0.11690 0.94456-0.88569 0.32838 0.42686
  -2   1  29   17.62   28.77   1 0.06051-0.11413 0.93897-0.87986 0.34407 0.43914
  -2   1  30    7.31   25.94   1 0.06182-0.11134 0.93301-0.87404 0.35996 0.45103
  -2   0  30   16.05   25.99   1 0.05538-0.10482 0.90659-0.90644 0.42213 0.38890
  -2   0  29   -2.42   27.17   1 0.05378-0.10735 0.91259-0.91257 0.40900 0.37415
  -2   0  28   34.13   27.02   1 0.05216-0.10986 0.91841-0.91840 0.39576 0.35945
  -2   0  27  -17.53   22.21   1 0.05046-0.11241 0.92398-0.92395 0.38257 0.34479
  -2   0  26   77.35   29.34   1 0.04876-0.11488 0.92931-0.92928 0.36944 0.33002
  -2   0  25   31.60   23.67   1 0.04713-0.11728 0.93445-0.93433 0.35623 0.31532
  -2   0  24   26.46   22.29   1 0.04533-0.11972 0.93925-0.93922 0.34336 0.30033
  -2   0  23   54.29   22.57   1 0.04358-0.12209 0.94389-0.94384 0.33041 0.28541
  -2   0  22  -12.43   20.55   1 0.04176-0.12443 0.94825-0.94829 0.31768 0.27022
  -2   0  21  -27.59   19.79   1 0.03999-0.12677 0.95250-0.95237 0.30469 0.25540
  -2   0  20   20.33   21.52   1 0.03808-0.12907 0.95639-0.95637 0.29222 0.23997
  -2   0  19   64.35   21.67   1 0.03624-0.13128 0.96014-0.96011 0.27967 0.22461
  -2   0  18 2300.15   72.51   1 0.03428-0.13353 0.96365-0.96363 0.26730 0.20910
  -2   0  17   34.34   19.55   1 0.03233-0.13567 0.96694-0.96696 0.25514 0.19331
  -2   0  16  257.80   24.85   1 0.03033-0.13788 0.97006-0.96997 0.24300 0.17767
  -2   0  15    3.05   16.20   1 0.02827-0.13993 0.97289-0.97288 0.23138 0.16140
  -2   0  14   -6.16   14.98   1 0.02611-0.14196 0.97551-0.97557 0.22005 0.14477
  -2   0  13  -14.70   14.09   1 0.02402-0.14400 0.97799-0.97796 0.20873 0.12826
  -2   0  12 4517.38  173.43   1 0.02174-0.14586 0.98018-0.98021 0.19814 0.11086
  -2   0  11    1.09   13.04   1 0.01943-0.14767 0.98214-0.98221 0.18813 0.09302
  -2   0  10 1194.42   31.09   1 0.01702-0.14944 0.98391-0.98394 0.17861 0.07464
  -2   0   9  -11.05   11.64   1 0.01451-0.15107 0.98538-0.98544 0.17021 0.05519
  -2   0   820968.81  318.15   1 0.01186-0.15259 0.98661-0.98662 0.16280 0.03470
  -2   0   7   14.30   13.69   1 0.00889-0.15369 0.98745-0.98753 0.15741 0.01216
  -2   0   6 9693.69  213.86   1 0.00568-0.15471 0.98788-0.98795 0.15441-0.01263
  -2   0   5   12.37   12.90   1 0.00200-0.15518 0.98770-0.98777 0.15507-0.04123
  -2   0   4 4238.62  129.83   1-0.00248-0.15478 0.98646-0.98655 0.16193-0.07602
  -2   0   3   27.63   13.56   1-0.00830-0.15306 0.98308-0.98319 0.17986-0.12183
  -2   0   2 9506.97  178.25   1-0.01708-0.14855 0.97414-0.97426 0.22036-0.19019
  -2   0   1   11.11   11.46   1-0.03394-0.13584 0.94434-0.94447 0.31863-0.31637
  -2  -1   1  514.52   20.95   1-0.12808-0.04163 0.49186-0.55091 0.83262-0.83054
  -2  -1   2  762.47   22.85   1-0.09550-0.07004 0.66999-0.72903 0.71388-0.68387
  -2  -1   328473.19  311.19   1-0.07165-0.08979 0.77296-0.83202 0.61281-0.55487
  -2  -1   4 2401.63   63.75   1-0.05425-0.10305 0.83318-0.89219 0.53624-0.45039
  -2  -1   521419.98  286.97   1-0.04136-0.11176 0.86961-0.92861 0.48049-0.36676
  -2  -1   6 7254.69  175.40   1-0.03130-0.11774 0.89259-0.95160 0.44025-0.29852
  -2  -1   7  396.36   20.26   1-0.02320-0.12165 0.90758-0.96655 0.41125-0.24171
  -2  -1   8 1253.80   34.73   1-0.01647-0.12429 0.91749-0.97647 0.39067-0.19316
  -2  -1   9 4226.64  145.93   1-0.01078-0.12580 0.92410-0.98307 0.37629-0.15093
  -2  -1  10  430.11   22.07   1-0.00574-0.12672 0.92839-0.98737 0.36671-0.11342
  -2  -1  11   96.40   16.17   1-0.00124-0.12699 0.93110-0.99005 0.36066-0.07958
  -2  -1  12   -5.83   13.88   1 0.00279-0.12697 0.93254-0.99150 0.35759-0.04851
  -2  -1  13   35.29   15.66   1 0.00651-0.12649 0.93305-0.99201 0.35681-0.01994
  -2  -1  14  140.81   19.25   1 0.00998-0.12585 0.93286-0.99174 0.35772 0.00709
  -2  -1  15  126.00   20.73   1 0.01317-0.12488 0.93192-0.99088 0.36052 0.03211
  -2  -1  16   10.89   17.58   1 0.01627-0.12379 0.93055-0.98945 0.36430 0.05631
  -2  -1  17   60.54   20.85   1 0.01915-0.12255 0.92871-0.98757 0.36920 0.07936
  -2  -1  18  406.93   30.95   1 0.02188-0.12112 0.92642-0.98530 0.37509 0.10126
  -2  -1  19   10.88   20.03   1 0.02446-0.11961 0.92373-0.98267 0.38181 0.12237
  -2  -1  20  -10.98   20.21   1 0.02704-0.11799 0.92081-0.97963 0.38894 0.14319
  -2  -1  21  434.34   34.57   1 0.02943-0.11629 0.91745-0.97634 0.39689 0.16305
  -2  -1  22    7.71   21.53   1 0.03180-0.11448 0.91383-0.97269 0.40525 0.18264
  -2  -1  23   58.07   23.58   1 0.03409-0.11257 0.90986-0.96880 0.41414 0.20162
  -2  -1  24  181.77   29.58   1 0.03631-0.11066 0.90569-0.96454 0.42325 0.22048
  -2  -1  25   27.15   24.40   1 0.03844-0.10868 0.90122-0.96002 0.43275 0.23890
  -2  -1  26   71.49   28.42   1 0.04054-0.10663 0.89650-0.95522 0.44247 0.25704
  -2  -1  27   18.39   24.14   1 0.04254-0.10452 0.89139-0.95025 0.45271 0.27458
  -2  -1  28   27.02   25.95   1 0.04454-0.10235 0.88609-0.94491 0.46303 0.29217
  -2  -1  29   38.65   28.15   1 0.04650-0.10012 0.88051-0.93933 0.47357 0.30949
  -2  -1  30    7.46   29.46   1 0.04838-0.09785 0.87458-0.93350 0.48446 0.32652
  -2  -1 -28   20.73   28.66   1-0.23596-0.05410-0.92970 0.87068-0.31515-0.49130
  -2  -1 -27   28.22   25.81   1-0.23487-0.05115-0.93525 0.87619-0.29726-0.48135
  -2  -1 -26    2.95   24.65   1-0.23368-0.04817-0.94051 0.88142-0.27910-0.47164
  -2  -1 -25   66.23   27.47   1-0.23251-0.04514-0.94546 0.88639-0.26066-0.46215
  -2  -1 -24    4.34   22.75   1-0.23141-0.04216-0.95006 0.89104-0.24193-0.45303
  -2  -1 -23   -9.13   22.22   1-0.23026-0.03914-0.95441 0.89530-0.22261-0.44446
  -2  -1 -22    1.90   21.94   1-0.22917-0.03598-0.95835 0.89940-0.20317-0.43598
  -2  -1 -21  -26.04   20.64   1-0.22817-0.03295-0.96199 0.90301-0.18295-0.42832
  -2  -1 -20   55.64   25.63   1-0.22707-0.02986-0.96528 0.90627-0.16214-0.42123
  -2  -1 -19   17.09   22.70   1-0.22603-0.02668-0.96817 0.90919-0.14072-0.41470
  -2  -1 -18   48.72   21.17   1-0.22510-0.02348-0.97064 0.91160-0.11836-0.40918
  -2  -1 -17  231.25   28.36   1-0.22425-0.02026-0.97261 0.91357-0.09521-0.40451
  -2  -1 -16   22.00   19.05   1-0.22336-0.01697-0.97407 0.91505-0.07096-0.40087
  -2  -1 -15  525.83   31.58   1-0.22267-0.01350-0.97489 0.91590-0.04543-0.39856
  -2  -1 -14  682.34   33.45   1-0.22203-0.00996-0.97499 0.91602-0.01812-0.39788
  -2  -1 -13 1764.48   51.64   1-0.22159-0.00626-0.97419 0.91526 0.01097-0.39913
  -2  -1 -12 3474.52  113.29   1-0.22122-0.00250-0.97228 0.91334 0.04265-0.40289
  -2  -1 -11    8.31   14.39   1-0.22109 0.00151-0.96893 0.91000 0.07723-0.40963
  -2  -1 -10   82.15   16.83   1-0.22116 0.00572-0.96362 0.90466 0.11582-0.42036
  -2  -1  -914680.96  302.61   1-0.22165 0.01044-0.95558 0.89669 0.15933-0.43592
  -2  -1  -8 1963.93   65.36   1-0.22238 0.01531-0.94358 0.88467 0.20967-0.45837
  -2  -1  -7   26.54   13.00   1-0.22358 0.02068-0.92558 0.86670 0.26888-0.48965
  -2  -1  -6   71.88   13.91   1-0.22531 0.02656-0.89805 0.83922 0.34011-0.53304
  -2  -1  -5 3202.48  131.47   1-0.22726 0.03268-0.85448 0.79565 0.42813-0.59318
  -2  -1  -4    3.08   11.80   1-0.22918 0.03864-0.78276 0.72391 0.53803-0.67530
  -2  -1  -3  177.34   14.93   1-0.22918 0.04280-0.66081 0.60197 0.67262-0.78205
  -2  -1  -2  345.57   18.58   1-0.22295 0.04080-0.45461 0.39578 0.81954-0.90110
  -2  -1  -1 3182.14   72.64   1-0.20303 0.02508-0.14448 0.08562 0.92746-0.98119
  -2  -1   0  109.50   15.17   1-0.16757-0.00624 0.20877-0.26774 0.92787-0.95372
  -2   0   0  743.60   21.06   1-0.08698-0.08681 0.76209-0.76230 0.62160-0.64731
  -2   0  -1  -21.47   12.91   1-0.22271 0.04477-0.47657 0.47662 0.80783-0.86147
  -2   0  -2 1999.92   48.76   1-0.21412 0.03191-0.90010 0.90011 0.34338-0.42479
  -2   0  -3   33.12   12.16   1-0.20479 0.01854-0.95595 0.95593 0.17765-0.28687
  -2   0  -4 2906.83  108.70   1-0.20082 0.01033-0.97132 0.97124 0.09639-0.23355
  -2   0  -5  -25.56   10.98   1-0.19937 0.00474-0.97705 0.97695 0.04514-0.21018
  -2   0  -611862.63  236.91   1-0.19920 0.00042-0.97931 0.97924 0.00730-0.20022
  -2   0  -7  -22.71   11.01   1-0.19944-0.00350-0.97995 0.97982-0.02281-0.19800
  -2   0  -8  337.28   19.72   1-0.20029-0.00679-0.97961 0.97956-0.04900-0.19966
  -2   0  -9  -11.50   12.60   1-0.20121-0.00998-0.97870 0.97861-0.07197-0.20453
  -2   0 -10 4385.47  174.41   1-0.20240-0.01297-0.97731 0.97718-0.09307-0.21141
  -2   0 -11   -8.83   14.14   1-0.20364-0.01592-0.97556 0.97543-0.11287-0.21950
  -2   0 -12 1706.62   50.27   1-0.20502-0.01870-0.97349 0.97333-0.13159-0.22870
  -2   0 -13   11.97   15.98   1-0.20651-0.02132-0.97110 0.97102-0.14975-0.23837
  -2   0 -14 2841.40   90.36   1-0.20795-0.02407-0.96849 0.96837-0.16707-0.24901
  -2   0 -15   25.71   18.61   1-0.20945-0.02671-0.96564 0.96549-0.18389-0.25999
  -2   0 -16  399.96   28.93   1-0.21093-0.02931-0.96254 0.96237-0.20040-0.27134
  -2   0 -17  -31.61   18.07   1-0.21246-0.03194-0.95919 0.95900-0.21660-0.28305
  -2   0 -18    0.85   20.62   1-0.21402-0.03460-0.95559 0.95540-0.23266-0.29496
  -2   0 -19   -4.27   21.21   1-0.21549-0.03725-0.95178 0.95158-0.24845-0.30710
  -2   0 -20  377.32   32.79   1-0.21704-0.03987-0.94774 0.94751-0.26395-0.31945
  -2   0 -21   21.54   21.35   1-0.21858-0.04242-0.94347 0.94324-0.27934-0.33186
  -2   0 -22  302.04   31.88   1-0.22013-0.04502-0.93890 0.93876-0.29478-0.34434
  -2   0 -23   20.80   23.93   1-0.22164-0.04766-0.93415 0.93400-0.30995-0.35703
  -2   0 -24  102.23   29.24   1-0.22313-0.05041-0.92922 0.92891-0.32484-0.37009
  -2   0 -25  -71.53   28.95   1-0.22461-0.05302-0.92395 0.92370-0.33996-0.38292
  -2   0 -26  609.96   45.85   1-0.22612-0.05574-0.91843 0.91826-0.35495-0.39578
  -2   0 -27   31.08   26.98   1-0.22756-0.05836-0.91269 0.91258-0.36985-0.40872
  -2   0 -28  122.37   30.96   1-0.22904-0.06114-0.90677 0.90651-0.38446-0.42200
  -2   1 -28   38.41   28.85   1-0.22137-0.06866-0.87713 0.93586-0.45467-0.35178
  -2   1 -27   10.45   25.91   1-0.21959-0.06640-0.88318 0.94170-0.44280-0.33583
  -2   1 -26   -6.28   25.44   1-0.21775-0.06402-0.88880 0.94743-0.43146-0.31930
  -2   1 -25   -9.65   28.09   1-0.21589-0.06176-0.89423 0.95289-0.42017-0.30264
  -2   1 -24  -12.04   24.30   1-0.21396-0.05951-0.89939 0.95805-0.40911-0.28588
  -2   1 -23   42.11   24.26   1-0.21200-0.05739-0.90437 0.96292-0.39810-0.26898
  -2   1 -22   44.27   22.95   1-0.21001-0.05519-0.90891 0.96768-0.38779-0.25133
  -2   1 -20  141.21   28.17   1-0.20577-0.05115-0.91749 0.97619-0.36755-0.21583
  -2   1 -19   73.76   22.41   1-0.20354-0.04916-0.92142 0.98005-0.35793-0.19750
  -2   1 -18  -19.92   20.05   1-0.20126-0.04732-0.92499 0.98367-0.34900-0.17854
  -2   1 -17  350.25   29.61   1-0.19890-0.04556-0.92829 0.98697-0.34062-0.15912
  -2   1 -16    9.22   19.67   1-0.19640-0.04393-0.93135 0.98997-0.33278-0.13907
  -2   1 -15  525.78   31.14   1-0.19383-0.04227-0.93395 0.99270-0.32610-0.11772
  -2   1 -14  778.24   34.00   1-0.19108-0.04092-0.93631 0.99500-0.32012-0.09587
  -2   1 -13 1743.91   48.66   1-0.18810-0.03972-0.93824 0.99690-0.31547-0.07270
  -2   1 -12 3246.77  100.77   1-0.18502-0.03868-0.93961 0.99833-0.31258-0.04767
  -2   1 -11   -1.40   14.18   1-0.18164-0.03793-0.94046 0.99915-0.31146-0.02094
  -2   1 -10   86.31   16.21   1-0.17782-0.03749-0.94052 0.99918-0.31306 0.00866
  -2   1  -914979.59  303.96   1-0.17365-0.03756-0.93942 0.99814-0.31841 0.04183
  -2   1  -8 1878.53   61.84   1-0.16868-0.03840-0.93682 0.99552-0.32845 0.07975
  -2   1  -7   78.57   13.36   1-0.16276-0.04015-0.93172 0.99041-0.34558 0.12482
  -2   1  -6   82.10   13.52   1-0.15540-0.04336-0.92234 0.98106-0.37320 0.18031
  -2   1  -5 3240.89  119.84   1-0.14543-0.04917-0.90513 0.96380-0.41692 0.25191
  -2   1  -4   47.88   12.23   1-0.13113-0.05928-0.87106 0.92972-0.48780 0.35069
  -2   1  -3  197.34   14.87   1-0.10811-0.07816-0.79635 0.85500-0.60473 0.49547
  -2   1  -2  420.76   18.30   1-0.06754-0.11464-0.61113 0.66977-0.79003 0.70852
  -2   1  -1 3030.75  114.61   1-0.00396-0.17401-0.16814 0.22686-0.97540 0.92173
  -2   1   0  100.32   14.50   1 0.04328-0.21708 0.41482-0.35595-0.89226 0.86650
  -2   2   0 1433.22   44.62   1 0.03122-0.20501 0.23365-0.11597-0.95633 0.93054
  -2   2  -1    2.00   11.16   1 0.00756-0.18553-0.02572 0.14335-0.98740 0.93372
  -2   2  -2  431.91   18.57   1-0.02169-0.16038-0.27166 0.38919-0.95471 0.87317
  -2   2  -3   33.04   12.11   1-0.05089-0.13537-0.46583 0.58336-0.88123 0.77186
  -2   2  -4  589.21   21.37   1-0.07600-0.11444-0.60266 0.72019-0.79695 0.65971
  -2   2  -5 1484.23   39.55   1-0.09619-0.09846-0.69420 0.81175-0.71984 0.55467
  -2   2  -6  291.84   18.08   1-0.11215-0.08665-0.75496 0.87249-0.65576 0.46273
  -2   2  -7  559.69   22.84   1-0.12497-0.07789-0.79573 0.91323-0.60479 0.38397
  -2   2  -8   64.87   14.40   1-0.13544-0.07159-0.82346 0.94100-0.56519 0.31651
  -2   2  -9 1063.68   31.67   1-0.14402-0.06715-0.84272 0.96025-0.53458 0.25800
  -2   2 -10  257.88   20.35   1-0.15137-0.06398-0.85617 0.97369-0.51127 0.20680
  -2   2 -11  147.16   18.49   1-0.15769-0.06179-0.86553 0.98306-0.49378 0.16146
  -2   2 -12   -0.10   14.99   1-0.16327-0.06037-0.87199 0.98953-0.48088 0.12064
  -2   2 -13   48.45   18.26   1-0.16830-0.05952-0.87623 0.99383-0.47180 0.08367
  -2   2 -14   55.59   19.71   1-0.17275-0.05928-0.87900 0.99650-0.46542 0.04934
  -2   2 -15   80.24   20.54   1-0.17682-0.05929-0.88034 0.99786-0.46181 0.01783
  -2   2 -16   44.64   20.53   1-0.18064-0.05963-0.88074 0.99820-0.46005-0.01177
  -2   2 -17   12.53   19.48   1-0.18422-0.06016-0.88013 0.99769-0.46033-0.03931
  -2   2 -18   32.37   20.63   1-0.18754-0.06103-0.87888 0.99647-0.46191-0.06559
  -2   2 -19   78.86   24.29   1-0.19068-0.06206-0.87706 0.99463-0.46464-0.09079
  -2   2 -20    7.69   22.80   1-0.19356-0.06331-0.87474 0.99222-0.46838-0.11506
  -2   2 -21   20.63   22.98   1-0.19644-0.06463-0.87188 0.98936-0.47309-0.13821
  -2   2 -22   73.18   26.71   1-0.19911-0.06609-0.86856 0.98608-0.47865-0.16043
  -2   2 -23  -10.94   21.09   1-0.20166-0.06763-0.86484 0.98238-0.48492-0.18206
  -2   2 -24    9.97   23.86   1-0.20418-0.06933-0.86076 0.97828-0.49171-0.20323
  -2   2 -25   47.94   28.31   1-0.20650-0.07110-0.85634 0.97383-0.49904-0.22381
  -2   2 -26   30.76   26.26   1-0.20886-0.07285-0.85152 0.96907-0.50689-0.24377
  -2   2 -27   43.84   31.70   1-0.21115-0.07483-0.84641 0.96394-0.51511-0.26343
  -2   2 -28    5.88   26.39   1-0.21320-0.07684-0.84099 0.95845-0.52371-0.28284
  -2   3 -28   39.57   29.32   1-0.20483-0.08524-0.79854 0.97483-0.59041-0.21611
  -2   3 -27   16.83   27.35   1-0.20231-0.08367-0.80304 0.97939-0.58461-0.19395
  -2   3 -26   46.18   27.35   1-0.19960-0.08210-0.80713 0.98349-0.57934-0.17137
  -2   3 -25   33.33   25.04   1-0.19688-0.08068-0.81072 0.98716-0.57470-0.14800
  -2   3 -24   53.21   26.19   1-0.19399-0.07949-0.81394 0.99027-0.57059-0.12438
  -2   3 -23    9.75   23.57   1-0.19102-0.07824-0.81649 0.99293-0.56742-0.09951
  -2   3 -22   -5.77   22.64   1-0.18789-0.07729-0.81858 0.99495-0.56492-0.07422
  -2   3 -21  172.40   30.07   1-0.18460-0.07644-0.82004 0.99636-0.56337-0.04786
  -2   3 -20  161.64   26.39   1-0.18110-0.07577-0.82068 0.99706-0.56306-0.02029
  -2   3 -19   -1.88   20.18   1-0.17742-0.07531-0.82060 0.99694-0.56383 0.00832
  -2   3 -18  549.89   36.32   1-0.17349-0.07501-0.81951 0.99590-0.56612 0.03860
  -2   3 -17   17.26   20.21   1-0.16932-0.07510-0.81732 0.99375-0.57002 0.07038
  -2   3 -16   88.34   22.58   1-0.16478-0.07544-0.81388 0.99032-0.57569 0.10391
  -2   3 -15    3.81   19.16   1-0.15992-0.07615-0.80899 0.98536-0.58335 0.13948
  -2   3 -14    9.26   18.54   1-0.15455-0.07735-0.80217 0.97852-0.59352 0.17750
  -2   3 -13   88.88   19.98   1-0.14872-0.07906-0.79292 0.96931-0.60663 0.21849
  -2   3 -12  322.22   24.22   1-0.14230-0.08130-0.78077 0.95717-0.62298 0.26274
  -2   3 -11   70.56   16.83   1-0.13507-0.08442-0.76494 0.94132-0.64304 0.31065
  -2   3 -10  595.84   27.61   1-0.12702-0.08834-0.74421 0.92062-0.66752 0.36304
  -2   3  -9   26.28   14.23   1-0.11774-0.09348-0.71744 0.89378-0.69662 0.41995
  -2   3  -8 1271.95   34.25   1-0.10721-0.09979-0.68214 0.85848-0.73136 0.48267
  -2   3  -7 1173.64   32.35   1-0.09510-0.10782-0.63615 0.81254-0.77144 0.55051
  -2   3  -6 2115.40   62.32   1-0.08117-0.11757-0.57601 0.75243-0.81653 0.62346
  -2   3  -5  536.75   22.31   1-0.06534-0.12926-0.49789 0.67432-0.86496 0.69979
  -2   3  -4  662.60   23.15   1-0.04752-0.14286-0.39797 0.57435-0.91311 0.77588
  -2   3  -3 1657.80   49.20   1-0.02822-0.15801-0.27413 0.45053-0.95482 0.84543
  -2   3  -2 3755.14  137.66   1-0.00843-0.17364-0.12751 0.30395-0.98204 0.90050
  -2   3  -1 4446.27  142.46   1 0.01041-0.18838 0.03460 0.14193-0.98667 0.93296
  -2   3   016609.01  259.91   1 0.02645-0.20020 0.20006-0.02355-0.96456 0.93879
  -2   4   0  711.65   24.41   1 0.02380-0.19761 0.19974 0.03569-0.96509 0.93934
  -2   4  -1 8506.65  208.51   1 0.01142-0.18939 0.07848 0.15698-0.98405 0.93033
  -2   4  -2 5462.97  176.50   1-0.00262-0.17950-0.04120 0.27656-0.98842 0.90690
  -2   4  -3 6722.45  188.64   1-0.01743-0.16881-0.15481 0.39013-0.97942 0.87001
  -2   4  -4  873.93   27.81   1-0.03244-0.15796-0.25810 0.49338-0.95970 0.82238
  -2   4  -5  110.22   15.92   1-0.04711-0.14749-0.34873 0.58405-0.93269 0.76744
  -2   4  -6 1958.55   54.83   1-0.06112-0.13756-0.42608 0.66133-0.90174 0.70877
  -2   4  -7 2465.71   78.66   1-0.07410-0.12872-0.49117 0.72642-0.86936 0.64849
  -2   4  -8   17.75   14.17   1-0.08600-0.12100-0.54496 0.78022-0.83765 0.58893
  -2   4  -9 1421.50   39.08   1-0.09680-0.11437-0.58929 0.82450-0.80769 0.53107
  -2   4 -10  194.97   20.80   1-0.10664-0.10865-0.62532 0.86056-0.78043 0.47600
  -2   4 -11  109.22   20.22   1-0.11553-0.10394-0.65489 0.89009-0.75585 0.42345
  -2   4 -12  342.41   26.26   1-0.12359-0.10003-0.67863 0.91394-0.73448 0.37414
  -2   4 -13   14.97   18.57   1-0.13102-0.09677-0.69810 0.93330-0.71572 0.32762
  -2   4 -14  680.48   35.63   1-0.13768-0.09428-0.71379 0.94898-0.69970 0.28360
  -2   4 -15  217.70   26.43   1-0.14389-0.09218-0.72630 0.96152-0.68624 0.24225
  -2   4 -16  -15.86   20.16   1-0.14960-0.09061-0.73628 0.97150-0.67502 0.20315
  -2   4 -17 1779.65   57.56   1-0.15487-0.08956-0.74407 0.97931-0.66588 0.16613
  -2   4 -18 1133.31   47.45   1-0.15984-0.08874-0.75010 0.98532-0.65854 0.13099
  -2   4 -19  273.93   30.25   1-0.16440-0.08825-0.75452 0.98979-0.65292 0.09746
  -2   4 -20  351.00   32.92   1-0.16876-0.08808-0.75772 0.99293-0.64866 0.06532
  -2   4 -21  987.72   47.06   1-0.17282-0.08814-0.75972 0.99492-0.64579 0.03459
  -2   4 -22   23.16   32.69   1-0.17671-0.08851-0.76075 0.99588-0.64405 0.00484
  -2   4 -23  180.34   30.61   1-0.18032-0.08896-0.76083 0.99595-0.64348-0.02360
  -2   4 -24   49.17   25.23   1-0.18387-0.08960-0.75995 0.99522-0.64404-0.05084
  -2   4 -25   13.45   28.94   1-0.18716-0.09042-0.75844 0.99376-0.64538-0.07738
  -2   4 -26   18.13   24.18   1-0.19030-0.09148-0.75642 0.99162-0.64734-0.10337
  -2   4 -27   -3.77   26.63   1-0.19335-0.09252-0.75373 0.98888-0.65006-0.12845
  -2   5 -26  -13.10   24.60   1-0.18115-0.10065-0.70054 0.99454-0.70968-0.04105
  -2   5 -25   28.15   26.27   1-0.17757-0.09996-0.70090 0.99496-0.70971-0.01308
  -2   5 -24  101.46   28.18   1-0.17389-0.09956-0.70043 0.99453-0.71055 0.01557
  -2   5 -23   -8.41   28.05   1-0.17002-0.09929-0.69901 0.99318-0.71233 0.04536
  -2   5 -22    9.67   24.30   1-0.16588-0.09931-0.69676 0.99082-0.71494 0.07574
  -2   5 -21   54.28   23.99   1-0.16158-0.09948-0.69328 0.98733-0.71870 0.10736
  -2   5 -20   13.74   22.95   1-0.15700-0.09985-0.68856 0.98257-0.72361 0.14016
  -2   5 -19  268.39   30.33   1-0.15217-0.10042-0.68220 0.97631-0.72999 0.17457
  -2   5 -18  123.05   25.44   1-0.14701-0.10149-0.67441 0.96848-0.73754 0.20985
  -2   5 -17 1781.69   55.83   1-0.14157-0.10283-0.66464 0.95872-0.74667 0.24691
  -2   5 -16  195.20   27.65   1-0.13575-0.10445-0.65265 0.94678-0.75744 0.28557
  -2   5 -15  578.34   35.99   1-0.12952-0.10654-0.63825 0.93235-0.76982 0.32588
  -2   5 -14   14.76   19.42   1-0.12281-0.10907-0.62089 0.91501-0.78400 0.36791
  -2   5 -13 1140.27   42.63   1-0.11564-0.11206-0.60016 0.89425-0.80000 0.41189
  -2   5 -12   15.93   19.61   1-0.10790-0.11569-0.57544 0.86954-0.81784 0.45763
  -2   5 -11   20.41   17.95   1-0.09954-0.11992-0.54633 0.84042-0.83729 0.50485
  -2   5 -10   13.96   16.88   1-0.09054-0.12479-0.51171 0.80584-0.85843 0.55389
  -2   5  -9  114.69   19.41   1-0.08089-0.13030-0.47121 0.76538-0.88065 0.60393
  -2   5  -8   87.08   18.48   1-0.07054-0.13649-0.42388 0.71803-0.90349 0.65467
  -2   5  -7  454.84   25.65   1-0.05958-0.14328-0.36903 0.66314-0.92611 0.70522
  -2   5  -6 1081.05   35.01   1-0.04791-0.15082-0.30613 0.60032-0.94738 0.75429
  -2   5  -5   15.17   13.79   1-0.03598-0.15857-0.23502 0.52919-0.96591 0.80074
  -2   5  -4  211.79   19.11   1-0.02370-0.16668-0.15590 0.45009-0.98005 0.84277
  -2   5  -3 4340.76  165.29   1-0.01141-0.17482-0.06984 0.36407-0.98810 0.87867
  -2   5  -2 1063.37   31.45   1 0.00050-0.18257 0.02164 0.27255-0.98856 0.90701
  -2   5  -1 2217.20   75.83   1 0.01179-0.18971 0.11627 0.17804-0.98032 0.92661
  -2   5   0 1314.41   44.64   1 0.02205-0.19581 0.21151 0.08276-0.96294 0.93715
  -2   6   0 1343.97   38.90   1 0.02063-0.19436 0.22957 0.12357-0.95914 0.93339
  -2   6  -1   -8.13   14.39   1 0.01179-0.18970 0.15133 0.20189-0.97564 0.92197
  -2   6  -2 2067.59   62.75   1 0.00225-0.18427 0.07338 0.27975-0.98586 0.90435
  -2   6  -3  286.83   22.27   1-0.00777-0.17846-0.00287 0.35604-0.98999 0.88055
  -2   6  -4 1363.38   39.75   1-0.01817-0.17216-0.07591 0.42894-0.98857 0.85133
  -2   6  -5  662.12   30.21   1-0.02863-0.16587-0.14482 0.49788-0.98232 0.81713
  -2   6  -6  241.18   23.20   1-0.03910-0.15960-0.20855 0.56161-0.97221 0.77914
  -2   6  -7   54.80   18.66   1-0.04933-0.15345-0.26680 0.61983-0.95916 0.73825
  -2   6  -8  -42.15   16.07   1-0.05933-0.14765-0.31947 0.67242-0.94410 0.69531
  -2   6  -9  272.88   25.76   1-0.06894-0.14221-0.36643 0.71947-0.92788 0.65115
  -2   6 -10  152.05   23.89   1-0.07811-0.13722-0.40806 0.76108-0.91118 0.60658
  -2   6 -11  124.75   22.70   1-0.08679-0.13264-0.44466 0.79770-0.89456 0.56207
  -2   6 -12   30.47   22.30   1-0.09503-0.12851-0.47663 0.82966-0.87846 0.51818
  -2   6 -13  419.56   32.39   1-0.10281-0.12495-0.50460 0.85762-0.86307 0.47481
  -2   6 -14   50.18   21.35   1-0.11008-0.12181-0.52873 0.88174-0.84874 0.43260
  -2   6 -15   97.14   24.01   1-0.11703-0.11904-0.54952 0.90251-0.83556 0.39162
  -2   6 -16  579.19   38.02   1-0.12355-0.11663-0.56735 0.92036-0.82359 0.35181
  -2   6 -17  -23.21   21.52   1-0.12968-0.11470-0.58265 0.93563-0.81280 0.31308
  -2   6 -18  201.21   29.26   1-0.13546-0.11303-0.59563 0.94857-0.80322 0.27561
  -2   6 -20  370.35   36.54   1-0.14614-0.11067-0.61542 0.96841-0.78779 0.20453
  -2   6 -21    3.08   23.30   1-0.15100-0.10990-0.62287 0.97582-0.78168 0.17048
  -2   6 -22  137.64   33.25   1-0.15569-0.10940-0.62880 0.98175-0.77665 0.13749
  -2   6 -23   13.99   30.79   1-0.16011-0.10910-0.63337 0.98635-0.77264 0.10563
  -2   6 -24    9.74   26.07   1-0.16437-0.10908-0.63687 0.98977-0.76946 0.07445
  -2   6 -25    0.29   32.82   1-0.16846-0.10910-0.63919 0.99210-0.76723 0.04451
  -2   7 -24   98.69   33.29   1-0.15545-0.11785-0.57063 0.98239-0.82064 0.12575
  -2   7 -23    0.54   26.71   1-0.15101-0.11827-0.56523 0.97704-0.82456 0.15757
  -2   7 -22   11.29   25.15   1-0.14625-0.11880-0.55863 0.97046-0.82922 0.18997
  -2   7 -21  -18.52   22.53   1-0.14141-0.11956-0.55056 0.96240-0.83473 0.22342
  -2   7 -20   27.21   25.82   1-0.13627-0.12056-0.54098 0.95279-0.84107 0.25765
  -2   7 -19  164.39   28.38   1-0.13082-0.12183-0.52970 0.94147-0.84828 0.29273
  -2   7 -18   26.68   24.21   1-0.12519-0.12325-0.51637 0.92819-0.85647 0.32889
  -2   7 -17  448.56   35.53   1-0.11923-0.12506-0.50095 0.91283-0.86552 0.36583
  -2   7 -16  232.57   29.90   1-0.11295-0.12721-0.48336 0.89517-0.87534 0.40356
  -2   7 -15   -8.70   20.24   1-0.10640-0.12966-0.46307 0.87497-0.88604 0.44207
  -2   7 -14  142.89   26.64   1-0.09951-0.13232-0.44013 0.85199-0.89736 0.48130
  -2   7 -13   73.72   24.23   1-0.09229-0.13544-0.41401 0.82589-0.90931 0.52115
  -2   7 -12    1.28   20.55   1-0.08469-0.13890-0.38472 0.79658-0.92158 0.56121
  -2   7 -11  -23.27   19.85   1-0.07675-0.14266-0.35168 0.76359-0.93407 0.60158
  -2   7 -10   14.94   20.72   1-0.06850-0.14671-0.31480 0.72669-0.94640 0.64189
  -2   7  -9  954.62   39.77   1-0.05991-0.15120-0.27413 0.68601-0.95811 0.68136
  -2   7  -8  225.54   25.18   1-0.05115-0.15581-0.22893 0.64087-0.96893 0.72019
  -2   7  -7 1352.11   44.16   1-0.04208-0.16069-0.17998 0.59187-0.97813 0.75721
  -2   7  -6  573.57   31.62   1-0.03296-0.16567-0.12679 0.53874-0.98527 0.79223
  -2   7  -5   51.84   18.51   1-0.02373-0.17078-0.06992 0.48190-0.98971 0.82450
  -2   7  -4  477.24   29.67   1-0.01457-0.17575-0.00951 0.42148-0.99089 0.85364
  -2   7  -3  666.85   32.04   1-0.00558-0.18062 0.05355 0.35837-0.98826 0.87891
  -2   7  -2  320.32   24.97   1 0.00314-0.18516 0.11849 0.29349-0.98142 0.89990
  -2   7  -1 1193.60   38.90   1 0.01153-0.18944 0.18462 0.22744-0.97006 0.91640
  -2   7   0  284.37   24.16   1 0.01937-0.19307 0.25091 0.16110-0.95413 0.92839
  -2   8   0  106.91   23.33   1 0.01812-0.19185 0.27439 0.19647-0.94801 0.92233
  -2   8  -1   88.00   21.32   1 0.01108-0.18893 0.21694 0.25393-0.96358 0.90995
  -2   8  -2   81.73   21.40   1 0.00361-0.18564 0.15967 0.31117-0.97562 0.89409
  -2   8  -3   37.14   19.59   1-0.00417-0.18200 0.10336 0.36751-0.98417 0.87485
  -2   8  -4    8.79   18.70   1-0.01211-0.17821 0.04807 0.42286-0.98945 0.85214
  -2   8  -5  774.07   36.87   1-0.02029-0.17414-0.00533 0.47612-0.99167 0.82651
  -2   8  -6  543.37   33.52   1-0.02859-0.17007-0.05632 0.52712-0.99116 0.79808
  -2   8  -7   11.68   19.90   1-0.03686-0.16594-0.10443 0.57521-0.98829 0.76745
  -2   8  -8  167.92   25.16   1-0.04504-0.16188-0.14989 0.62072-0.98341 0.73457
  -2   8  -9   67.62   23.71   1-0.05318-0.15791-0.19204 0.66283-0.97699 0.70035
  -2   8 -10    2.04   20.93   1-0.06109-0.15418-0.23132 0.70207-0.96928 0.66461
  -2   8 -11  414.32   32.69   1-0.06882-0.15052-0.26710 0.73780-0.96080 0.62837
  -2   8 -12 1240.85   50.41   1-0.07637-0.14716-0.29976 0.77055-0.95179 0.59142
  -2   8 -13  -13.21   20.48   1-0.08367-0.14405-0.32953 0.80022-0.94247 0.55430
  -2   8 -14  184.76   28.11   1-0.09069-0.14119-0.35629 0.82705-0.93317 0.51710
  -2   8 -15  -27.83   21.78   1-0.09744-0.13852-0.38058 0.85128-0.92393 0.47993
  -2   8 -16  -12.63   24.52   1-0.10395-0.13623-0.40219 0.87289-0.91506 0.44309
  -2   8 -17  228.76   31.22   1-0.11023-0.13407-0.42131 0.89201-0.90666 0.40697
  -2   8 -18  163.14   30.47   1-0.11620-0.13229-0.43833 0.90906-0.89873 0.37108
  -2   8 -19   30.66   24.17   1-0.12194-0.13070-0.45330 0.92403-0.89138 0.33589
  -2   8 -20   29.76   25.98   1-0.12744-0.12933-0.46642 0.93717-0.88465 0.30119
  -2   8 -21   -8.97   25.24   1-0.13269-0.12818-0.47790 0.94854-0.87851 0.26728
  -2   8 -22   69.88   29.17   1-0.13775-0.12729-0.48762 0.95830-0.87312 0.23406
  -2   8 -23   82.07   31.17   1-0.14265-0.12661-0.49591 0.96665-0.86837 0.20129
  -2   9 -21   32.68   30.02   1-0.12497-0.13589-0.40591 0.93543-0.91393 0.30251
  -2   9 -20   23.53   25.30   1-0.11964-0.13706-0.39317 0.92274-0.91938 0.33587
  -2   9 -19  -41.65   23.28   1-0.11418-0.13846-0.37874 0.90831-0.92527 0.36978
  -2   9 -18  139.26   30.51   1-0.10847-0.13999-0.36255 0.89213-0.93154 0.40397
  -2   9 -17  -16.93   24.08   1-0.10252-0.14181-0.34457 0.87411-0.93808 0.43835
  -2   9 -16   43.99   28.10   1-0.09640-0.14376-0.32444 0.85402-0.94491 0.47309
  -2   9 -15   30.94   23.19   1-0.08999-0.14597-0.30227 0.83182-0.95185 0.50790
  -2   9 -14    1.08   24.56   1-0.08344-0.14839-0.27771 0.80732-0.95885 0.54278
  -2   9 -13   42.35   24.05   1-0.07666-0.15103-0.25088 0.78055-0.96569 0.57742
  -2   9 -12   52.72   24.82   1-0.06974-0.15379-0.22156 0.75121-0.97224 0.61193
  -2   9 -11   39.06   25.00   1-0.06260-0.15677-0.18990 0.71956-0.97825 0.64571
  -2   9 -10    3.17   22.25   1-0.05538-0.15983-0.15539 0.68508-0.98359 0.67909
  -2   9  -9  226.48   29.04   1-0.04803-0.16308-0.11868 0.64831-0.98790 0.71123
  -2   9  -8   40.71   22.70   1-0.04053-0.16646-0.07927 0.60900-0.99099 0.74217
  -2   9  -7   -0.21   20.25   1-0.03297-0.16984-0.03770 0.56743-0.99254 0.77153
  -2   9  -6    8.66   20.97   1-0.02543-0.17317 0.00630 0.52337-0.99231 0.79932
  -2   9  -5  356.00   30.80   1-0.01801-0.17649 0.05213 0.47755-0.99004 0.82490
  -2   9  -4    6.77   20.67   1-0.01057-0.17973 0.09970 0.43011-0.98545 0.84816
  -2   9  -3  175.89   25.96   1-0.00335-0.18282 0.14852 0.38131-0.97837 0.86894
  -2   9  -2  763.35   38.22   1 0.00368-0.18572 0.19843 0.33142-0.96862 0.88713
  -2   9  -1   79.50   22.77   1 0.01047-0.18835 0.24875 0.28111-0.95614 0.90255
  -2   9   0 1132.35   44.33   1 0.01693-0.19068 0.29898 0.23085-0.94093 0.91516
  -2  10   0  162.86   26.78   1 0.01577-0.18944 0.32458 0.26417-0.93281 0.90701
  -2  10  -1  948.43   45.16   1 0.00972-0.18756 0.28000 0.30860-0.94778 0.89426
  -2  10  -2   94.38   25.06   1 0.00346-0.18552 0.23520 0.35347-0.96057 0.87909
  -2  10  -3   13.84   19.99   1-0.00298-0.18320 0.19082 0.39788-0.97111 0.86174
  -2  10  -4    5.49   20.29   1-0.00958-0.18073 0.14698 0.44168-0.97949 0.84215
  -2  10  -5  459.38   34.90   1-0.01640-0.17810 0.10446 0.48416-0.98575 0.82068
  -2  10  -6  133.19   25.70   1-0.02322-0.17539 0.06291 0.52567-0.99009 0.79710
  -2  10  -7   72.38   23.97   1-0.03015-0.17261 0.02288 0.56568-0.99264 0.77175
  -2  10  -8    2.77   20.29   1-0.03709-0.16985-0.01552 0.60413-0.99359 0.74470
  -2  10  -9    2.65   20.73   1-0.04405-0.16699-0.05190 0.64044-0.99314 0.71651
  -2  10 -10  -24.25   22.98   1-0.05093-0.16432-0.08640 0.67495-0.99148 0.68694
  -2  10 -11  268.34   32.99   1-0.05771-0.16161-0.11896 0.70745-0.98880 0.65639
  -2  10 -12  -19.38   27.96   1-0.06445-0.15906-0.14943 0.73791-0.98530 0.62499
  -2  10 -13  115.31   30.11   1-0.07107-0.15656-0.17780 0.76625-0.98118 0.59300
  -2  10 -14   58.77   26.81   1-0.07751-0.15429-0.20407 0.79261-0.97659 0.56042
  -2  10 -15   87.26   29.28   1-0.08384-0.15214-0.22844 0.81683-0.97166 0.52769
  -2  10 -16   39.22   26.15   1-0.09001-0.15017-0.25059 0.83908-0.96661 0.49477
  -2  10 -17   34.60   26.44   1-0.09595-0.14827-0.27102 0.85953-0.96145 0.46166
  -2  10 -18    9.93   27.57   1-0.10178-0.14660-0.28963 0.87811-0.95632 0.42861
  -2  10 -19   40.71   29.30   1-0.10747-0.14514-0.30644 0.89491-0.95133 0.39573
  -2  11 -17   37.58   28.16   1-0.09050-0.15377-0.20099 0.84827-0.97805 0.47829
  -2  11 -16   10.50   26.50   1-0.08467-0.15537-0.18058 0.82793-0.98164 0.50982
  -2  11 -15   40.85   27.01   1-0.07873-0.15726-0.15867 0.80603-0.98498 0.54091
  -2  11 -14  112.88   28.87   1-0.07266-0.15917-0.13489 0.78230-0.98803 0.57189
  -2  11 -13  110.02   28.43   1-0.06650-0.16109-0.10940 0.75680-0.99065 0.60253
  -2  11 -12  253.57   33.30   1-0.06027-0.16323-0.08224 0.72966-0.99270 0.63242
  -2  11 -11  501.16   41.82   1-0.05393-0.16549-0.05337 0.70080-0.99405 0.66161
  -2  11 -10  255.60   33.94   1-0.04751-0.16774-0.02281 0.67023-0.99457 0.69001
  -2  11  -9  341.10   37.47   1-0.04104-0.17000 0.00941 0.63806-0.99410 0.71739
  -2  11  -8  275.73   33.90   1-0.03461-0.17231 0.04325 0.60417-0.99250 0.74376
  -2  11  -7   -6.48   29.30   1-0.02807-0.17463 0.07835 0.56914-0.98960 0.76861
  -2  11  -6   16.15   23.58   1-0.02169-0.17690 0.11495 0.53245-0.98529 0.79229
  -2  11  -5   48.56   26.01   1-0.01532-0.17910 0.15269 0.49473-0.97941 0.81433
  -2  11  -4  356.12   34.39   1-0.00910-0.18121 0.19145 0.45604-0.97186 0.83470
  -2  11  -3   97.85   25.61   1-0.00295-0.18322 0.23067 0.41677-0.96260 0.85323
  -2  11  -2  536.42   37.56   1 0.00306-0.18507 0.27057 0.37703-0.95148 0.86992
  -2  11  -1  311.40   31.94   1 0.00887-0.18670 0.31089 0.33674-0.93846 0.88489
  -2  11   0    6.36   23.16   1 0.01445-0.18817 0.35101 0.29661-0.92364 0.89789
  -2  12   0   59.96   25.72   1 0.01317-0.18679 0.37782 0.32857-0.91347 0.88776
  -2  12  -1   51.63   24.47   1 0.00789-0.18568 0.34161 0.36490-0.92813 0.87460
  -2  12  -2   84.06   28.08   1 0.00238-0.18440 0.30522 0.40111-0.94128 0.85989
  -2  12  -3  -34.22   22.85   1-0.00317-0.18291 0.26895 0.43749-0.95286 0.84345
  -2  12  -4  158.15   31.18   1-0.00892-0.18135 0.23317 0.47314-0.96287 0.82559
  -2  12  -5    3.09   23.60   1-0.01478-0.17964 0.19814 0.50818-0.97132 0.80626
  -2  12  -6   52.36   24.77   1-0.02065-0.17788 0.16361 0.54281-0.97838 0.78525
  -2  12  -7    8.95   22.91   1-0.02672-0.17608 0.13028 0.57609-0.98404 0.76316
  -2  12  -8    8.17   24.80   1-0.03271-0.17415 0.09759 0.60873-0.98847 0.73956
  -2  12  -9  -10.62   26.30   1-0.03879-0.17221 0.06641 0.63995-0.99170 0.71497
  -2  12 -10  -36.47   27.33   1-0.04484-0.17030 0.03644 0.66987-0.99388 0.68936
  -2  12 -11   -0.32   24.69   1-0.05090-0.16842 0.00771 0.69859-0.99513 0.66268
  -2  12 -12    0.36   30.59   1-0.05695-0.16654-0.01957 0.72586-0.99555 0.63523
  -2  12 -13   15.51   29.09   1-0.06289-0.16473-0.04537 0.75166-0.99526 0.60709
  -2  12 -14   79.38   31.87   1-0.06880-0.16305-0.06988 0.77609-0.99435 0.57820
  -2  13 -10   46.42   32.80   1-0.04288-0.17223 0.09199 0.67323-0.99013 0.68552
  -2  13  -9  119.74   30.05   1-0.03715-0.17387 0.11996 0.64527-0.98655 0.70981
  -2  13  -8   31.06   30.10   1-0.03149-0.17541 0.14909 0.61614-0.98198 0.73327
  -2  13  -7   -6.13   24.08   1-0.02578-0.17698 0.17884 0.58639-0.97640 0.75539
  -2  13  -6  120.90   29.75   1-0.02015-0.17843 0.20966 0.55553-0.96965 0.77659
  -2  13  -5   24.54   25.06   1-0.01458-0.17983 0.24133 0.52387-0.96167 0.79663
  -2  13  -4   38.13   24.45   1-0.00905-0.18116 0.27330 0.49189-0.95248 0.81522
  -2  13  -3    4.75   26.28   1-0.00371-0.18242 0.30598 0.45921-0.94194 0.83262
  -2  13  -2   27.55   26.13   1 0.00164-0.18355 0.33886 0.42651-0.93007 0.84854
  -2  13  -1  185.87   52.25   1 0.00670-0.18457 0.37197 0.39337-0.91684 0.86322
  -2  13   0   63.69   25.94   1 0.01172-0.18535 0.40514 0.36019-0.90220 0.87656
  -2  14   0   59.67   31.57   1 0.01022-0.18387 0.43263 0.39161-0.88990 0.86422
  -2  14  -1   79.92   31.63   1 0.00548-0.18327 0.40233 0.42186-0.90441 0.85084
  -1  -1   1  507.57   14.23   1-0.09110 0.00848 0.45013-0.50912 0.86492-0.84989
  -1  -1   2  445.93   13.07   1-0.05360-0.02491 0.66324-0.72225 0.73030-0.68732
  -1  -1   3   19.91    6.41   1-0.02700-0.04742 0.77938-0.83841 0.61510-0.54415
  -1  -1   4  147.37   10.27   1-0.00855-0.06173 0.84298-0.90202 0.53075-0.43188
  -1  -1   5 1851.20   50.32   1 0.00483-0.07092 0.87974-0.93873 0.47101-0.34430
  -1  -1   6 2869.93   68.90   1 0.01502-0.07696 0.90203-0.96100 0.42901-0.27436
  -1  -1   7  751.37   22.19   1 0.02308-0.08084 0.91604-0.97497 0.39957-0.21711
  -1  -1   8   12.78   11.59   1 0.02969-0.08330 0.92499-0.98394 0.37919-0.16884
  -1  -1   9  692.75   23.04   1 0.03531-0.08481 0.93083-0.98972 0.36512-0.12688
  -1  -1  10  263.08   17.84   1 0.04016-0.08555 0.93434-0.99330 0.35632-0.09005
  -1  -1  11    0.78   12.20   1 0.04452-0.08574 0.93641-0.99535 0.35099-0.05691
  -1  -1  12 1149.68   36.06   1 0.04848-0.08553 0.93741-0.99627 0.34841-0.02649
  -1  -1  13  118.45   18.01   1 0.05207-0.08497 0.93740-0.99631 0.34844 0.00136
  -1  -1  14   11.63   15.52   1 0.05540-0.08419 0.93676-0.99564 0.35015 0.02763
  -1  -1  15   48.83   17.81   1 0.05853-0.08316 0.93553-0.99440 0.35340 0.05233
  -1  -1  16  -24.18   15.40   1 0.06148-0.08195 0.93381-0.99269 0.35786 0.07561
  -1  -1  17  170.76   23.77   1 0.06427-0.08059 0.93166-0.99053 0.36339 0.09799
  -1  -1  18 1208.20   43.63   1 0.06693-0.07912 0.92910-0.98800 0.36982 0.11945
  -1  -1  19  184.32   25.80   1 0.06946-0.07754 0.92620-0.98512 0.37700 0.14017
  -1  -1  20  239.69   28.20   1 0.07195-0.07584 0.92304-0.98187 0.38461 0.16049
  -1  -1  21  336.64   32.12   1 0.07429-0.07407 0.91950-0.97835 0.39295 0.18005
  -1  -1  22   67.11   25.13   1 0.07661-0.07220 0.91576-0.97448 0.40156 0.19937
  -1  -1  23  134.36   26.91   1 0.07884-0.07024 0.91159-0.97045 0.41090 0.21778
  -1  -1  24  149.91   29.36   1 0.08096-0.06830 0.90720-0.96607 0.42049 0.23610
  -1  -1  25  131.39   30.23   1 0.08310-0.06621 0.90255-0.96140 0.43034 0.25418
  -1  -1  26  245.70   33.47   1 0.08514-0.06410 0.89767-0.95645 0.44043 0.27199
  -1  -1  27   24.45   25.62   1 0.08711-0.06194 0.89244-0.95128 0.45091 0.28939
  -1  -1  28   27.59   28.28   1 0.08904-0.05978 0.88701-0.94580 0.46148 0.30668
  -1  -1  29   13.85   26.54   1 0.09092-0.05750 0.88123-0.94007 0.47242 0.32372
  -1  -1  30   11.97   25.93   1 0.09281-0.05517 0.87522-0.93410 0.48345 0.34049
  -1   0  30   16.17   27.09   1 0.09981-0.06217 0.90663-0.90654 0.42045 0.40352
  -1   0  29   24.10   26.03   1 0.09823-0.06479 0.91278-0.91272 0.40687 0.38920
  -1   0  28   32.62   24.81   1 0.09665-0.06736 0.91867-0.91867 0.39336 0.37479
  -1   0  27   -1.38   24.94   1 0.09504-0.06991 0.92436-0.92428 0.37975 0.36060
  -1   0  26   62.53   26.48   1 0.09345-0.07240 0.92978-0.92973 0.36622 0.34617
  -1   0  25    7.18   21.68   1 0.09176-0.07491 0.93495-0.93491 0.35276 0.33181
  -1   0  24   29.96   24.22   1 0.09009-0.07740 0.93993-0.93987 0.33922 0.31736
  -1   0  23   -2.69   25.45   1 0.08842-0.07980 0.94466-0.94456 0.32577 0.30300
  -1   0  22  422.53   34.33   1 0.08666-0.08225 0.94916-0.94904 0.31240 0.28855
  -1   0  21  -13.91   20.79   1 0.08489-0.08464 0.95342-0.95335 0.29912 0.27387
  -1   0  20   47.24   21.12   1 0.08314-0.08697 0.95744-0.95745 0.28594 0.25912
  -1   0  19  -23.40   18.67   1 0.08130-0.08935 0.96129-0.96124 0.27267 0.24461
  -1   0  18  169.74   24.25   1 0.07949-0.09164 0.96492-0.96486 0.25951 0.22988
  -1   0  17   -2.23   17.94   1 0.07761-0.09394 0.96833-0.96826 0.24644 0.21506
  -1   0  16 1165.06   39.01   1 0.07570-0.09619 0.97150-0.97148 0.23364 0.20000
  -1   0  15   -4.98   15.15   1 0.07381-0.09839 0.97451-0.97448 0.22076 0.18487
  -1   0  14  630.27   27.75   1 0.07184-0.10057 0.97728-0.97726 0.20814 0.16966
  -1   0  13  -14.14   14.05   1 0.06983-0.10272 0.97984-0.97984 0.19576 0.15420
  -1   0  12  169.69   17.51   1 0.06779-0.10482 0.98222-0.98222 0.18347 0.13847
  -1   0  11   10.77   12.61   1 0.06568-0.10689 0.98438-0.98437 0.17157 0.12263
  -1   0  10  628.70   23.19   1 0.06353-0.10885 0.98634-0.98634 0.16005 0.10617
  -1   0   9   22.21   12.25   1 0.06129-0.11075 0.98808-0.98810 0.14905 0.08921
  -1   0   8 5161.04  150.71   1 0.05895-0.11258 0.98962-0.98963 0.13870 0.07172
  -1   0   7   -0.87   12.30   1 0.05650-0.11428 0.99091-0.99094 0.12944 0.05313
  -1   0   6 1857.00   46.04   1 0.05385-0.11577 0.99197-0.99200 0.12150 0.03317
  -1   0   5    7.44    7.95   1 0.05098-0.11703 0.99273-0.99275 0.11575 0.01100
  -1   0   4  253.83   10.79   1 0.04757-0.11777 0.99303-0.99308 0.11405-0.01515
  -1   0   3  379.38   11.53   1 0.04344-0.11781 0.99254-0.99259 0.11938-0.04834
  -1   0   2  312.04    9.41   1 0.03729-0.11582 0.98992-0.98998 0.14089-0.09774
  -1   0   1    7.14    4.55   1 0.02459-0.10727 0.97696-0.97705 0.21348-0.19825
  -1   1   1  525.77   11.96   1 0.09472-0.17731 0.59982-0.54088-0.77151 0.78662
  -1   1   2  478.19   12.05   1 0.09500-0.17347 0.79558-0.73663-0.57748 0.62053
  -1   1   3   41.62    7.00   1 0.09131-0.16568 0.88685-0.82786-0.43424 0.50525
  -1   1   4  179.02   10.47   1 0.08788-0.15803 0.93317-0.87428-0.33150 0.43033
  -1   1   5 1837.17   48.02   1 0.08547-0.15151 0.95886-0.89995-0.25493 0.38170
  -1   1   6 2924.72   69.01   1 0.08398-0.14588 0.97406-0.91512-0.19526 0.34994
  -1   1   7  788.03   22.25   1 0.08315-0.14086 0.98350-0.92460-0.14652 0.32902
  -1   1   8   22.71   12.27   1 0.08278-0.13639 0.98945-0.93055-0.10533 0.31571
  -1   1   9  730.15   23.78   1 0.08283-0.13230 0.99313-0.93417-0.06958 0.30801
  -1   1  10  316.24   18.51   1 0.08314-0.12846 0.99527-0.93635-0.03765 0.30396
  -1   1  11   -5.76   12.22   1 0.08368-0.12486 0.99628-0.93737-0.00885 0.30297
  -1   1  12 1142.39   32.55   1 0.08442-0.12143 0.99645-0.93753 0.01765 0.30429
  -1   1  13  156.95   18.27   1 0.08527-0.11813 0.99593-0.93701 0.04255 0.30745
  -1   1  14    9.21   14.50   1 0.08621-0.11495 0.99487-0.93596 0.06583 0.31197
  -1   1  15   59.95   17.92   1 0.08724-0.11186 0.99333-0.93441 0.08802 0.31772
  -1   1  16    9.58   16.74   1 0.08838-0.10881 0.99139-0.93248 0.10911 0.32438
  -1   1  17  174.39   23.17   1 0.08953-0.10585 0.98908-0.93013 0.12945 0.33194
  -1   1  18 1378.86   44.95   1 0.09074-0.10291 0.98642-0.92747 0.14921 0.34008
  -1   1  19  185.36   25.38   1 0.09200-0.09998 0.98345-0.92450 0.16839 0.34881
  -1   1  20  288.60   28.87   1 0.09327-0.09709 0.98019-0.92118 0.18698 0.35813
  -1   1  21  368.69   31.35   1 0.09453-0.09424 0.97661-0.91764 0.20532 0.36769
  -1   1  22   31.24   22.83   1 0.09582-0.09140 0.97280-0.91373 0.22309 0.37784
  -1   1  23  116.28   25.70   1 0.09714-0.08854 0.96867-0.90964 0.24077 0.38808
  -1   1  24  193.83   30.04   1 0.09847-0.08569 0.96425-0.90537 0.25820 0.39842
  -1   1  25  153.03   28.62   1 0.09975-0.08290 0.95962-0.90069 0.27521 0.40931
  -1   1  26  238.15   32.82   1 0.10111-0.08003 0.95473-0.89574 0.29197 0.42046
  -1   1  27   61.32   26.63   1 0.10241-0.07720 0.94955-0.89057 0.30863 0.43168
  -1   1  28   30.12   25.07   1 0.10370-0.07439 0.94408-0.88519 0.32519 0.44298
  -1   1  29   41.45   27.52   1 0.10503-0.07149 0.93837-0.87943 0.34150 0.45467
  -1   1  30  -11.40   25.69   1 0.10626-0.06871 0.93239-0.87351 0.35769 0.46626
  -1   2  30   66.84   29.88   1 0.11222-0.07450 0.95283-0.83482 0.29582 0.52822
  -1   2  29  122.53   31.73   1 0.11109-0.07763 0.95826-0.84039 0.27730 0.51879
  -1   2  28   19.34   26.00   1 0.11002-0.08071 0.96337-0.84559 0.25852 0.50973
  -1   2  27  107.32   29.05   1 0.10896-0.08381 0.96822-0.85033 0.23914 0.50120
  -1   2  26  338.87   37.09   1 0.10790-0.08690 0.97271-0.85481 0.21949 0.49290
  -1   2  25  238.64   31.23   1 0.10687-0.08999 0.97683-0.85896 0.19958 0.48499
  -1   2  24   17.07   23.80   1 0.10588-0.09305 0.98063-0.86269 0.17909 0.47764
  -1   2  23   -0.83   22.15   1 0.10483-0.09622 0.98402-0.86618 0.15833 0.47053
  -1   2  22    7.31   21.06   1 0.10384-0.09939 0.98704-0.86920 0.13682 0.46412
  -1   2  21  222.61   29.84   1 0.10292-0.10256 0.98964-0.87184 0.11474 0.45827
  -1   2  20   38.48   22.02   1 0.10199-0.10580 0.99180-0.87394 0.09191 0.45329
  -1   2  19    2.97   19.49   1 0.10109-0.10910 0.99346-0.87568 0.06833 0.44887
  -1   2  18  302.78   27.49   1 0.10028-0.11242 0.99457-0.87675 0.04368 0.44563
  -1   2  17  412.42   29.28   1 0.09956-0.11578 0.99506-0.87716 0.01797 0.44356
  -1   2  16  197.01   24.79   1 0.09884-0.11928 0.99484-0.87698-0.00897 0.44250
  -1   2  15   64.72   18.41   1 0.09824-0.12282 0.99380-0.87599-0.03730 0.44291
  -1   2  14 1196.79   37.41   1 0.09776-0.12645 0.99177-0.87392-0.06748 0.44523
  -1   2  13 1037.09   33.12   1 0.09737-0.13020 0.98856-0.87077-0.09951 0.44943
  -1   2  12  216.27   19.03   1 0.09711-0.13413 0.98384-0.86598-0.13436 0.45638
  -1   2  11  318.55   20.88   1 0.09703-0.13816 0.97728-0.85950-0.17194 0.46602
  -1   2  10  464.09   22.38   1 0.09712-0.14240 0.96825-0.85041-0.21333 0.47960
  -1   2   9  299.65   18.26   1 0.09740-0.14685 0.95593-0.83807-0.25936 0.49768
  -1   2   8 1510.15   40.96   1 0.09790-0.15149 0.93924-0.82138-0.31072 0.52118
  -1   2   7  111.98   14.41   1 0.09856-0.15630 0.91633-0.79844-0.36905 0.55165
  -1   2   6  471.11   19.54   1 0.09936-0.16122 0.88452-0.76667-0.43587 0.59052
  -1   2   5  425.44   18.81   1 0.10009-0.16613 0.83967-0.72177-0.51288 0.63966
  -1   2   4 9706.84  177.85   1 0.10032-0.17044 0.77557-0.65778-0.60130 0.70010
  -1   2   3 7914.94  159.36   1 0.09914-0.17345 0.68296-0.56510-0.70082 0.77175
  -1   2   2 5178.55  126.08   1 0.09498-0.17346 0.55032-0.43244-0.80611 0.84913
  -1   2   1  220.83   11.22   1 0.08545-0.16804 0.36819-0.25044-0.90275 0.91780
  -1   3   1    6.32   11.59   1 0.07917-0.16172 0.29560-0.11900-0.92962 0.94466
  -1   3   2  290.80   16.59   1 0.08913-0.16756 0.43415-0.25746-0.87313 0.91611
  -1   3   3  292.81   16.39   1 0.09596-0.17026 0.55189-0.37514-0.80482 0.87569
  -1   3   4 1447.00   43.20   1 0.10028-0.17038 0.64815-0.47148-0.73149 0.83024
  -1   3   5  229.27   16.42   1 0.10283-0.16882 0.72492-0.54826-0.65815 0.78481
  -1   3   6  323.92   18.78   1 0.10425-0.16609 0.78527-0.60855-0.58794 0.74254
  -1   3   7 3474.56  134.80   1 0.10496-0.16265 0.83253-0.65582-0.52221 0.70474
  -1   3   8   18.85   12.51   1 0.10529-0.15886 0.86944-0.69272-0.46158 0.67198
  -1   3   9   30.52   13.24   1 0.10548-0.15487 0.89839-0.72158-0.40584 0.64418
  -1   3  10  306.58   20.27   1 0.10554-0.15080 0.92124-0.74451-0.35448 0.62062
  -1   3  11 7643.17  228.22   1 0.10560-0.14673 0.93929-0.76257-0.30707 0.60115
  -1   3  12   51.10   15.66   1 0.10575-0.14269 0.95350-0.77675-0.26333 0.58531
  -1   3  13   88.94   17.58   1 0.10591-0.13876 0.96468-0.78785-0.22276 0.57264
  -1   3  14   20.91   17.12   1 0.10617-0.13486 0.97347-0.79666-0.18466 0.56250
  -1   3  15  724.41   32.33   1 0.10653-0.13103 0.98022-0.80339-0.14916 0.55483
  -1   3  16   15.07   18.77   1 0.10692-0.12728 0.98538-0.80863-0.11536 0.54899
  -1   3  17  111.13   22.59   1 0.10738-0.12363 0.98912-0.81231-0.08366 0.54517
  -1   3  18   21.62   20.15   1 0.10790-0.12004 0.99170-0.81496-0.05342 0.54270
  -1   3  19   24.48   20.52   1 0.10849-0.11648 0.99328-0.81652-0.02451 0.54175
  -1   3  20   16.88   21.54   1 0.10917-0.11297 0.99397-0.81718 0.00305 0.54203
  -1   3  21   43.79   23.26   1 0.10986-0.10950 0.99389-0.81715 0.02975 0.54327
  -1   3  22   20.03   22.68   1 0.11057-0.10613 0.99313-0.81641 0.05538 0.54546
  -1   3  23  -14.13   21.87   1 0.11135-0.10273 0.99175-0.81497 0.08013 0.54862
  -1   3  24   27.87   25.02   1 0.11218-0.09935 0.98979-0.81291 0.10415 0.55260
  -1   3  25  -38.99   29.51   1 0.11297-0.09607 0.98732-0.81053 0.12758 0.55696
  -1   3  26   43.03   26.04   1 0.11381-0.09278 0.98434-0.80762 0.15044 0.56199
  -1   3  27  112.85   30.38   1 0.11469-0.08946 0.98091-0.80417 0.17271 0.56770
  -1   3  28  100.47   31.03   1 0.11555-0.08623 0.97707-0.80026 0.19438 0.57391
  -1   3  29  202.95   35.65   1 0.11646-0.08295 0.97277-0.79610 0.21580 0.58036
  -1   4  29  150.15   36.27   1 0.12103-0.08746 0.98262-0.74707 0.15758 0.63854
  -1   4  28   14.22   27.81   1 0.12028-0.09084 0.98582-0.75016 0.13409 0.63410
  -1   4  27   23.39   26.74   1 0.11952-0.09423 0.98846-0.75289 0.11035 0.63002
  -1   4  26  103.14   27.95   1 0.11873-0.09768 0.99058-0.75491 0.08585 0.62668
  -1   4  25  141.45   29.22   1 0.11805-0.10107 0.99210-0.75636 0.06063 0.62399
  -1   4  24   67.64   27.66   1 0.11736-0.10450 0.99298-0.75734 0.03485 0.62180
  -1   4  23    2.75   21.69   1 0.11662-0.10800 0.99317-0.75742 0.00818 0.62063
  -1   4  22   18.46   22.96   1 0.11599-0.11147 0.99260-0.75693-0.01917 0.62010
  -1   4  21   22.07   23.72   1 0.11537-0.11497 0.99118-0.75542-0.04771 0.62072
  -1   4  20  -14.05   20.27   1 0.11476-0.11850 0.98886-0.75322-0.07689 0.62210
  -1   4  19   46.20   22.63   1 0.11418-0.12209 0.98546-0.74988-0.10755 0.62474
  -1   4  18  -12.05   19.96   1 0.11365-0.12569 0.98087-0.74526-0.13947 0.62876
  -1   4  17  225.00   27.10   1 0.11313-0.12933 0.97491-0.73923-0.17276 0.63426
  -1   4  16   95.46   21.90   1 0.11263-0.13302 0.96736-0.73174-0.20771 0.64119
  -1   4  15  317.09   27.38   1 0.11217-0.13670 0.95802-0.72239-0.24422 0.64989
  -1   4  14  376.07   27.15   1 0.11175-0.14039 0.94645-0.71076-0.28285 0.66067
  -1   4  13   41.83   18.04   1 0.11130-0.14409 0.93239-0.69674-0.32346 0.67339
  -1   4  12  907.04   35.51   1 0.11083-0.14778 0.91524-0.67958-0.36651 0.68852
  -1   4  11  103.83   18.06   1 0.11030-0.15140 0.89445-0.65886-0.41205 0.70609
  -1   4  10  427.11   25.27   1 0.10965-0.15491 0.86939-0.63382-0.46006 0.72627
  -1   4   9   42.60   14.44   1 0.10885-0.15826 0.83888-0.60323-0.51112 0.74941
  -1   4   8   29.73   13.52   1 0.10776-0.16131 0.80220-0.56657-0.56461 0.77503
  -1   4   7   19.41   12.72   1 0.10625-0.16394 0.75785-0.52223-0.62067 0.80315
  -1   4   6   14.77   12.24   1 0.10414-0.16596 0.70472-0.46909-0.67842 0.83303
  -1   4   5  105.90   14.31   1 0.10120-0.16717 0.64127-0.40564-0.73702 0.86371
  -1   4   4  -17.90   11.33   1 0.09712-0.16724 0.56648-0.33084-0.79471 0.89350
  -1   4   3  565.96   22.02   1 0.09162-0.16587 0.47954-0.24395-0.84932 0.92016
  -1   4   2   98.40   14.46   1 0.08435-0.16275 0.38123-0.14572-0.89778 0.94076
  -1   4   1  614.22   22.44   1 0.07528-0.15781 0.27266-0.03724-0.93725 0.95230
  -1   5   1  280.35   19.08   1 0.07254-0.15508 0.27040 0.02398-0.93850 0.95355
  -1   5   2  311.19   19.11   1 0.08072-0.15913 0.35876-0.06442-0.90753 0.95051
  -1   5   3  609.60   24.40   1 0.08775-0.16199 0.44133-0.14688-0.87000 0.94083
  -1   5   4  234.87   17.98   1 0.09354-0.16364 0.51742-0.22300-0.82716 0.92593
  -1   5   5  119.33   17.06   1 0.09827-0.16423 0.58586-0.29141-0.78079 0.90745
  -1   5   6  106.80   16.15   1 0.10208-0.16389 0.64668-0.35214-0.73223 0.88682
  -1   5   7  -10.86   13.10   1 0.10512-0.16278 0.70017-0.40567-0.68263 0.86514
  -1   5   8   26.12   14.66   1 0.10751-0.16105 0.74663-0.45224-0.63311 0.84347
  -1   5   9  923.34   32.90   1 0.10943-0.15884 0.78682-0.49227-0.58429 0.82262
  -1   5  10  220.14   21.78   1 0.11097-0.15622 0.82142-0.52698-0.53661 0.80281
  -1   5  11  128.18   20.14   1 0.11223-0.15333 0.85103-0.55659-0.49051 0.78457
  -1   5  12  836.93   34.47   1 0.11330-0.15020 0.87637-0.58192-0.44599 0.76796
  -1   5  13  701.95   33.09   1 0.11420-0.14697 0.89792-0.60331-0.40330 0.75321
  -1   5  14  305.41   27.56   1 0.11495-0.14363 0.91635-0.62188-0.36209 0.73983
  -1   5  15   24.83   20.10   1 0.11567-0.14019 0.93188-0.63736-0.32274 0.72836
  -1   5  16    1.99   20.69   1 0.11634-0.13670 0.94505-0.65052-0.28478 0.71837
  -1   5  17   67.89   23.03   1 0.11697-0.13320 0.95603-0.66144-0.24853 0.70998
  -1   5  18   82.59   24.54   1 0.11762-0.12964 0.96517-0.67057-0.21358 0.70294
  -1   5  19   12.32   21.80   1 0.11823-0.12612 0.97271-0.67810-0.17989 0.69718
  -1   5  20  136.33   26.96   1 0.11882-0.12260 0.97878-0.68418-0.14751 0.69262
  -1   5  22   42.15   23.82   1 0.12006-0.11557 0.98723-0.69262-0.08589 0.68680
  -1   5  23   -9.71   24.96   1 0.12071-0.11205 0.98986-0.69538-0.05639 0.68521
  -1   5  24  387.11   39.74   1 0.12141-0.10852 0.99154-0.69702-0.02804 0.68468
  -1   5  25  255.30   34.28   1 0.12203-0.10506 0.99239-0.69778-0.00037 0.68497
  -1   5  26  502.17   43.11   1 0.12270-0.10158 0.99245-0.69792 0.02663 0.68585
  -1   5  27  526.62   44.15   1 0.12342-0.09808 0.99179-0.69720 0.05276 0.68757
  -1   5  28  162.71   33.66   1 0.12406-0.09465 0.99047-0.69596 0.07849 0.68974
  -1   6  27   15.94   28.94   1 0.12637-0.10108 0.99186-0.63855 0.00106 0.73932
  -1   6  26    5.43   34.50   1 0.12570-0.10456 0.99103-0.63748-0.02679 0.73922
  -1   6  25    2.43   25.31   1 0.12502-0.10804 0.98939-0.63587-0.05496 0.73955
  -1   6  24  186.33   33.54   1 0.12438-0.11148 0.98684-0.63333-0.08393 0.74064
  -1   6  23  -28.59   24.60   1 0.12365-0.11501 0.98334-0.62996-0.11353 0.74234
  -1   6  22  140.31   30.60   1 0.12299-0.11845 0.97872-0.62525-0.14420 0.74511
  -1   6  21   77.72   27.17   1 0.12233-0.12187 0.97296-0.61957-0.17557 0.74860
  -1   6  20   33.07   22.76   1 0.12157-0.12535 0.96591-0.61249-0.20796 0.75308
  -1   6  19    1.30   22.17   1 0.12084-0.12875 0.95743-0.60400-0.24127 0.75855
  -1   6  18  -27.03   21.97   1 0.12009-0.13212 0.94736-0.59407-0.27561 0.76495
  -1   6  17  145.56   27.29   1 0.11930-0.13545 0.93545-0.58209-0.31123 0.77263
  -1   6  16   71.68   24.02   1 0.11843-0.13873 0.92166-0.56831-0.34770 0.78131
  -1   6  15  232.42   27.61   1 0.11747-0.14196 0.90557-0.55223-0.38554 0.79120
  -1   6  14  -21.58   19.34   1 0.11646-0.14505 0.88695-0.53349-0.42458 0.80237
  -1   6  13  205.43   26.23   1 0.11528-0.14805 0.86559-0.51215-0.46466 0.81455
  -1   6  12  205.31   24.13   1 0.11397-0.15086 0.84100-0.48752-0.50598 0.82792
  -1   6  11 3811.99  114.77   1 0.11242-0.15346 0.81310-0.45979-0.54801 0.84206
  -1   6  10  202.77   24.14   1 0.11061-0.15581 0.78124-0.42791-0.59098 0.85716
  -1   6   9 3176.21  106.73   1 0.10849-0.15785 0.74501-0.39159-0.63464 0.87289
  -1   6   8   19.47   16.27   1 0.10598-0.15946 0.70422-0.35082-0.67838 0.88874
  -1   6   7   -1.48   14.43   1 0.10296-0.16057 0.65849-0.30518-0.72182 0.90429
  -1   6   6  118.15   19.73   1 0.09941-0.16118 0.60747-0.25406-0.76447 0.91905
  -1   6   5   28.80   15.30   1 0.09516-0.16112 0.55123-0.19789-0.80546 0.93214
  -1   6   4   23.19   14.98   1 0.09022-0.16030 0.48971-0.13633-0.84407 0.94287
  -1   6   3 2460.89   78.51   1 0.08447-0.15871 0.42320-0.06983-0.87943 0.95027
  -1   6   2  973.09   34.50   1 0.07785-0.15623 0.35265 0.00057-0.91051 0.95349
  -1   6   1  597.37   27.94   1 0.07045-0.15295 0.27866 0.07454-0.93663 0.95171
  -1   7   1  418.00   26.30   1 0.06867-0.15117 0.29300 0.11917-0.93278 0.94790
  -1   7   2   -1.26   16.31   1 0.07544-0.15382 0.35645 0.05568-0.90963 0.95267
  -1   7   4    3.43   16.21   1 0.08720-0.15729 0.47602-0.06392-0.85233 0.95111
  -1   7   5  -18.00   16.30   1 0.09217-0.15813 0.53115-0.11892-0.81910 0.94579
  -1   7   6   13.95   17.84   1 0.09655-0.15836 0.58263-0.17039-0.78357 0.93817
  -1   7   7   68.11   19.65   1 0.10041-0.15807 0.63018-0.21792-0.74635 0.92883
  -1   7   8    1.19   18.25   1 0.10379-0.15723 0.67386-0.26167-0.70788 0.91825
  -1   7   9   53.49   20.49   1 0.10668-0.15603 0.71363-0.30132-0.66870 0.90696
  -1   7  10   -2.96   20.44   1 0.10923-0.15444 0.74965-0.33743-0.62917 0.89525
  -1   7  11  151.66   24.13   1 0.11147-0.15250 0.78219-0.36989-0.58951 0.88355
  -1   7  12  119.52   23.91   1 0.11343-0.15029 0.81142-0.39911-0.55002 0.87204
  -1   7  13  -10.94   21.01   1 0.11511-0.14788 0.83752-0.42531-0.51100 0.86090
  -1   7  14   44.42   22.76   1 0.11667-0.14522 0.86059-0.44828-0.47281 0.85055
  -1   7  15   13.14   21.97   1 0.11799-0.14246 0.88119-0.46885-0.43508 0.84077
  -1   7  16  -10.24   21.99   1 0.11922-0.13953 0.89938-0.48709-0.39812 0.83173
  -1   7  17  -18.04   21.31   1 0.12032-0.13651 0.91532-0.50305-0.36209 0.82355
  -1   7  18  -16.10   22.06   1 0.12135-0.13339 0.92926-0.51695-0.32696 0.81625
  -1   7  19  113.08   27.51   1 0.12230-0.13020 0.94144-0.52912-0.29251 0.80974
  -1   7  20  100.54   25.49   1 0.12323-0.12691 0.95197-0.53975-0.25882 0.80401
  -1   7  21  136.28   29.27   1 0.12404-0.12365 0.96095-0.54870-0.22617 0.79916
  -1   7  22   61.13   25.96   1 0.12487-0.12027 0.96856-0.55618-0.19424 0.79521
  -1   7  23   94.94   30.03   1 0.12563-0.11693 0.97490-0.56247-0.16314 0.79194
  -1   7  24   17.55   30.13   1 0.12639-0.11353 0.98012-0.56788-0.13255 0.78922
  -1   7  25   -2.47   26.39   1 0.12712-0.11010 0.98424-0.57186-0.10285 0.78744
  -1   7  26   10.63   26.60   1 0.12785-0.10663 0.98737-0.57497-0.07374 0.78624
  -1   8  25  -24.91   28.81   1 0.12837-0.11137 0.97790-0.50671-0.14417 0.82875
  -1   8  24  136.49   33.55   1 0.12758-0.11469 0.97237-0.50121-0.17437 0.83103
  -1   8  23   10.10   30.12   1 0.12670-0.11801 0.96575-0.49464-0.20509 0.83386
  -1   8  22  274.95   37.32   1 0.12584-0.12124 0.95786-0.48654-0.23660 0.83749
  -1   8  21  240.22   37.17   1 0.12489-0.12445 0.94874-0.47749-0.26852 0.84153
  -1   8  20   77.37   27.18   1 0.12388-0.12761 0.93819-0.46703-0.30113 0.84621
  -1   8  19   29.85   24.61   1 0.12281-0.13070 0.92614-0.45498-0.33436 0.85157
  -1   8  18   -1.74   24.98   1 0.12167-0.13368 0.91241-0.44116-0.36828 0.85761
  -1   8  17   28.32   24.54   1 0.12046-0.13655 0.89697-0.42584-0.40265 0.86412
  -1   8  16   26.36   22.79   1 0.11907-0.13938 0.87950-0.40822-0.43785 0.87136
  -1   8  15  218.73   28.75   1 0.11757-0.14205 0.86012-0.38904-0.47328 0.87890
  -1   8  14   11.51   22.47   1 0.11596-0.14452 0.83844-0.36732-0.50926 0.88704
  -1   8  13   -9.21   20.88   1 0.11413-0.14688 0.81435-0.34315-0.54565 0.89552
  -1   8  12   58.65   25.67   1 0.11212-0.14899 0.78782-0.31667-0.58212 0.90414
  -1   8  11   32.59   21.94   1 0.10987-0.15086 0.75852-0.28749-0.61875 0.91283
  -1   8  10   69.92   23.30   1 0.10733-0.15249 0.72644-0.25543-0.65520 0.92139
  -1   8   9    9.37   20.80   1 0.10450-0.15380 0.69136-0.22026-0.69134 0.92962
  -1   8   8   -7.76   18.98   1 0.10132-0.15477 0.65329-0.18215-0.72680 0.93717
  -1   8   7  301.66   29.20   1 0.09772-0.15538 0.61233-0.14124-0.76120 0.94369
  -1   8   6    6.13   19.73   1 0.09377-0.15557 0.56829-0.09723-0.79436 0.94894
  -1   8   5   85.95   22.32   1 0.08936-0.15530 0.52145-0.05049-0.82579 0.95249
  -1   8   4  820.16   37.00   1 0.08452-0.15455 0.47186-0.00075-0.85522 0.95400
  -1   8   3   49.79   20.50   1 0.07918-0.15337 0.41988 0.05118-0.88222 0.95305
  -1   8   2  171.90   24.72   1 0.07331-0.15170 0.36629 0.10464-0.90633 0.94938
  -1   8   1   -8.03   18.07   1 0.06703-0.14954 0.31094 0.15999-0.92750 0.94264
  -1   9   1  349.66   30.57   1 0.06557-0.14802 0.33131 0.19858-0.92097 0.93606
  -1   9   2   93.66   22.69   1 0.07140-0.14972 0.38021 0.14968-0.90121 0.94420
  -1   9   3   11.14   20.44   1 0.07690-0.15105 0.42806 0.10176-0.87896 0.94987
  -1   9   4  705.20   36.75   1 0.08199-0.15205 0.47455 0.05527-0.85439 0.95323
  -1   9   5 1200.37   45.16   1 0.08675-0.15262 0.51912 0.01087-0.82786 0.95452
  -1   9   6   38.84   21.46   1 0.09113-0.15283 0.56184-0.03187-0.79944 0.95401
  -1   9   7  173.82   26.67   1 0.09511-0.15271 0.60251-0.07253-0.76939 0.95191
  -1   9   8   18.29   21.67   1 0.09873-0.15222 0.64081-0.11089-0.73809 0.94852
  -1   9   9   92.54   25.35   1 0.10207-0.15139 0.67662-0.14657-0.70585 0.94413
  -1   9  10 1297.99   49.16   1 0.10511-0.15026 0.71010-0.18007-0.67275 0.93892
  -1   9  11   49.44   23.25   1 0.10783-0.14887 0.74117-0.21121-0.63911 0.93312
  -1   9  12   25.66   23.77   1 0.11032-0.14720 0.76999-0.24000-0.60496 0.92694
  -1   9  13  -47.42   22.12   1 0.11258-0.14531 0.79641-0.26646-0.57075 0.92058
  -1   9  14  -16.71   21.36   1 0.11464-0.14322 0.82063-0.29060-0.53649 0.91420
  -1   9  15   10.53   22.24   1 0.11650-0.14095 0.84281-0.31280-0.50220 0.90785
  -1   9  16   98.32   26.42   1 0.11823-0.13850 0.86287-0.33273-0.46828 0.90178
  -1   9  17   31.52   23.35   1 0.11979-0.13593 0.88115-0.35109-0.43443 0.89586
  -1   9  18   47.56   25.63   1 0.12123-0.13323 0.89766-0.36773-0.40088 0.89024
  -1   9  19  227.72   34.08   1 0.12257-0.13042 0.91240-0.38236-0.36789 0.88514
  -1   9  20  125.97   30.40   1 0.12379-0.12753 0.92554-0.39548-0.33540 0.88044
  -1   9  21   14.22   25.79   1 0.12497-0.12451 0.93729-0.40728-0.30315 0.87614
  -1   9  22   79.96   30.22   1 0.12605-0.12144 0.94759-0.41746-0.27154 0.87241
  -1   9  23  161.24   37.05   1 0.12709-0.11829 0.95663-0.42650-0.24029 0.86910
  -1  10  21   36.47   29.37   1 0.12442-0.12395 0.92717-0.33836-0.33089 0.90396
  -1  10  20   34.36   27.83   1 0.12313-0.12678 0.91460-0.32574-0.36250 0.90760
  -1  10  19   17.98   27.06   1 0.12170-0.12957 0.90066-0.31176-0.39433 0.91150
  -1  10  18  -24.03   25.51   1 0.12025-0.13216 0.88528-0.29642-0.42630 0.91565
  -1  10  17   55.80   26.75   1 0.11858-0.13474 0.86834-0.27953-0.45852 0.91998
  -1  10  16  138.81   29.17   1 0.11688-0.13709 0.84967-0.26074-0.49102 0.92457
  -1  10  15  -51.29   24.78   1 0.11493-0.13939 0.82940-0.24054-0.52344 0.92912
  -1  10  14   95.08   26.76   1 0.11291-0.14144 0.80728-0.21841-0.55595 0.93374
  -1  10  13   25.88   23.69   1 0.11068-0.14335 0.78324-0.19434-0.58844 0.93826
  -1  10  12   18.37   24.51   1 0.10826-0.14506 0.75744-0.16865-0.62052 0.94250
  -1  10  11   -3.84   22.19   1 0.10558-0.14659 0.72962-0.14083-0.65235 0.94640
  -1  10  10   57.27   24.42   1 0.10272-0.14784 0.69985-0.11105-0.68364 0.94982
  -1  10   9   12.73   22.26   1 0.09960-0.14885 0.66810-0.07932-0.71428 0.95255
  -1  10   8  256.39   31.87   1 0.09618-0.14963 0.63435-0.04547-0.74413 0.95444
  -1  10   7   84.77   27.37   1 0.09252-0.15007 0.59887-0.01007-0.77280 0.95530
  -1  10   6  876.71   43.94   1 0.08855-0.15022 0.56141 0.02738-0.80039 0.95493
  -1  10   5  -47.59   22.89   1 0.08423-0.15014 0.52256 0.06629-0.82640 0.95313
  -1  10   4 3165.68  100.90   1 0.07964-0.14970 0.48194 0.10678-0.85096 0.94975
  -1  10   3 1290.83   50.07   1 0.07475-0.14895 0.44007 0.14876-0.87371 0.94457
  -1  10   2 2918.06   85.64   1 0.06959-0.14786 0.39719 0.19163-0.89451 0.93749
  -1  10   1   93.74   26.37   1 0.06407-0.14652 0.35356 0.23510-0.91325 0.92840
  -1  11   1   -3.07   24.32   1 0.06255-0.14504 0.37702 0.27058-0.90445 0.91957
  -1  11   2   21.50   22.85   1 0.06774-0.14607 0.41636 0.23133-0.88645 0.92944
  -1  11   3   34.31   22.87   1 0.07268-0.14688 0.45507 0.19251-0.86674 0.93761
  -1  11   4  -29.46   21.20   1 0.07740-0.14741 0.49306 0.15456-0.84532 0.94414
  -1  11   5  130.81   30.38   1 0.08180-0.14772 0.53011 0.11753-0.82235 0.94913
  -1  11   6   17.30   22.47   1 0.08602-0.14773 0.56571 0.08202-0.79812 0.95268
  -1  11   7  -14.47   22.31   1 0.08994-0.14747 0.60024 0.04740-0.77245 0.95500
  -1  11   8    4.08   22.82   1 0.09361-0.14701 0.63311 0.01459-0.74583 0.95615
  -1  11   9   38.51   25.19   1 0.09699-0.14632 0.66469-0.01690-0.71805 0.95632
  -1  11  10   29.08   24.60   1 0.10020-0.14534 0.69471-0.04703-0.68937 0.95564
  -1  11  11   15.16   23.95   1 0.10316-0.14417 0.72279-0.07508-0.66029 0.95426
  -1  11  12  -52.32   22.04   1 0.10591-0.14278 0.74956-0.10174-0.63030 0.95230
  -1  11  13    6.14   24.72   1 0.10846-0.14120 0.77455-0.12682-0.60000 0.94988
  -1  11  14   -7.41   23.71   1 0.11086-0.13939 0.79790-0.15015-0.56934 0.94714
  -1  11  15  -15.94   23.39   1 0.11303-0.13747 0.81956-0.17172-0.53859 0.94418
  -1  11  16   42.57   26.22   1 0.11510-0.13534 0.83975-0.19188-0.50753 0.94107
  -1  11  17    9.88   25.19   1 0.11703-0.13306 0.85833-0.21047-0.47653 0.93791
  -1  11  18   -8.70   27.26   1 0.11875-0.13072 0.87553-0.22765-0.44541 0.93472
  -1  11  19   30.48   33.29   1 0.12044-0.12817 0.89120-0.24329-0.41449 0.93165
  -1  12  16   -8.29   27.31   1 0.11305-0.13327 0.83308-0.12654-0.51856 0.95219
  -1  12  15   38.01   26.02   1 0.11093-0.13523 0.81319-0.10654-0.54839 0.95398
  -1  12  14   16.20   26.88   1 0.10861-0.13709 0.79213-0.08549-0.57769 0.95548
  -1  12  13  -56.72   24.10   1 0.10610-0.13882 0.76958-0.06288-0.60680 0.95666
  -1  12  12   14.78   27.83   1 0.10351-0.14028 0.74562-0.03906-0.63548 0.95746
  -1  12  11  116.72   32.05   1 0.10069-0.14159 0.72024-0.01369-0.66368 0.95775
  -1  12  10   37.14   26.80   1 0.09762-0.14280 0.69355 0.01303-0.69122 0.95741
  -1  12   9   30.45   28.46   1 0.09442-0.14373 0.66544 0.04108-0.71810 0.95638
  -1  12   8   -0.06   23.90   1 0.09106-0.14442 0.63603 0.07062-0.74413 0.95453
  -1  12   7   -7.08   23.99   1 0.08738-0.14498 0.60534 0.10127-0.76928 0.95173
  -1  12   6    6.45   23.81   1 0.08354-0.14525 0.57370 0.13280-0.79323 0.94794
  -1  12   5  372.01   37.09   1 0.07951-0.14529 0.54069 0.16588-0.81624 0.94293
  -1  12   4   43.58   25.63   1 0.07515-0.14521 0.50694 0.19957-0.83790 0.93670
  -1  12   3  636.39   43.33   1 0.07069-0.14485 0.47238 0.23418-0.85820 0.92912
  -1  12   2  -16.53   23.10   1 0.06597-0.14424 0.43721 0.26929-0.87708 0.92017
  -1  12   1  308.58   34.65   1 0.06108-0.14347 0.40149 0.30500-0.89451 0.90970
  -1  13   1  -48.37   30.38   1 0.05947-0.14192 0.42658 0.33883-0.88354 0.89865
  -1  13   2   29.90   26.63   1 0.06418-0.14240 0.45919 0.30615-0.86655 0.90965
  -1  13   3   56.72   26.87   1 0.06868-0.14280 0.49131 0.27407-0.84833 0.91925
  -1  13   4    1.68   31.25   1 0.07298-0.14300 0.52306 0.24231-0.82879 0.92768
  -1  13   5   28.11   30.13   1 0.07715-0.14298 0.55393 0.21145-0.80821 0.93487
  -1  13   6   50.30   27.51   1 0.08109-0.14281 0.58431 0.18119-0.78635 0.94097
  -1  13   7    9.97   24.92   1 0.08492-0.14238 0.61359 0.15192-0.76360 0.94604
  -1  13   8  919.72   54.12   1 0.08847-0.14182 0.64215 0.12333-0.73975 0.95016
  -1  13   9   -0.09   32.09   1 0.09188-0.14106 0.66954 0.09599-0.71512 0.95340
  -1  13  10  453.08   42.94   1 0.09505-0.14014 0.69602 0.06940-0.68957 0.95586
  -1  13  11   46.54   29.37   1 0.09810-0.13899 0.72118 0.04428-0.66346 0.95762
  -1  13  12  259.46   38.19   1 0.10091-0.13775 0.74514 0.02031-0.63680 0.95875
  -1  14   6  -26.48   27.05   1 0.07870-0.14030 0.59720 0.22711-0.77756 0.93214
  -1  14   5    7.95   27.08   1 0.07484-0.14064 0.56932 0.25505-0.79839 0.92510
  -1  14   4   17.82   28.35   1 0.07079-0.14082 0.54073 0.28358-0.81828 0.91708
  -1  14   3   14.20   26.78   1 0.06662-0.14080 0.51164 0.31264-0.83710 0.90801
  -1  14   2   17.66   27.86   1 0.06230-0.14060 0.48209 0.34221-0.85485 0.89783
  -1  14   1   25.78   33.33   1 0.05784-0.14024 0.45227 0.37205-0.87143 0.88652
  -1  14   0  102.09   30.02   1 0.05323-0.13973 0.42224 0.40196-0.88687 0.87412
  -1  14  -1  -20.02   31.08   1 0.04847-0.13913 0.39220 0.43204-0.90111 0.86049
  -1  14  -2   17.62   32.25   1 0.04356-0.13841 0.36223 0.46193-0.91418 0.84576
  -1  14  -3   29.65   30.45   1 0.03860-0.13757 0.33220 0.49203-0.92614 0.82966
  -1  14  -4   53.30   28.78   1 0.03345-0.13665 0.30266 0.52153-0.93689 0.81257
  -1  14  -5   45.27   29.89   1 0.02834-0.13557 0.27335 0.55084-0.94654 0.79425
  -1  13 -12  -13.60   27.61   1-0.01127-0.12511 0.03220 0.73299-0.98997 0.64265
  -1  13 -11   58.54   30.33   1-0.00558-0.12662 0.05760 0.70760-0.98804 0.66867
  -1  13 -10   74.97   29.56   1 0.00012-0.12818 0.08387 0.68137-0.98536 0.69361
  -1  13  -9   80.94   48.94   1 0.00577-0.12973 0.11165 0.65356-0.98180 0.71814
  -1  13  -8   19.22   27.68   1 0.01147-0.13125 0.14024 0.62495-0.97731 0.74152
  -1  13  -7  -41.49   24.74   1 0.01713-0.13278 0.16993 0.59532-0.97177 0.76393
  -1  13  -6  201.87   34.39   1 0.02281-0.13423 0.20018 0.56513-0.96517 0.78504
  -1  13  -5   68.14   27.14   1 0.02831-0.13568 0.23143 0.53384-0.95737 0.80521
  -1  13  -4  888.08   51.32   1 0.03378-0.13700 0.26330 0.50194-0.94833 0.82415
  -1  13  -3   58.62   27.70   1 0.03918-0.13825 0.29539 0.46992-0.93808 0.84160
  -1  13  -2  830.73   49.89   1 0.04444-0.13936 0.32798 0.43725-0.92648 0.85790
  -1  13  -1   34.00   26.89   1 0.04959-0.14036 0.36084 0.40444-0.91352 0.87283
  -1  13   0   93.41   27.73   1 0.05462-0.14119 0.39373 0.37156-0.89921 0.88643
  -1  12   0   64.26   25.59   1 0.05593-0.14252 0.36546 0.34107-0.91043 0.89767
  -1  12  -1   17.63   24.82   1 0.05063-0.14139 0.32936 0.37709-0.92478 0.88414
  -1  12  -2  142.65   28.28   1 0.04514-0.14010 0.29344 0.41300-0.93753 0.86908
  -1  12  -3  -28.47   21.43   1 0.03958-0.13863 0.25744 0.44903-0.94881 0.85230
  -1  12  -4   50.00   30.04   1 0.03386-0.13706 0.22210 0.48432-0.95852 0.83413
  -1  12  -5  339.16   37.31   1 0.02803-0.13534 0.18751 0.51882-0.96674 0.81463
  -1  12  -6    0.32   24.24   1 0.02212-0.13362 0.15356 0.55276-0.97359 0.79358
  -1  12  -7   35.97   30.50   1 0.01611-0.13180 0.12048 0.58593-0.97912 0.77112
  -1  12  -8   -7.90   25.65   1 0.01012-0.12994 0.08834 0.61800-0.98344 0.74747
  -1  12  -9   53.24   27.31   1 0.00410-0.12805 0.05770 0.64866-0.98660 0.72289
  -1  12 -10   40.31   27.50   1-0.00188-0.12617 0.02809 0.67829-0.98876 0.69712
  -1  12 -11   60.59   28.41   1-0.00794-0.12429-0.00013 0.70647-0.99002 0.67057
  -1  12 -12  113.37   31.87   1-0.01387-0.12250-0.02710 0.73343-0.99048 0.64304
  -1  12 -13   70.67   29.87   1-0.01982-0.12076-0.05245 0.75882-0.99027 0.61499
  -1  12 -14    3.44   27.25   1-0.02566-0.11902-0.07652 0.78277-0.98948 0.58640
  -1  12 -15    8.63   29.58   1-0.03142-0.11743-0.09911 0.80537-0.98820 0.55716
  -1  11 -18   12.79   27.32   1-0.05291-0.10848-0.22489 0.87232-0.97003 0.45537
  -1  11 -17   73.37   28.88   1-0.04724-0.10988-0.20646 0.85389-0.97350 0.48679
  -1  11 -16   59.92   29.19   1-0.04146-0.11155-0.18656 0.83397-0.97685 0.51788
  -1  11 -15  -38.44   24.27   1-0.03561-0.11329-0.16501 0.81237-0.98001 0.54888
  -1  11 -14   -7.53   26.40   1-0.02960-0.11511-0.14161 0.78905-0.98290 0.57968
  -1  11 -13   70.86   28.55   1-0.02350-0.11707-0.11653 0.76394-0.98537 0.61017
  -1  11 -12   -7.34   24.43   1-0.01726-0.11916-0.08978 0.73725-0.98731 0.63997
  -1  11 -11    8.83   25.59   1-0.01096-0.12126-0.06153 0.70898-0.98858 0.66903
  -1  11 -10   21.22   25.28   1-0.00465-0.12352-0.03129 0.67873-0.98907 0.69757
  -1  11  -9  -10.39   24.46   1 0.00177-0.12577 0.00024 0.64714-0.98861 0.72492
  -1  11  -8   17.52   23.33   1 0.00822-0.12801 0.03357 0.61398-0.98705 0.75122
  -1  11  -7   30.77   24.11   1 0.01462-0.13032 0.06809 0.57939-0.98429 0.77628
  -1  11  -6   10.98   24.35   1 0.02099-0.13254 0.10395 0.54358-0.98016 0.79994
  -1  11  -5    8.49   22.83   1 0.02736-0.13469 0.14110 0.50643-0.97451 0.82223
  -1  11  -4   47.56   24.05   1 0.03360-0.13676 0.17926 0.46831-0.96726 0.84291
  -1  11  -3   24.31   22.87   1 0.03973-0.13875 0.21819 0.42942-0.95831 0.86186
  -1  11  -2  -24.64   21.37   1 0.04572-0.14061 0.25763 0.39001-0.94758 0.87901
  -1  11  -1  -18.11   23.05   1 0.05154-0.14225 0.29731 0.35019-0.93507 0.89439
  -1  11   0  148.89   28.53   1 0.05712-0.14378 0.33731 0.31034-0.92066 0.90788
  -1  10   0 1478.38   51.89   1 0.05830-0.14487 0.30931 0.27941-0.92989 0.91709
  -1  10  -1  336.89   32.51   1 0.05223-0.14301 0.26504 0.32359-0.94430 0.90368
  -1  10  -2   90.88   25.64   1 0.04599-0.14094 0.22072 0.36801-0.95654 0.88792
  -1  10  -3   55.27   25.14   1 0.03954-0.13860 0.17697 0.41175-0.96657 0.87010
  -1  10  -4  344.11   33.21   1 0.03290-0.13617 0.13393 0.45469-0.97451 0.85018
  -1  10  -6   43.24   23.24   1 0.01933-0.13087 0.05125 0.53735-0.98450 0.80446
  -1  10  -7  272.72   30.79   1 0.01244-0.12815 0.01197 0.57659-0.98687 0.77893
  -1  10  -8  182.55   28.04   1 0.00561-0.12541-0.02554 0.61414-0.98770 0.75191
  -1  10  -9   82.43   25.83   1-0.00132-0.12268-0.06142 0.64993-0.98721 0.72350
  -1  10 -10  307.30   32.57   1-0.00807-0.12002-0.09525 0.68382-0.98556 0.69391
  -1  10 -11   35.73   24.63   1-0.01484-0.11742-0.12703 0.71557-0.98298 0.66355
  -1  10 -12   51.05   28.06   1-0.02155-0.11492-0.15692 0.74542-0.97962 0.63228
  -1  10 -13    6.82   23.51   1-0.02806-0.11256-0.18474 0.77329-0.97566 0.60037
  -1  10 -14  121.55   28.81   1-0.03445-0.11029-0.21048 0.79900-0.97128 0.56822
  -1  10 -15   27.34   29.01   1-0.04067-0.10818-0.23435 0.82291-0.96658 0.53555
  -1  10 -16   49.36   27.77   1-0.04674-0.10625-0.25635 0.84487-0.96171 0.50275
  -1  10 -17  -26.92   37.59   1-0.05270-0.10447-0.27635 0.86485-0.95682 0.47010
  -1  10 -18  198.03   34.03   1-0.05850-0.10286-0.29469 0.88320-0.95194 0.43726
  -1  10 -19  -13.03   26.82   1-0.06411-0.10142-0.31124 0.89979-0.94721 0.40463
  -1  10 -20   25.61   28.00   1-0.06953-0.10008-0.32617 0.91472-0.94266 0.37231
  -1  10 -21   -9.39   28.90   1-0.07478-0.09898-0.33969 0.92819-0.93831 0.34006
  -1   9 -22   29.04   28.66   1-0.08659-0.09133-0.42105 0.95065-0.90581 0.27970
  -1   9 -21   13.26   30.49   1-0.08153-0.09225-0.41001 0.93963-0.91052 0.31220
  -1   9 -20   62.35   27.16   1-0.07619-0.09343-0.39746 0.92707-0.91568 0.34519
  -1   9 -19   18.82   28.64   1-0.07073-0.09474-0.38319 0.91282-0.92130 0.37877
  -1   9 -18   -1.68   26.01   1-0.06511-0.09629-0.36720 0.89685-0.92729 0.41268
  -1   9 -17  770.46   46.62   1-0.05917-0.09799-0.34941 0.87908-0.93356 0.44679
  -1   9 -16  191.28   30.45   1-0.05309-0.09994-0.32982 0.85943-0.94002 0.48102
  -1   9 -15  132.65   28.75   1-0.04685-0.10208-0.30791 0.83753-0.94671 0.51568
  -1   9 -14  239.03   30.78   1-0.04037-0.10440-0.28394 0.81358-0.95338 0.55018
  -1   9 -13  574.05   38.45   1-0.03366-0.10693-0.25756 0.78718-0.95998 0.58479
  -1   9 -12   56.61   23.87   1-0.02681-0.10964-0.22891 0.75856-0.96628 0.61893
  -1   9 -11   15.66   23.04   1-0.01978-0.11248-0.19778 0.72744-0.97212 0.65270
  -1   9 -10  122.64   25.41   1-0.01261-0.11555-0.16434 0.69397-0.97725 0.68564
  -1   9  -9   13.21   22.70   1-0.00532-0.11869-0.12823 0.65789-0.98151 0.71784
  -1   9  -8   64.34   24.35   1 0.00211-0.12194-0.08997 0.61969-0.98456 0.74862
  -1   9  -7   44.43   23.39   1 0.00952-0.12525-0.04894 0.57868-0.98623 0.77834
  -1   9  -6  206.04   27.38   1 0.01701-0.12855-0.00619 0.53586-0.98618 0.80611
  -1   9  -5  146.15   25.09   1 0.02442-0.13182 0.03888 0.49085-0.98419 0.83207
  -1   9  -4 1435.85   48.64   1 0.03179-0.13500 0.08531 0.44448-0.98002 0.85567
  -1   9  -3  205.31   26.33   1 0.03898-0.13810 0.13330 0.39640-0.97347 0.87703
  -1   9  -2   90.07   23.33   1 0.04599-0.14096 0.18238 0.34736-0.96435 0.89583
  -1   9  -1  162.10   25.41   1 0.05281-0.14363 0.23189 0.29799-0.95261 0.91187
  -1   9   0   58.01   22.66   1 0.05932-0.14599 0.28181 0.24795-0.93812 0.92536
  -1   8   0  270.60   25.90   1 0.06032-0.14699 0.25450 0.21650-0.94544 0.93257
  -1   8  -1  521.58   31.52   1 0.05321-0.14398 0.19804 0.27293-0.95991 0.91922
  -1   8  -2  177.78   23.51   1 0.04574-0.14068 0.14178 0.32906-0.97101 0.90248
  -1   8  -3   35.89   19.47   1 0.03799-0.13708 0.08632 0.38453-0.97880 0.88237
  -1   8  -4    4.94   19.75   1 0.03000-0.13324 0.03236 0.43848-0.98344 0.85914
  -1   8  -5    4.60   19.21   1 0.02189-0.12929-0.01972 0.49059-0.98519 0.83298
  -1   8  -6   82.39   23.40   1 0.01372-0.12527-0.06943 0.54027-0.98436 0.80428
  -1   8  -7   49.53   20.53   1 0.00556-0.12125-0.11647 0.58730-0.98132 0.77336
  -1   8  -8    4.91   19.89   1-0.00251-0.11736-0.16062 0.63147-0.97643 0.74054
  -1   8  -9  291.65   30.73   1-0.01055-0.11349-0.20165 0.67242-0.97010 0.70646
  -1   8 -10  105.58   24.53   1-0.01835-0.10983-0.23989 0.71067-0.96260 0.67090
  -1   8 -11   28.65   22.37   1-0.02599-0.10629-0.27485 0.74555-0.95435 0.63486
  -1   8 -12   46.35   23.56   1-0.03343-0.10304-0.30674 0.77751-0.94565 0.59822
  -1   8 -13    3.57   22.90   1-0.04058-0.10003-0.33577 0.80654-0.93669 0.56137
  -1   8 -14   90.73   25.94   1-0.04753-0.09727-0.36200 0.83278-0.92774 0.52454
  -1   8 -15  789.03   44.56   1-0.05426-0.09469-0.38565 0.85636-0.91894 0.48796
  -1   8 -16  176.75   30.14   1-0.06064-0.09241-0.40693 0.87760-0.91040 0.45151
  -1   8 -17   10.32   24.14   1-0.06681-0.09038-0.42575 0.89652-0.90235 0.41549
  -1   8 -18  502.54   40.73   1-0.07274-0.08864-0.44264 0.91333-0.89470 0.37992
  -1   8 -19   -2.40   25.76   1-0.07844-0.08704-0.45734 0.92805-0.88772 0.34525
  -1   8 -20   35.21   24.87   1-0.08390-0.08576-0.47035 0.94109-0.88128 0.31078
  -1   8 -21  366.24   39.25   1-0.08914-0.08465-0.48156 0.95234-0.87552 0.27727
  -1   8 -22  -13.89   29.74   1-0.09423-0.08383-0.49147 0.96215-0.87026 0.24399
  -1   8 -23    2.65   26.62   1-0.09900-0.08309-0.49964 0.97042-0.86581 0.21184
  -1   8 -24   -3.95   28.81   1-0.10363-0.08261-0.50670 0.97745-0.86186 0.17988
  -1   7 -25  -32.69   25.33   1-0.11606-0.07442-0.57829 0.99016-0.81593 0.10607
  -1   7 -24   48.07   28.18   1-0.11175-0.07454-0.57410 0.98593-0.81883 0.13689
  -1   7 -23   47.73   29.15   1-0.10728-0.07483-0.56862 0.98051-0.82258 0.16853
  -1   7 -22   -6.41   30.78   1-0.10258-0.07539-0.56209 0.97388-0.82693 0.20060
  -1   7 -21  108.72   31.26   1-0.09768-0.07615-0.55393 0.96579-0.83225 0.23388
  -1   7 -20  -29.10   23.07   1-0.09261-0.07713-0.54426 0.95616-0.83840 0.26795
  -1   7 -19   57.93   25.67   1-0.08725-0.07833-0.53301 0.94490-0.84531 0.30274
  -1   7 -18   49.02   24.62   1-0.08164-0.07975-0.51987 0.93176-0.85311 0.33847
  -1   7 -17  322.80   32.60   1-0.07572-0.08151-0.50478 0.91667-0.86171 0.37484
  -1   7 -16  205.09   29.18   1-0.06953-0.08354-0.48739 0.89927-0.87116 0.41222
  -1   7 -15  440.08   35.03   1-0.06306-0.08592-0.46746 0.87937-0.88142 0.45041
  -1   7 -14  156.94   26.46   1-0.05625-0.08854-0.44506 0.85690-0.89224 0.48909
  -1   7 -13  287.83   28.89   1-0.04911-0.09156-0.41964 0.83148-0.90365 0.52833
  -1   7 -12   61.90   22.47   1-0.04163-0.09486-0.39095 0.80284-0.91550 0.56802
  -1   7 -11   50.94   21.85   1-0.03388-0.09850-0.35874 0.77067-0.92754 0.60800
  -1   7 -10  235.97   25.70   1-0.02575-0.10248-0.32305 0.73498-0.93939 0.64767
  -1   7  -9  319.65   27.64   1-0.01733-0.10669-0.28331 0.69529-0.95083 0.68706
  -1   7  -8   44.90   20.97   1-0.00870-0.11122-0.23979 0.65176-0.96132 0.72540
  -1   7  -7   77.75   21.12   1 0.00017-0.11592-0.19210 0.60406-0.97046 0.76251
  -1   7  -6  411.74   27.71   1 0.00923-0.12080-0.14076 0.55266-0.97763 0.79752
  -1   7  -5   44.93   18.74   1 0.01833-0.12573-0.08548 0.49743-0.98237 0.83014
  -1   7  -4   89.98   19.35   1 0.02739-0.13063-0.02672 0.43872-0.98408 0.85980
  -1   7  -3  107.54   19.72   1 0.03631-0.13546 0.03464 0.37743-0.98222 0.88577
  -1   7  -2   26.00   16.67   1 0.04501-0.13999 0.09802 0.31396-0.97639 0.90782
  -1   7  -1  424.81   26.14   1 0.05335-0.14416 0.16295 0.24906-0.96627 0.92562
  -1   7   0  -11.24   16.01   1 0.06125-0.14792 0.22822 0.18385-0.95172 0.93896
  -1   6   0 1351.19   40.16   1 0.06219-0.14889 0.20263 0.15064-0.95712 0.94430
  -1   6  -1   39.25   15.65   1 0.05325-0.14405 0.12591 0.22721-0.97165 0.93101
  -1   6  -2    4.24   14.64   1 0.04369-0.13867 0.04970 0.30338-0.98020 0.91164
  -1   6  -3 8011.21  235.11   1 0.03374-0.13283-0.02428 0.37736-0.98300 0.88657
  -1   6  -4  334.05   22.85   1 0.02352-0.12682-0.09507 0.44825-0.98063 0.85620
  -1   6  -5 7090.60  255.11   1 0.01322-0.12062-0.16133 0.51438-0.97389 0.82170
  -1   6  -6  673.65   29.88   1 0.00294-0.11451-0.22285 0.57591-0.96360 0.78347
  -1   6  -7 1612.70   47.53   1-0.00711-0.10865-0.27903 0.63208-0.95067 0.74262
  -1   6  -8   47.42   18.61   1-0.01688-0.10303-0.32957 0.68261-0.93604 0.70018
  -1   6  -9  169.78   22.16   1-0.02628-0.09782-0.37504 0.72806-0.92030 0.65648
  -1   6 -10  341.21   26.97   1-0.03522-0.09293-0.41525 0.76822-0.90422 0.61261
  -1   6 -11  407.15   28.16   1-0.04378-0.08859-0.45071 0.80370-0.88827 0.56877
  -1   6 -12  213.18   25.70   1-0.05186-0.08463-0.48174 0.83473-0.87284 0.52557
  -1   6 -13    4.87   20.03   1-0.05950-0.08118-0.50898 0.86197-0.85811 0.48285
  -1   6 -14   26.19   22.02   1-0.06674-0.07808-0.53257 0.88557-0.84438 0.44128
  -1   6 -15    9.86   22.28   1-0.07348-0.07545-0.55297 0.90595-0.83175 0.40083
  -1   6 -16  362.12   32.53   1-0.07993-0.07318-0.57058 0.92361-0.82025 0.36130
  -1   6 -17   52.46   23.89   1-0.08598-0.07125-0.58565 0.93863-0.80993 0.32321
  -1   6 -18  347.25   33.78   1-0.09175-0.06967-0.59855 0.95148-0.80072 0.28609
  -1   6 -19  128.34   27.73   1-0.09718-0.06836-0.60922 0.96226-0.79284 0.25039
  -1   6 -20   83.78   26.56   1-0.10232-0.06734-0.61826 0.97131-0.78595 0.21559
  -1   6 -21  301.22   35.18   1-0.10724-0.06667-0.62574 0.97877-0.78011 0.18176
  -1   6 -22  118.89   29.88   1-0.11184-0.06616-0.63180 0.98480-0.77525 0.14900
  -1   6 -23  295.94   37.63   1-0.11629-0.06585-0.63649 0.98951-0.77141 0.11737
  -1   6 -24   36.49   27.51   1-0.12053-0.06575-0.64009 0.99308-0.76841 0.08641
  -1   6 -25  129.60   34.98   1-0.12460-0.06587-0.64262 0.99557-0.76624 0.05635
  -1   6 -26   54.43   29.78   1-0.12845-0.06615-0.64409 0.99709-0.76494 0.02722
  -1   5 -27   -2.46   36.41   1-0.14068-0.05820-0.70316 0.99716-0.71030-0.05542
  -1   5 -26  179.11   33.72   1-0.13721-0.05743-0.70405 0.99813-0.70959-0.02821
  -1   5 -25  123.35   31.79   1-0.13369-0.05687-0.70433 0.99833-0.70946-0.00048
  -1   5 -24  296.49   38.64   1-0.12993-0.05643-0.70364 0.99771-0.71029 0.02824
  -1   5 -23  733.41   46.01   1-0.12601-0.05613-0.70210 0.99616-0.71194 0.05792
  -1   5 -22  627.69   41.58   1-0.12196-0.05613-0.69958 0.99362-0.71453 0.08837
  -1   5 -21 1268.05   53.53   1-0.11762-0.05630-0.69582 0.98994-0.71828 0.12003
  -1   5 -20 2277.50   65.64   1-0.11306-0.05670-0.69091 0.98501-0.72306 0.15270
  -1   5 -19 1290.11   50.45   1-0.10824-0.05740-0.68459 0.97869-0.72906 0.18648
  -1   5 -18 1675.10   54.34   1-0.10312-0.05829-0.67656 0.97073-0.73649 0.22179
  -1   5 -17   10.59   21.65   1-0.09773-0.05955-0.66677 0.96093-0.74527 0.25854
  -1   5 -16  424.15   33.40   1-0.09194-0.06117-0.65489 0.94903-0.75557 0.29675
  -1   5 -15   -2.16   19.29   1-0.08572-0.06323-0.64070 0.93480-0.76738 0.33629
  -1   5 -14  289.25   26.87   1-0.07915-0.06567-0.62342 0.91756-0.78111 0.37809
  -1   5 -13  197.61   23.77   1-0.07206-0.06863-0.60316 0.89730-0.79635 0.42109
  -1   5 -12   10.92   17.48   1-0.06443-0.07209-0.57907 0.87316-0.81337 0.46608
  -1   5 -11  255.35   23.64   1-0.05627-0.07613-0.55064 0.84479-0.83204 0.51253
  -1   5 -10   65.64   17.79   1-0.04746-0.08078-0.51718 0.81130-0.85220 0.56065
  -1   5  -9   24.63   16.17   1-0.03802-0.08606-0.47824 0.77238-0.87338 0.60958
  -1   5  -8 1723.12   51.98   1-0.02796-0.09197-0.43259 0.72678-0.89536 0.65951
  -1   5  -7 1176.86   35.17   1-0.01726-0.09855-0.38022 0.67442-0.91708 0.70901
  -1   5  -6  342.65   21.76   1-0.00600-0.10562-0.32002 0.61425-0.93779 0.75767
  -1   5  -5   49.62   15.15   1 0.00573-0.11322-0.25212 0.54639-0.95610 0.80383
  -1   5  -4  363.40   21.22   1 0.01769-0.12100-0.17661 0.47083-0.97057 0.84621
  -1   5  -3 1535.88   49.16   1 0.02970-0.12886-0.09399 0.38820-0.97965 0.88324
  -1   5  -2  222.78   17.71   1 0.04147-0.13648-0.00602 0.30024-0.98183 0.91327
  -1   5  -1  191.97   16.96   1 0.05272-0.14357 0.08579 0.20850-0.97599 0.93532
  -1   5   0   20.05   12.11   1 0.06313-0.14984 0.17868 0.11562-0.96154 0.94872
  -1   4   0  125.65   14.42   1 0.06425-0.15101 0.15760 0.07791-0.96486 0.95204
  -1   4  -1  163.86   16.84   1 0.05162-0.14252 0.03998 0.19551-0.97908 0.93831
  -1   4  -2  553.70   21.59   1 0.03775-0.13280-0.07470 0.31014-0.97980 0.91117
  -1   4  -3  831.77   25.28   1 0.02316-0.12233-0.18234 0.41772-0.96861 0.87213
  -1   4  -4 2402.04   73.46   1 0.00859-0.11192-0.27971 0.51508-0.94813 0.82376
  -1   4  -5   20.38   12.29   1-0.00563-0.10188-0.36514 0.60049-0.92147 0.76920
  -1   4  -6  498.28   22.56   1-0.01901-0.09261-0.43831 0.67362-0.89152 0.71139
  -1   4  -7  653.33   25.76   1-0.03155-0.08425-0.49979 0.73512-0.86072 0.65275
  -1   4  -8 1792.43   56.61   1-0.04307-0.07683-0.55116 0.78644-0.83052 0.59471
  -1   4  -9   30.81   15.23   1-0.05355-0.07054-0.59356 0.82888-0.80214 0.53839
  -1   4 -10  418.76   25.22   1-0.06311-0.06513-0.62849 0.86372-0.77613 0.48459
  -1   4 -11  175.45   21.36   1-0.07181-0.06059-0.65704 0.89229-0.75288 0.43348
  -1   4 -12   46.85   17.27   1-0.07974-0.05684-0.68056 0.91579-0.73223 0.38484
  -1   4 -13   60.86   18.74   1-0.08700-0.05364-0.69953 0.93479-0.71447 0.33933
  -1   4 -14   57.98   19.33   1-0.09366-0.05118-0.71510 0.95039-0.69909 0.29590
  -1   4 -15   38.46   19.79   1-0.09976-0.04922-0.72770 0.96295-0.68604 0.25499
  -1   4 -16   76.38   22.21   1-0.10543-0.04770-0.73772 0.97300-0.67524 0.21631
  -1   4 -17  -14.73   20.09   1-0.11074-0.04651-0.74563 0.98094-0.66642 0.17972
  -1   4 -18  176.22   27.56   1-0.11566-0.04575-0.75196 0.98718-0.65913 0.14448
  -1   4 -19   34.54   23.11   1-0.12028-0.04527-0.75653 0.99183-0.65370 0.11120
  -1   4 -20  109.97   25.85   1-0.12461-0.04511-0.75997 0.99521-0.64951 0.07909
  -1   4 -21  101.11   26.18   1-0.12868-0.04521-0.76217 0.99742-0.64671 0.04839
  -1   4 -22  155.86   29.32   1-0.13263-0.04549-0.76338 0.99862-0.64506 0.01881
  -1   4 -23  404.82   37.58   1-0.13629-0.04594-0.76371 0.99892-0.64444-0.00963
  -1   4 -24  113.50   30.25   1-0.13975-0.04655-0.76317 0.99843-0.64485-0.03707
  -1   4 -25   56.48   27.03   1-0.14310-0.04735-0.76198 0.99720-0.64603-0.06382
  -1   4 -26    7.25   26.11   1-0.14635-0.04832-0.76002 0.99533-0.64811-0.08952
  -1   4 -27  143.66   31.94   1-0.14937-0.04942-0.75762 0.99279-0.65070-0.11502
  -1   4 -28   52.93   29.44   1-0.15235-0.05059-0.75445 0.98976-0.65417-0.13926
  -1   3 -29  -13.80   28.35   1-0.16339-0.04383-0.79823 0.97456-0.59782-0.22364
  -1   3 -28   24.64   26.19   1-0.16080-0.04214-0.80295 0.97929-0.59168-0.20186
  -1   3 -27  137.87   31.31   1-0.15823-0.04055-0.80722 0.98359-0.58606-0.17963
  -1   3 -26   17.54   29.80   1-0.15557-0.03911-0.81108 0.98746-0.58094-0.15681
  -1   3 -25   93.30   33.86   1-0.15277-0.03776-0.81442 0.99086-0.57650-0.13341
  -1   3 -24   62.50   26.55   1-0.14985-0.03655-0.81737 0.99375-0.57259-0.10944
  -1   3 -23  345.51   34.93   1-0.14688-0.03539-0.81972 0.99613-0.56950-0.08455
  -1   3 -22  568.36   39.35   1-0.14359-0.03444-0.82151 0.99790-0.56723-0.05897
  -1   3 -21  146.32   27.09   1-0.14027-0.03360-0.82263 0.99904-0.56593-0.03233
  -1   3 -20   96.73   24.87   1-0.13680-0.03298-0.82300 0.99945-0.56574-0.00465
  -1   3 -19  144.62   26.94   1-0.13306-0.03253-0.82261 0.99903-0.56665 0.02419
  -1   3 -18   71.81   22.14   1-0.12913-0.03237-0.82128 0.99768-0.56894 0.05435
  -1   3 -17   16.64   19.68   1-0.12483-0.03249-0.81888 0.99525-0.57275 0.08595
  -1   3 -16    9.75   19.86   1-0.12033-0.03287-0.81510 0.99151-0.57846 0.11963
  -1   3 -15  177.31   23.60   1-0.11543-0.03356-0.80980 0.98622-0.58619 0.15529
  -1   3 -14   17.54   17.74   1-0.11006-0.03481-0.80271 0.97911-0.59616 0.19303
  -1   3 -13  180.80   21.89   1-0.10427-0.03649-0.79331 0.96970-0.60882 0.23355
  -1   3 -12   42.76   17.43   1-0.09789-0.03868-0.78094 0.95736-0.62474 0.27747
  -1   3 -11    4.20   14.51   1-0.09071-0.04172-0.76515 0.94153-0.64399 0.32452
  -1   3 -10  497.00   23.82   1-0.08273-0.04549-0.74460 0.92101-0.66744 0.37592
  -1   3  -9 2546.30   87.28   1-0.07378-0.05036-0.71826 0.89466-0.69527 0.43157
  -1   3  -8 1409.49   47.70   1-0.06353-0.05647-0.68422 0.86064-0.72799 0.49215
  -1   3  -7  157.54   15.71   1-0.05190-0.06394-0.64017 0.81661-0.76578 0.55784
  -1   3  -6 1480.13   44.67   1-0.03857-0.07313-0.58349 0.75995-0.80801 0.62788
  -1   3  -510484.41  213.61   1-0.02346-0.08408-0.51066 0.68712-0.85347 0.70121
  -1   3  -4 1724.12   43.05   1-0.00657-0.09676-0.41824 0.59467-0.89925 0.77492
  -1   3  -3   41.73   12.55   1 0.01177-0.11091-0.30401 0.48042-0.94029 0.84387
  -1   3  -2  533.98   19.79   1 0.03079-0.12579-0.16846 0.34489-0.96971 0.90115
  -1   3  -1 6587.81  155.05   1 0.04930-0.14021-0.01657 0.19317-0.98020 0.93945
  -1   3   0 1077.40   28.97   1 0.06571-0.15242 0.14215 0.03441-0.96688 0.95405
  -1   2   0  759.25   19.56   1 0.06833-0.15510 0.14144-0.02367-0.96641 0.95355
  -1   2  -1 1264.38   34.49   1 0.04378-0.13465-0.10146 0.21908-0.97632 0.93561
  -1   2  -2  880.46   20.95   1 0.01582-0.11085-0.32063 0.43820-0.93423 0.86565
  -1   2  -3 1357.05   32.79   1-0.01090-0.08833-0.49136 0.60894-0.86290 0.76644
  -1   2  -4 1826.39   42.13   1-0.03387-0.06954-0.61330 0.73090-0.78548 0.66112
  -1   2  -5  422.84   18.19   1-0.05265-0.05488-0.69710 0.81466-0.71504 0.56286
  -1   2  -6   56.05   13.12   1-0.06788-0.04383-0.75427 0.87186-0.65602 0.47596
  -1   2  -7 2079.47   55.57   1-0.08020-0.03560-0.79382 0.91135-0.60822 0.40035
  -1   2  -8 6974.50  204.17   1-0.09035-0.02963-0.82145 0.93897-0.57043 0.33462
  -1   2  -9  111.65   15.00   1-0.09891-0.02519-0.84087 0.95841-0.54109 0.27749
  -1   2 -10  856.94   27.92   1-0.10627-0.02207-0.85476 0.97234-0.51838 0.22678
  -1   2 -11   80.22   16.21   1-0.11261-0.01981-0.86473 0.98227-0.50095 0.18150
  -1   2 -12  565.39   27.15   1-0.11823-0.01840-0.87175 0.98928-0.48798 0.14064
  -1   2 -13  108.07   18.42   1-0.12328-0.01748-0.87649 0.99408-0.47874 0.10354
  -1   2 -14   20.43   16.15   1-0.12783-0.01705-0.87974 0.99724-0.47209 0.06897
  -1   2 -15  247.16   24.18   1-0.13207-0.01696-0.88146 0.99904-0.46823 0.03737
  -1   2 -16  228.17   25.98   1-0.13593-0.01727-0.88226 0.99980-0.46614 0.00723
  -1   2 -17   43.76   20.44   1-0.13956-0.01780-0.88206 0.99967-0.46597-0.02070
  -1   2 -18  -15.74   21.58   1-0.14290-0.01856-0.88126 0.99878-0.46698-0.04762
  -1   2 -19  760.86   39.81   1-0.14613-0.01954-0.87977 0.99727-0.46931-0.07313
  -1   2 -20 1540.62   55.41   1-0.14915-0.02067-0.87766 0.99518-0.47283-0.09760
  -1   2 -21  129.64   27.27   1-0.15202-0.02194-0.87508 0.99262-0.47722-0.12099
  -1   2 -22   49.27   24.69   1-0.15479-0.02334-0.87208 0.98957-0.48234-0.14382
  -1   2 -23  270.34   33.78   1-0.15741-0.02479-0.86857 0.98614-0.48832-0.16573
  -1   2 -24  147.12   31.19   1-0.15998-0.02645-0.86471 0.98231-0.49484-0.18705
[truncated: 142,007 more chars]
