# Supplementary material for: Crystal structure of 1,10-phenanthrolinium violurate violuric acid penta­hydrate
Source: Acta Crystallogr E Crystallogr Commun. 2024 Nov 14;80(Pt 12):1288–92. doi: 10.1107/S205698902401065X (PMC11789176; doi:10.1107/S205698902401065X)
Supplement: Supplementary file 2 [file e-80-01288-Isup2.hkl]

data_I                                                                          
_shelx_title ' PHEN in P2(1)/c'                                                 
_shelx_refln_list_code          4                                               
_shelx_F_calc_maximum      218.24                                               
_exptl_crystal_F_000      1216.00                                               
_reflns_d_resolution_high  0.8405                                               
                                                                                
loop_                                                                           
 _space_group_symop_operation_xyz                                               
 'x, y, z'                                                                      
 '-x, y+1/2, -z+1/2'                                                            
 '-x, -y, -z'                                                                   
 'x, -y-1/2, z-1/2'                                                             
                                                                                
_cell_length_a     8.2475                                                       
_cell_length_b    12.0714                                                       
_cell_length_c    25.7711                                                       
_cell_angle_alpha  90.000                                                       
_cell_angle_beta   98.572                                                       
_cell_angle_gamma  90.000                                                       
                                                                                
_shelx_F_squared_multiplier     1.000                                           
                                                                                
loop_                                                                           
 _refln_index_h                                                                 
 _refln_index_k                                                                 
 _refln_index_l                                                                 
 _refln_F_squared_calc                                                          
 _refln_F_squared_meas                                                          
 _refln_F_squared_sigma                                                         
 _refln_observed_status                                                         
   1   0   0       1399.80       1102.10        23.45 o                         
   2   0   0        992.89        911.10        25.80 o                         
   3   0   0       1946.90       2044.73        59.60 o                         
   4   0   0       6804.99       7060.65       259.07 o                         
   5   0   0       3148.01       3222.28        97.73 o                         
   6   0   0       2742.31       2705.26        93.45 o                         
   7   0   0         83.27         30.91        26.81 o                         
   8   0   0         44.07         80.23        31.23 o                         
   9   0   0          6.97        -30.09        30.09 o                         
   1   1   0       1531.64       1234.20        32.93 o                         
   2   1   0        132.37        128.53        12.84 o                         
   3   1   0       2831.58       2579.99        85.85 o                         
   4   1   0        161.46        130.83        29.22 o                         
   5   1   0       1486.50       1577.10        33.91 o                         
   6   1   0        265.38        262.66        25.20 o                         
   7   1   0         49.30         60.57        20.35 o                         
   8   1   0         15.33         10.22        19.33 o                         
   9   1   0         41.44         34.77        22.26 o                         
   0   2   0       4907.88       5675.67       129.13 o                         
   1   2   0       1285.29        859.36        75.01 o                         
   2   2   0       1590.07       1756.06        54.67 o                         
   4   2   0        782.93        800.99        33.55 o                         
   5   2   0        232.96        253.14        27.00 o                         
   6   2   0          4.47          3.91        23.45 o                         
   7   2   0         44.95         69.88        28.38 o                         
   8   2   0        131.67        190.44        34.86 o                         
   9   2   0         29.76         13.15        34.31 o                         
   1   3   0       1068.33       1253.44        66.49 o                         
   2   3   0      20943.00      20350.25       318.46 o                         
   3   3   0          6.24        -13.18        14.35 o                         
   4   3   0        923.69        816.73        35.10 o                         
   5   3   0         24.56         18.04        21.99 o                         
   6   3   0         14.94          7.01        25.72 o                         
   7   3   0         23.07         35.96        28.19 o                         
   8   3   0        266.98        254.35        40.11 o                         
   9   3   0        105.26         77.33        33.73 o                         
   0   4   0       1275.46       1029.57        29.03 o                         
   1   4   0         71.98        129.83        36.64 o                         
   2   4   0        884.09        871.95        29.91 o                         
   3   4   0          4.89         11.48        16.52 o                         
   4   4   0        771.19        846.32        37.41 o                         
   5   4   0         55.70        124.00        25.91 o                         
   6   4   0         15.23         13.62        25.47 o                         
   7   4   0          1.32         17.07        29.52 o                         
   8   4   0         51.85         99.55        40.19 o                         
   9   4   0          0.18         15.76        33.35 o                         
   1   5   0          1.45         13.49        11.62 o                         
   2   5   0       1606.04       1610.49        54.70 o                         
   3   5   0        630.70        697.64        33.71 o                         
   4   5   0       1144.21       1300.91        46.71 o                         
   5   5   0          5.47         -8.14        23.08 o                         
   6   5   0        304.02        317.13        34.97 o                         
   7   5   0        952.59       1050.55        56.58 o                         
   8   5   0        299.26        312.18        41.52 o                         
   9   5   0        102.51         95.59        36.81 o                         
   0   6   0        126.55        111.47        19.92 o                         
   1   6   0       1536.62       1590.61        60.36 o                         
   2   6   0       1569.71       1646.70        47.66 o                         
   3   6   0        809.99        822.79        38.36 o                         
   4   6   0        415.91        470.29        34.70 o                         
   5   6   0        231.09        235.09        31.31 o                         
   6   6   0         10.21         24.35        27.15 o                         
   7   6   0          1.05        -11.04        26.15 o                         
   8   6   0          2.17          2.38        32.49 o                         
   1   7   0          0.04         -7.99        14.26 o                         
   2   7   0        318.62        348.43        29.60 o                         
   3   7   0        334.35        354.05        31.65 o                         
   4   7   0         57.42         50.71        26.09 o                         
   5   7   0          1.43          9.85        25.24 o                         
   6   7   0         59.90        104.77        30.66 o                         
   7   7   0        294.78        250.36        42.32 o                         
   8   7   0          2.89          1.84        29.30 o                         
   0   8   0         94.27         75.35        24.55 o                         
   1   8   0        363.91        316.60        22.71 o                         
   2   8   0        193.34        130.99        28.59 o                         
   3   8   0         71.85         91.86        27.84 o                         
   4   8   0         63.99         85.98        27.72 o                         
   5   8   0          7.98         32.08        27.87 o                         
   6   8   0        397.59        407.40        42.04 o                         
   7   8   0        333.55        276.23        41.40 o                         
   8   8   0         18.57        -12.67        30.80 o                         
   1   9   0        102.47        136.68        52.29 o                         
   2   9   0       1308.56       1387.42        54.32 o                         
   3   9   0        638.22        683.08        44.22 o                         
   4   9   0          0.11        -26.62        26.62 o                         
   5   9   0         39.66         43.09        26.94 o                         
   6   9   0          1.99         10.43        28.34 o                         
   7   9   0         81.25        229.21        39.36 o                         
   0  10   0        396.92        375.70        38.57 o                         
   1  10   0       1694.39       1780.15        44.93 o                         
   2  10   0        265.74        199.54        32.81 o                         
   3  10   0          4.23        -21.00        25.30 o                         
   4  10   0         10.49         84.35        31.31 o                         
   5  10   0          1.24         72.93        30.17 o                         
   6  10   0         41.94         35.88        34.21 o                         
   1  11   0        208.36        212.16        27.65 o                         
   2  11   0          1.94          7.79        28.38 o                         
   3  11   0         34.81         45.76        30.93 o                         
   4  11   0         10.50         61.19        32.67 o                         
   5  11   0         19.10        -20.41        28.59 o                         
   6  11   0        181.83        133.27        40.62 o                         
   0  12   0        552.26        619.53        48.39 o                         
   1  12   0         10.49         31.74        53.05 o                         
   2  12   0         24.30         73.47        31.51 o                         
   3  12   0         69.52        112.28        37.39 o                         
   4  12   0         23.42         30.82        30.95 o                         
   5  12   0          1.25         -8.21        31.26 o                         
   1  13   0        135.12        126.26        25.10 o                         
   2  13   0          0.00         78.04        31.78 o                         
   3  13   0        208.47        205.81        41.98 o                         
   4  13   0         31.62         16.65        33.60 o                         
   0  14   0         58.21        122.01        38.89 o                         
   1  14   0         65.42         81.51        47.75 o                         
   2  14   0         99.08         73.11        38.68 o                         
  -9   1   1         32.27         51.57        25.15 o                         
  -8   1   1          7.45         -8.71        18.49 o                         
  -7   1   1          7.47          3.24        42.93 o                         
  -6   1   1        133.93        149.07        19.69 o                         
  -5   1   1         56.53         54.73        15.17 o                         
  -4   1   1       2341.74       2306.60        49.82 o                         
  -3   1   1        720.41        680.43        24.53 o                         
  -2   1   1        543.38        688.24        53.33 o                         
  -1   1   1        678.81        613.18        12.60 o                         
   1   1   1         80.97         46.32         8.44 o                         
   2   1   1       4525.73       3847.60        92.75 o                         
   3   1   1       4172.74       4529.50       217.89 o                         
   4   1   1        421.19        348.45        18.28 o                         
   5   1   1          2.28         14.65        23.78 o                         
   6   1   1        717.63        662.50        86.64 o                         
   7   1   1        219.56        173.50        23.83 o                         
   8   1   1         38.73         36.32        20.49 o                         
   9   1   1         14.78         43.09        22.78 o                         
  -9   2   1         56.89         50.25        30.10 o                         
  -8   2   1          7.24         -5.80        29.08 o                         
  -7   2   1        153.24        190.13        31.69 o                         
  -6   2   1         25.29         35.41        24.59 o                         
  -5   2   1         38.34         33.84        20.72 o                         
  -4   2   1       1251.11       1273.39        39.40 o                         
  -3   2   1         48.80         33.02        15.76 o                         
  -2   2   1       5233.08       5402.76       158.63 o                         
  -1   2   1        415.32        228.54        57.87 o                         
   0   2   1         22.47          7.44         5.38 o                         
   1   2   1       1422.07       1566.98        30.46 o                         
   2   2   1          1.43          2.45        13.67 o                         
   3   2   1       3203.48       3243.65        97.64 o                         
   4   2   1        136.21        157.24        21.81 o                         
   5   2   1       1459.05       1446.44        50.15 o                         
   6   2   1          1.35         -2.11        23.21 o                         
   7   2   1        166.91        159.10        31.21 o                         
   8   2   1          3.82        -26.04        26.04 o                         
   9   2   1        273.65        236.01        43.34 o                         
  -9   3   1         39.57         36.03        29.96 o                         
  -8   3   1         88.21         57.60        31.67 o                         
  -7   3   1          3.75        -23.84        23.84 o                         
  -6   3   1         62.71         53.27        25.91 o                         
  -5   3   1        228.41        227.64        26.82 o                         
  -4   3   1        254.67        275.95        25.53 o                         
  -3   3   1       2363.12       2322.46        74.09 o                         
  -2   3   1       3873.98       3274.61        90.96 o                         
  -1   3   1         35.22         12.31        10.53 o                         
   0   3   1        554.59        287.53        14.31 o                         
   1   3   1       7560.16       7954.29       135.96 o                         
   2   3   1       5456.42       5447.81       174.55 o                         
   3   3   1         18.45         43.34        16.12 o                         
   4   3   1        707.58        681.80        33.99 o                         
   5   3   1        162.35        181.61        26.29 o                         
   6   3   1         36.59         28.66        25.01 o                         
   7   3   1         11.33         17.56        26.37 o                         
   8   3   1         28.60         17.06        28.83 o                         
   9   3   1        105.62        135.66        36.49 o                         
  -9   4   1         13.85        -28.50        28.50 o                         
  -8   4   1         86.35         55.92        31.66 o                         
  -7   4   1        114.09        114.61        30.13 o                         
  -6   4   1         78.51         62.57        27.49 o                         
  -5   4   1        198.64        246.30        28.87 o                         
  -4   4   1          4.80         36.99        19.90 o                         
  -3   4   1        597.46        678.21        30.21 o                         
  -2   4   1       5676.13       6194.93       197.41 o                         
  -1   4   1        912.82        680.57        81.08 o                         
   0   4   1       5760.69       5337.55       123.39 o                         
   1   4   1        281.01        185.23        16.28 o                         
   2   4   1      10156.62      10422.81       255.48 o                         
   3   4   1        201.36        192.49        21.42 o                         
   4   4   1        881.82        838.34        37.49 o                         
   5   4   1         47.48         43.30        24.37 o                         
   6   4   1         14.73          5.93        27.53 o                         
   7   4   1       1150.41       1106.20        56.80 o                         
   8   4   1         89.96        102.95        33.45 o                         
   9   4   1        183.26        208.98        38.90 o                         
  -9   5   1         70.13         27.14        33.05 o                         
  -8   5   1          0.23        -25.94        32.75 o                         
  -7   5   1        369.90        401.49        42.46 o                         
  -5   5   1        294.71        299.38        32.18 o                         
  -4   5   1         72.32        108.34        24.27 o                         
  -3   5   1        753.45        709.19        32.81 o                         
  -2   5   1        461.62        515.97        27.98 o                         
  -1   5   1        293.59        343.11        16.49 o                         
   0   5   1        314.58        236.99        15.02 o                         
   1   5   1        186.06        199.20        45.84 o                         
   2   5   1       2625.62       2716.63        92.91 o                         
   3   5   1       1287.03       1351.37        42.71 o                         
   4   5   1        226.28        243.87        28.28 o                         
   5   5   1         38.45          8.03        23.90 o                         
   6   5   1        150.32        141.26        32.79 o                         
   7   5   1       1506.30       1701.01        69.55 o                         
   8   5   1         64.25         37.65        31.69 o                         
   9   5   1          8.96         37.25        31.27 o                         
  -8   6   1        427.17        480.63        48.79 o                         
  -7   6   1         40.24         36.39        30.28 o                         
  -6   6   1         31.72         12.20        26.15 o                         
  -5   6   1        144.85        169.87        30.36 o                         
  -4   6   1        482.90        473.63        34.87 o                         
  -3   6   1       5198.96       5376.94       239.45 o                         
  -2   6   1        668.63        787.31        35.57 o                         
  -1   6   1        721.57        667.89        68.17 o                         
   0   6   1          8.07         -0.34        12.00 o                         
   1   6   1         35.52         16.28        30.09 o                         
   2   6   1          5.93         -9.96        17.63 o                         
   3   6   1       1189.75       1414.85        46.91 o                         
   4   6   1        117.58        118.94        25.87 o                         
   5   6   1         28.63         27.19        24.80 o                         
   6   6   1         13.17         31.69        29.01 o                         
   7   6   1         14.01         -1.69        29.52 o                         
   8   6   1        111.23         90.72        35.23 o                         
  -8   7   1        117.19         52.96        38.82 o                         
  -7   7   1        265.38        231.88        38.57 o                         
  -6   7   1          2.47         -1.16        26.32 o                         
  -5   7   1          0.05         -7.93        25.19 o                         
  -4   7   1        536.76        529.16        37.80 o                         
  -3   7   1        775.10        871.68        42.00 o                         
  -2   7   1        233.35        166.18        26.00 o                         
  -1   7   1        594.90        530.86        23.08 o                         
   0   7   1        118.46        103.82        22.99 o                         
   1   7   1        532.77        464.33        66.11 o                         
   2   7   1       1382.77       1462.46        47.66 o                         
   4   7   1        172.05        151.04        29.50 o                         
   5   7   1          4.58         19.33        25.47 o                         
   6   7   1         58.53         36.49        28.02 o                         
   7   7   1        341.80        290.90        41.35 o                         
   8   7   1         96.77         74.25        34.60 o                         
  -8   8   1         36.26         33.55        32.92 o                         
  -7   8   1        108.83         91.48        35.47 o                         
  -6   8   1        157.66        144.38        33.14 o                         
  -5   8   1         44.54         92.27        30.90 o                         
  -4   8   1        329.83        307.18        35.19 o                         
  -3   8   1         20.10         49.23        24.71 o                         
  -2   8   1         35.59         65.31        26.98 o                         
  -1   8   1          0.99        -15.88        15.88 o                         
   0   8   1        323.26        234.66        34.48 o                         
   1   8   1        779.07        656.93        27.94 o                         
   2   8   1         84.32        107.82        26.12 o                         
   4   8   1         15.62         48.08        26.47 o                         
   5   8   1         12.61         39.98        26.87 o                         
   7   8   1        105.03         72.80        34.12 o                         
   8   8   1         35.42         73.00        36.08 o                         
  -7   9   1        217.60        201.91        41.01 o                         
  -6   9   1          8.14         23.03        30.34 o                         
  -5   9   1        198.25        206.46        36.71 o                         
  -4   9   1         65.66         56.07        28.44 o                         
  -3   9   1        329.28        303.43        36.12 o                         
  -2   9   1        526.69        604.71        41.30 o                         
  -1   9   1        422.68        472.22        42.63 o                         
   0   9   1        138.47        111.63        23.73 o                         
   1   9   1        198.95        165.18        47.66 o                         
   2   9   1        113.13         97.41        27.90 o                         
   3   9   1         84.11        102.87        29.11 o                         
   4   9   1         22.72          1.24        28.23 o                         
   5   9   1        350.06        313.00        37.37 o                         
   6   9   1          6.55         32.19        29.64 o                         
   7   9   1          0.90         57.10        33.23 o                         
  -7  10   1         47.55         86.04        38.31 o                         
  -6  10   1        168.26        118.67        36.41 o                         
  -5  10   1          6.81         32.08        30.36 o                         
  -4  10   1        729.74        608.30        45.98 o                         
  -3  10   1          3.77         13.49        29.52 o                         
  -2  10   1       1105.70       1164.65        56.91 o                         
  -1  10   1        153.60        141.84        24.73 o                         
   0  10   1       7240.18       7368.49       154.22 o                         
   1  10   1        390.77        367.18        51.98 o                         
   2  10   1       1165.93       1162.07        55.33 o                         
   3  10   1        260.79        219.68        35.02 o                         
   4  10   1          4.84         -3.97        26.92 o                         
   5  10   1        148.53        167.79        35.67 o                         
   6  10   1        107.63         19.43        43.15 o                         
  -6  11   1        105.48        117.53        37.73 o                         
  -5  11   1         46.42         42.74        34.44 o                         
  -4  11   1         11.62        -26.12        26.49 o                         
  -3  11   1          8.83         43.55        30.83 o                         
  -2  11   1        266.68        301.17        38.34 o                         
  -1  11   1         17.98          4.69        20.94 o                         
   0  11   1          2.39          4.99        19.72 o                         
   1  11   1          2.54         -4.09        19.91 o                         
   2  11   1        362.55        381.54        39.13 o                         
   3  11   1          4.18         17.74        28.71 o                         
   4  11   1        106.45         90.28        32.74 o                         
   5  11   1          2.21          9.80        38.37 o                         
   6  11   1         13.80         46.03        36.43 o                         
  -5  12   1         44.57         27.52        31.08 o                         
  -4  12   1         24.60         68.01        33.49 o                         
  -3  12   1        152.07        165.61        36.54 o                         
  -2  12   1         37.96         33.29        33.42 o                         
  -1  12   1        365.34        349.86        32.81 o                         
   0  12   1         68.78         26.72        30.89 o                         
   1  12   1         24.34          5.22        22.88 o                         
   2  12   1         57.17         63.26        29.98 o                         
   3  12   1         21.46         37.32        31.11 o                         
   4  12   1          0.02         -8.96        29.63 o                         
   5  12   1         61.57         49.18        38.26 o                         
  -4  13   1          8.48         19.15        33.25 o                         
  -3  13   1         14.58         -5.11        32.44 o                         
  -2  13   1        108.07         86.53        37.49 o                         
  -1  13   1         10.90        -20.15        38.15 o                         
   0  13   1         56.45         57.41        30.31 o                         
   1  13   1         14.40         21.16        22.93 o                         
   2  13   1        128.54        227.74        64.02 o                         
   3  13   1          3.66         54.51        35.89 o                         
   4  13   1          2.80         -9.90        33.69 o                         
  -2  14   1         21.90         27.80        37.33 o                         
  -1  14   1         30.54         29.21        26.59 o                         
   0  14   1          1.28         15.37        23.10 o                         
   1  14   1         41.74         -6.48        25.89 o                         
   2  14   1         46.35         97.92        38.75 o                         
  -9   0   2         33.31         12.60        28.56 o                         
  -8   0   2         22.75         16.60        29.70 o                         
  -7   0   2       1360.72       1360.07        58.76 o                         
  -6   0   2         27.32         11.02        22.88 o                         
  -5   0   2         95.41         90.94        22.65 o                         
  -4   0   2        103.49        128.21        20.29 o                         
  -3   0   2         19.55         34.29        14.98 o                         
  -2   0   2      12770.28      11648.45       218.40 o                         
  -1   0   2        279.29        371.75        10.80 o                         
   1   0   2        208.77        332.89        16.59 o                         
   2   0   2       1888.50       2450.41        59.74 o                         
   3   0   2        728.72        899.23        30.04 o                         
   4   0   2         78.33         78.93        19.22 o                         
   5   0   2          6.24         30.20        20.87 o                         
   6   0   2         52.20         53.26        24.60 o                         
   7   0   2         92.25        123.19        29.61 o                         
   8   0   2          3.83         -1.59        26.80 o                         
   9   0   2         33.82         74.05        32.46 o                         
  -9   1   2          9.16         -2.84        20.07 o                         
  -8   1   2          3.77         25.87        19.23 o                         
  -7   1   2        479.75        538.04        74.01 o                         
  -6   1   2        171.33        174.70        38.53 o                         
  -5   1   2         54.04         49.32        14.77 o                         
  -4   1   2         54.08         65.00        12.84 o                         
  -3   1   2        487.69        453.35        35.12 o                         
  -2   1   2        942.78        911.08        22.52 o                         
  -1   1   2        540.41        563.41         7.92 o                         
   0   1   2         15.59         12.97         2.42 o                         
   1   1   2        472.29        493.06        20.60 o                         
   2   1   2        514.81        474.69        46.06 o                         
   3   1   2       1668.78       1717.16        40.87 o                         
   4   1   2       1877.56       1854.15        79.68 o                         
   5   1   2       1888.59       1748.88        97.48 o                         
   6   1   2         11.70         13.15        26.28 o                         
   7   1   2         15.37         28.38        18.39 o                         
   8   1   2          0.00          0.86        18.97 o                         
   9   1   2         16.39         30.83        23.07 o                         
  -9   2   2          3.02         27.84        27.92 o                         
  -8   2   2         24.40        -13.58        27.98 o                         
  -7   2   2         22.49         39.72        27.91 o                         
  -6   2   2        236.53        289.44        31.49 o                         
  -5   2   2        665.26        728.00        36.61 o                         
  -4   2   2         56.35         84.73        19.02 o                         
  -3   2   2        840.45        750.32        27.95 o                         
  -2   2   2       1191.23       1461.26        36.44 o                         
  -1   2   2       6875.38       6386.69       110.45 o                         
   0   2   2       3317.26       3869.54        78.09 o                         
   1   2   2       1147.54       1027.49        64.49 o                         
   2   2   2        453.20        529.20        22.75 o                         
   3   2   2       9917.67       9234.51       249.29 o                         
   4   2   2         11.21         21.74        17.44 o                         
   5   2   2        273.72        290.02        30.47 o                         
   6   2   2        138.14        145.67        28.47 o                         
   7   2   2         72.50         81.64        28.23 o                         
   8   2   2         28.48         -0.78        26.32 o                         
   9   2   2        541.52        624.10        52.22 o                         
  -9   3   2         10.15         17.68        29.71 o                         
  -8   3   2        137.53        185.94        34.86 o                         
  -7   3   2         22.99        -25.02        25.02 o                         
  -6   3   2         33.45         11.03        24.15 o                         
  -5   3   2        217.14        233.37        27.58 o                         
  -4   3   2        560.92        566.13        30.78 o                         
  -3   3   2         80.74        131.57        17.75 o                         
  -2   3   2       4266.66       4057.66       157.86 o                         
  -1   3   2        298.96        358.63        14.67 o                         
   0   3   2        478.45        458.11        15.72 o                         
   1   3   2        533.85        613.25        45.18 o                         
   2   3   2       4823.94       4601.00       168.67 o                         
   3   3   2        756.04        757.39        30.95 o                         
   4   3   2       1101.61       1027.72        39.31 o                         
   6   3   2         33.88         81.54        28.07 o                         
   7   3   2         54.35         54.77        28.56 o                         
   8   3   2         55.39        110.36        33.17 o                         
   9   3   2        320.53        279.53        44.17 o                         
  -9   4   2        270.77        276.26        40.52 o                         
  -8   4   2         22.23         44.05        28.76 o                         
  -7   4   2         18.06         54.95        28.19 o                         
  -6   4   2        249.97        257.38        32.02 o                         
  -5   4   2        165.27        156.37        26.53 o                         
  -4   4   2       1183.97       1198.51        42.43 o                         
  -3   4   2       3305.37       3586.31       109.68 o                         
  -2   4   2       1775.49       1768.58        44.98 o                         
  -1   4   2        112.21        103.69        21.90 o                         
   0   4   2         94.48         78.00        11.88 o                         
   1   4   2        602.31        591.97        99.09 o                         
   2   4   2       6672.65       6693.53       216.26 o                         
   3   4   2       1783.97       1822.92        45.38 o                         
   4   4   2        385.00        319.46        28.25 o                         
   5   4   2         94.55         91.87        25.09 o                         
   6   4   2        127.99        164.67        31.84 o                         
   7   4   2        580.87        585.32        45.78 o                         
   8   4   2         49.38         29.54        30.97 o                         
   9   4   2        142.75        150.39        39.00 o                         
  -9   5   2        543.63        521.38        51.80 o                         
  -8   5   2        192.09        246.46        38.50 o                         
  -7   5   2         46.53        122.33        33.55 o                         
  -6   5   2         10.18         -9.58        25.12 o                         
  -5   5   2          7.87         -7.92        22.30 o                         
  -4   5   2        353.37        445.37        32.80 o                         
  -3   5   2       1123.19       1138.98        39.98 o                         
  -2   5   2       4503.53       4762.17       138.37 o                         
  -1   5   2        382.17        379.79        16.55 o                         
   0   5   2          2.89          4.22        10.47 o                         
   1   5   2        226.82        296.64        24.41 o                         
   2   5   2       1170.01       1302.90        38.53 o                         
   3   5   2        939.71        968.55        37.31 o                         
   4   5   2         53.96         41.11        23.03 o                         
   5   5   2        180.58        178.97        29.70 o                         
   6   5   2         38.95         46.88        27.49 o                         
   7   5   2        959.62       1037.58        57.91 o                         
   8   5   2        105.90        104.38        36.22 o                         
  -8   6   2        303.49        232.12        40.51 o                         
  -7   6   2        220.95        286.84        38.04 o                         
  -6   6   2          2.29         26.77        25.69 o                         
  -5   6   2          2.09         62.67        27.16 o                         
  -4   6   2         84.64        132.84        26.98 o                         
  -3   6   2        221.34        199.62        26.09 o                         
  -2   6   2       1475.65       1587.66        50.05 o                         
  -1   6   2       1113.32       1153.72        36.78 o                         
   0   6   2        654.51        585.89        46.87 o                         
   1   6   2         16.25         13.38        12.94 o                         
   2   6   2       2292.58       2533.32        76.88 o                         
   3   6   2          5.55        -21.61        21.61 o                         
   4   6   2        300.45        348.94        31.83 o                         
   5   6   2         15.87          9.90        25.38 o                         
   6   6   2         38.02         78.98        28.70 o                         
   7   6   2        783.29        774.70        51.78 o                         
   8   6   2         36.44         44.22        31.46 o                         
  -8   7   2         81.03         77.08        35.59 o                         
  -7   7   2          9.99        -26.50        26.50 o                         
  -6   7   2         37.01          3.19        27.74 o                         
  -5   7   2         20.43          7.31        26.17 o                         
  -4   7   2        524.09        583.14        39.13 o                         
  -3   7   2        246.12        269.05        29.99 o                         
  -2   7   2         15.29         10.08        21.00 o                         
  -1   7   2         15.95          2.66        14.33 o                         
   0   7   2       1171.58       1292.02        30.64 o                         
   1   7   2         28.54         25.28        14.77 o                         
   2   7   2        361.49        392.47        30.59 o                         
   3   7   2          9.43        -13.22        22.65 o                         
   4   7   2        206.04        255.31        33.33 o                         
   5   7   2         27.53         57.78        27.73 o                         
   6   7   2         38.74         -4.84        25.85 o                         
   7   7   2         13.58         37.22        31.05 o                         
   8   7   2         30.25         -1.89        37.53 o                         
  -8   8   2         10.50         42.03        32.06 o                         
  -7   8   2         56.61         49.57        32.67 o                         
  -6   8   2         59.27         80.12        34.31 o                         
  -5   8   2          7.14          4.83        26.18 o                         
  -4   8   2         10.63         22.20        27.34 o                         
  -3   8   2         79.37         76.36        26.36 o                         
  -1   8   2        198.34        178.57        39.55 o                         
   0   8   2          0.55          5.13        15.03 o                         
   1   8   2        182.73        191.09        33.50 o                         
   2   8   2        116.86        100.14        26.22 o                         
   3   8   2          1.24         21.82        23.79 o                         
   4   8   2        481.15        521.08        41.19 o                         
   5   8   2        163.31        210.00        33.36 o                         
   6   8   2         42.56         15.49        28.77 o                         
   7   8   2        184.42        148.15        39.87 o                         
  -7   9   2         16.82         30.13        33.62 o                         
  -6   9   2         19.78         12.36        32.98 o                         
  -5   9   2        153.83        157.91        34.33 o                         
  -4   9   2          0.08          3.69        27.20 o                         
  -3   9   2        972.20       1027.13        50.50 o                         
  -2   9   2         39.94        112.17        29.77 o                         
  -1   9   2         51.95         73.79        48.10 o                         
   0   9   2        497.41        478.85        29.63 o                         
   1   9   2        128.40        121.49        20.93 o                         
   2   9   2        935.60        935.30        46.83 o                         
   3   9   2         77.63         48.50        27.34 o                         
   4   9   2         10.93         -5.40        24.41 o                         
   5   9   2         15.04          9.92        33.30 o                         
   6   9   2          9.20         -1.64        29.58 o                         
   7   9   2          4.55         16.57        32.51 o                         
  -7  10   2          6.85         27.90        32.97 o                         
  -6  10   2         50.91         27.96        32.95 o                         
  -5  10   2         63.68         31.72        32.38 o                         
  -4  10   2          2.73         70.70        29.48 o                         
  -3  10   2        558.30        607.63        45.08 o                         
  -2  10   2          8.82         28.13        28.81 o                         
  -1  10   2       3476.07       3649.67        75.17 o                         
   0  10   2        219.82        247.86        28.67 o                         
   1  10   2         84.57         94.88        22.17 o                         
   2  10   2        131.69        115.64        30.70 o                         
   3  10   2        275.90        196.70        36.55 o                         
   4  10   2         35.61         34.55        28.22 o                         
   5  10   2         21.59          5.56        30.35 o                         
   6  10   2         14.92         15.73        33.63 o                         
  -6  11   2        136.02        225.28        40.70 o                         
  -5  11   2         34.50         21.16        32.26 o                         
  -4  11   2        204.72        234.29        38.66 o                         
  -3  11   2          4.88         31.00        31.57 o                         
  -2  11   2        309.91        355.65        40.78 o                         
  -1  11   2         50.41         35.97        20.83 o                         
   0  11   2         62.19         53.44        20.17 o                         
   1  11   2          7.94        -17.31        19.38 o                         
   2  11   2        661.12        657.25        46.02 o                         
   3  11   2          1.07          8.28        28.88 o                         
   4  11   2        414.97        381.90        43.84 o                         
   5  11   2          0.74        -22.26        32.47 o                         
   6  11   2         34.91          4.86        33.85 o                         
  -5  12   2          0.47        -28.23        28.23 o                         
  -4  12   2         81.22         82.30        35.39 o                         
  -3  12   2         74.28         74.78        35.01 o                         
  -2  12   2          0.00         -6.46        28.92 o                         
  -1  12   2         28.37        -22.00        22.00 o                         
   0  12   2          3.81          5.95        20.18 o                         
   1  12   2        147.32        148.83        36.30 o                         
   2  12   2         93.13        102.99        34.41 o                         
   3  12   2          0.06         11.91        32.37 o                         
   4  12   2          1.12        -13.49        28.90 o                         
   5  12   2         32.99         17.21        33.82 o                         
  -4  13   2         10.52        -30.07        30.07 o                         
  -3  13   2        623.78        719.03        57.16 o                         
  -2  13   2         15.96         29.04        32.47 o                         
  -1  13   2          1.30        -13.85        53.39 o                         
   0  13   2         21.13         78.13        23.26 o                         
   1  13   2        982.13       1063.34        45.92 o                         
   2  13   2         41.84         33.76        32.02 o                         
   3  13   2         85.01         56.41        40.89 o                         
  -2  14   2         35.90         21.85        40.62 o                         
  -1  14   2         26.47        -16.38        39.19 o                         
   0  14   2        145.38        191.83        28.83 o                         
   1  14   2          3.89         -0.81        26.35 o                         
  -9   1   3         11.88        -19.07        19.07 o                         
  -8   1   3         38.94         22.79        24.23 o                         
  -7   1   3        259.87        279.17        32.31 o                         
  -6   1   3       1984.51       2010.57        43.47 o                         
  -5   1   3        348.67        323.59        37.96 o                         
  -4   1   3        206.69        246.97        31.11 o                         
  -3   1   3        136.72        129.99        17.79 o                         
  -2   1   3      36092.30      35022.67       269.92 o                         
  -1   1   3         69.26         33.09         7.48 o                         
   0   1   3      16930.79      13424.83       120.41 o                         
   1   1   3         19.59          4.35         4.41 o                         
   2   1   3        300.80        230.24        12.91 o                         
   3   1   3         87.22        120.34        25.64 o                         
   4   1   3       9148.34       9203.92       415.87 o                         
   5   1   3       1034.18        998.57        30.26 o                         
   6   1   3        628.59        633.23        28.83 o                         
   7   1   3         89.44         53.71        22.43 o                         
   8   1   3         26.99         29.92        40.04 o                         
   9   1   3        114.01         98.55        24.47 o                         
  -9   2   3          4.00        -11.98        29.63 o                         
  -8   2   3          8.43        -11.53        27.24 o                         
  -7   2   3          2.61         -0.53        24.59 o                         
  -6   2   3         50.75         54.92        24.26 o                         
  -5   2   3         11.60         32.95        21.22 o                         
  -4   2   3          0.49        -12.07        17.34 o                         
  -3   2   3         49.64         77.89        16.01 o                         
  -2   2   3       4444.78       4567.23       148.28 o                         
  -1   2   3      10761.57       9568.55       137.69 o                         
   0   2   3       1806.36       1580.38        32.62 o                         
   1   2   3       1395.02       1492.51       211.39 o                         
   2   2   3         24.47         40.48        14.84 o                         
   3   2   3          0.79        -14.10        14.10 o                         
   4   2   3        102.10        110.91        20.41 o                         
   5   2   3         54.21         72.23        24.10 o                         
   6   2   3         96.24         74.13        27.63 o                         
   7   2   3         43.82         31.33        27.84 o                         
   8   2   3         20.06         34.20        31.71 o                         
   9   2   3         15.44         -3.88        31.21 o                         
  -9   3   3          3.13         -0.34        28.70 o                         
  -8   3   3         23.68          3.93        27.49 o                         
  -7   3   3         14.43         35.89        26.33 o                         
  -6   3   3          4.89         17.59        23.32 o                         
  -5   3   3         23.37         21.27        22.15 o                         
  -4   3   3         54.65         61.95        19.82 o                         
  -3   3   3        192.22        232.27        20.77 o                         
  -2   3   3        590.37        507.38        23.98 o                         
  -1   3   3        329.96        334.10        27.27 o                         
   0   3   3       5694.75       5539.62       112.96 o                         
   1   3   3         58.31         45.50        10.85 o                         
   2   3   3       1964.06       2031.23        60.28 o                         
   3   3   3       2161.96       2007.63        72.27 o                         
   4   3   3          2.70        -20.02        20.02 o                         
   5   3   3          1.81        -14.10        22.78 o                         
   6   3   3        227.58        161.27        32.78 o                         
   7   3   3          3.56         20.96        29.38 o                         
   8   3   3         29.54         22.01        31.19 o                         
   9   3   3        343.67        365.96        46.42 o                         
  -9   4   3        125.62        135.67        37.25 o                         
  -8   4   3        107.06        132.65        33.24 o                         
  -7   4   3         21.35          3.37        27.16 o                         
  -6   4   3        468.64        466.79        37.11 o                         
  -5   4   3        111.36         92.71        25.52 o                         
  -4   4   3        382.45        416.03        30.10 o                         
  -3   4   3         56.75         63.77        18.34 o                         
  -2   4   3       8257.59       7362.88       236.65 o                         
  -1   4   3        733.98        605.46       106.83 o                         
   0   4   3      17490.94      16146.50       260.52 o                         
   1   4   3        877.04        937.78        93.17 o                         
   2   4   3       7688.90       8236.71       231.13 o                         
   3   4   3        116.46        181.55        21.59 o                         
   4   4   3       2368.06       2305.06        70.62 o                         
   5   4   3         39.16         43.07        24.04 o                         
   6   4   3        108.22         72.58        27.58 o                         
   7   4   3        215.12        195.01        35.54 o                         
   8   4   3        680.71        811.38        55.19 o                         
   9   4   3        143.90        108.68        42.17 o                         
  -9   5   3         11.28         -0.54        30.35 o                         
  -8   5   3         80.37         96.02        34.03 o                         
  -7   5   3         17.21         47.33        30.33 o                         
  -6   5   3        190.24        213.27        32.89 o                         
  -5   5   3         64.02         61.68        24.76 o                         
  -4   5   3       1620.29       1759.54        51.66 o                         
  -3   5   3        640.08        672.46        31.93 o                         
  -2   5   3          8.10         -1.81        16.93 o                         
  -1   5   3        708.17        774.47        27.33 o                         
   0   5   3        314.25        352.57        16.44 o                         
   1   5   3       1849.36       1933.91        49.78 o                         
   2   5   3       4680.07       5318.53       202.52 o                         
   3   5   3          0.60          3.81        19.31 o                         
   4   5   3        157.91        183.04        27.45 o                         
   5   5   3        308.79        259.66        33.09 o                         
   6   5   3        395.68        410.96        39.39 o                         
   7   5   3        227.08        138.70        33.95 o                         
   8   5   3        138.45         85.90        33.96 o                         
  -8   6   3          7.75        -21.04        28.28 o                         
  -7   6   3          8.94        -31.24        31.24 o                         
  -6   6   3         15.40         15.34        25.33 o                         
  -5   6   3         32.76         70.15        26.29 o                         
  -4   6   3        183.37        214.92        29.10 o                         
  -3   6   3       4832.29       5413.96       161.66 o                         
  -2   6   3        312.41        366.60        28.27 o                         
  -1   6   3       3050.32       2998.22        65.43 o                         
   0   6   3        160.43        170.59        27.70 o                         
   1   6   3       9262.58       9632.11       210.35 o                         
   2   6   3        358.33        351.44        27.29 o                         
   3   6   3        207.77        276.18        27.41 o                         
   4   6   3          7.60         14.21        23.51 o                         
   5   6   3         11.84        -23.93        23.93 o                         
   6   6   3          2.88         10.62        27.34 o                         
   7   6   3       1071.61       1145.87        62.28 o                         
   8   6   3         19.21         -4.52        30.70 o                         
  -8   7   3          0.29        -30.09        30.09 o                         
  -7   7   3         97.66        110.36        35.57 o                         
  -6   7   3         56.49         42.87        31.27 o                         
  -5   7   3         65.80         37.26        27.18 o                         
  -4   7   3        194.86        209.95        30.61 o                         
  -3   7   3         30.60         30.59        24.41 o                         
  -2   7   3       3308.44       3461.62       105.13 o                         
  -1   7   3         38.61         65.70        22.39 o                         
   0   7   3       5073.46       5032.85       128.24 o                         
   1   7   3        108.40        123.41        17.26 o                         
   2   7   3        728.32        817.06        39.26 o                         
   3   7   3         98.99        111.87        31.04 o                         
   4   7   3       1031.37       1040.27        48.41 o                         
   5   7   3        361.60        343.30        36.10 o                         
   6   7   3          1.33        -27.85        27.85 o                         
   7   7   3        128.92        104.20        34.03 o                         
   8   7   3          6.72         -8.61        31.33 o                         
  -8   8   3         45.61         13.06        32.54 o                         
  -7   8   3          9.88         69.39        32.24 o                         
  -6   8   3        266.94        273.56        39.51 o                         
  -5   8   3          3.83         27.64        26.38 o                         
  -4   8   3          0.57         35.58        26.66 o                         
  -3   8   3         37.07         11.82        23.87 o                         
  -2   8   3        115.55         85.09        27.59 o                         
  -1   8   3         72.04         54.04        18.41 o                         
   0   8   3         20.03         31.05        16.14 o                         
   1   8   3         35.63         50.52        17.84 o                         
   2   8   3          7.21         45.51        24.00 o                         
   3   8   3         55.34         27.67        25.31 o                         
   4   8   3        398.30        375.58        38.61 o                         
   5   8   3        267.83        257.96        34.64 o                         
   6   8   3         56.22         63.03        29.69 o                         
   7   8   3         77.24        127.71        35.19 o                         
  -7   9   3        217.13        244.62        40.34 o                         
  -6   9   3         50.07         51.93        30.83 o                         
  -5   9   3          0.18         44.01        28.54 o                         
  -4   9   3         59.27         87.84        30.66 o                         
  -3   9   3         49.52         84.37        27.90 o                         
  -2   9   3        134.33        205.38        32.09 o                         
  -1   9   3         26.48         19.01        18.29 o                         
   0   9   3        270.55        254.84        22.43 o                         
   1   9   3        261.72        244.03        23.35 o                         
   2   9   3        214.39        215.51        31.81 o                         
   3   9   3         58.26         88.12        28.84 o                         
   4   9   3        238.09        242.91        33.13 o                         
   5   9   3        751.11        696.34        47.91 o                         
   6   9   3        100.76         63.22        33.51 o                         
   7   9   3         29.95         40.89        36.48 o                         
  -7  10   3         50.95         19.29        38.22 o                         
  -6  10   3         12.77        -29.76        29.76 o                         
  -5  10   3         76.19         48.29        33.17 o                         
  -4  10   3         77.86         39.87        29.05 o                         
  -3  10   3          0.00         39.72        27.69 o                         
  -2  10   3       1834.61       1943.31        67.88 o                         
  -1  10   3       1545.48       1567.23        44.01 o                         
   0  10   3       2517.77       2552.73        60.42 o                         
   1  10   3         79.95         49.71        21.83 o                         
   2  10   3          2.14         16.96        24.49 o                         
   3  10   3        112.55        155.39        32.90 o                         
   4  10   3         47.84         77.75        29.38 o                         
   5  10   3         32.26         32.02        30.55 o                         
   6  10   3         42.74         62.27        36.24 o                         
  -6  11   3         57.35         57.44        35.70 o                         
  -5  11   3          0.63         30.68        33.12 o                         
  -4  11   3         69.18         68.64        32.51 o                         
  -3  11   3         36.25         18.64        29.17 o                         
  -2  11   3        428.09        433.58        42.99 o                         
  -1  11   3         15.69         33.41        20.01 o                         
   0  11   3        127.53        101.61        30.47 o                         
   1  11   3          1.45         23.97        20.06 o                         
   2  11   3         60.20        119.89        31.38 o                         
   3  11   3          0.31        -15.84        29.00 o                         
   4  11   3        250.52        294.36        39.58 o                         
   5  11   3         13.16         51.07        32.09 o                         
   6  11   3          1.71         52.48        35.79 o                         
  -5  12   3         42.87          3.27        33.79 o                         
  -4  12   3         39.81         95.89        34.69 o                         
  -3  12   3          0.82         29.11        31.31 o                         
  -2  12   3         77.67        117.60        33.31 o                         
  -1  12   3        726.32        731.62        52.72 o                         
   0  12   3          6.35         -1.04        21.17 o                         
   1  12   3          3.42         -5.77        31.76 o                         
   2  12   3         17.79        -28.00        28.00 o                         
   3  12   3         65.16         82.78        32.49 o                         
   4  12   3          0.79         -7.36        31.02 o                         
   5  12   3         14.89         64.83        34.17 o                         
  -4  13   3          0.02        -17.14        31.07 o                         
  -3  13   3          3.43        107.64        61.52 o                         
  -2  13   3        163.51        188.57        39.99 o                         
  -1  13   3          0.00         38.06        32.28 o                         
   0  13   3        240.20        232.78        27.64 o                         
   1  13   3         22.92         72.19        24.46 o                         
   2  13   3          0.26          5.82        32.20 o                         
   3  13   3          2.18         54.16        36.81 o                         
  -2  14   3          8.76         12.18        36.72 o                         
  -1  14   3         14.28         33.95        23.93 o                         
   0  14   3         15.43         70.32        26.31 o                         
   1  14   3         48.92         66.90        31.29 o                         
  -9   0   4         23.74         -2.00        32.10 o                         
  -8   0   4          7.09        -12.41        31.54 o                         
  -7   0   4         11.18          5.98        24.63 o                         
  -6   0   4          0.00          9.94        23.03 o                         
  -5   0   4          7.26         20.62        20.42 o                         
  -4   0   4       1863.04       1854.18        64.50 o                         
  -3   0   4        609.39        469.66        24.73 o                         
  -2   0   4       5137.20       5193.39       159.07 o                         
  -1   0   4        430.48        311.81         9.37 o                         
   0   0   4      16299.61      15861.50       191.84 o                         
   1   0   4         38.51         62.41         7.65 o                         
   2   0   4       3612.58       3561.60       133.19 o                         
   3   0   4        103.44         78.12        16.69 o                         
   4   0   4       1286.45       1155.76        38.42 o                         
   5   0   4       2113.52       2089.11        71.89 o                         
   6   0   4        172.95        189.66        30.62 o                         
   7   0   4        140.35        106.67        29.87 o                         
   8   0   4          4.03         21.93        28.07 o                         
   9   0   4        102.74         84.69        36.75 o                         
  -9   1   4          6.17        -19.47        19.47 o                         
  -8   1   4         18.12         29.97        19.66 o                         
  -7   1   4        294.25        331.47        26.20 o                         
  -6   1   4        554.29        553.07        56.94 o                         
  -5   1   4        393.75        368.53        21.23 o                         
  -4   1   4        240.81        226.36        34.83 o                         
  -3   1   4         63.39         68.55        15.61 o                         
  -2   1   4       3009.44       2918.52        53.02 o                         
  -1   1   4        185.22        190.63         9.36 o                         
   0   1   4          5.01         16.45         3.98 o                         
   1   1   4        302.52        200.53        17.21 o                         
   2   1   4         33.07         34.37        27.45 o                         
   3   1   4         21.75         13.96        10.89 o                         
   4   1   4        384.43        323.93        18.95 o                         
   5   1   4       1855.53       1958.06        49.48 o                         
   6   1   4          2.70         18.03        17.29 o                         
   7   1   4         90.52         85.08        20.68 o                         
   8   1   4         10.44        -12.09        18.79 o                         
   9   1   4          0.77         32.49        23.19 o                         
  -9   2   4          0.85        -26.44        29.69 o                         
  -8   2   4          6.36        -20.27        25.98 o                         
  -7   2   4        185.96        194.15        33.12 o                         
  -6   2   4         47.94        114.59        26.43 o                         
  -5   2   4        845.43        818.26        37.98 o                         
  -4   2   4       1327.82       1275.98        39.93 o                         
  -3   2   4         22.41         23.66        14.98 o                         
  -2   2   4       1352.65       1290.89        38.94 o                         
  -1   2   4      11926.90      11632.63       300.53 o                         
   0   2   4          0.07          3.92         7.58 o                         
   1   2   4       2324.42       2219.47        38.56 o                         
   2   2   4        768.10        721.93        26.18 o                         
   3   2   4        463.13        474.47        25.88 o                         
   4   2   4        657.97        707.36        34.41 o                         
   5   2   4        145.10         90.58        25.46 o                         
   6   2   4        108.64        100.62        28.74 o                         
   7   2   4          0.20         -0.51        28.16 o                         
   8   2   4          1.24         -2.00        27.20 o                         
   9   2   4          5.17        -29.79        35.68 o                         
  -9   3   4          2.87         25.02        29.53 o                         
  -8   3   4         83.42         95.46        31.00 o                         
  -7   3   4        152.91        162.95        32.53 o                         
  -6   3   4        459.80        491.24        37.30 o                         
  -5   3   4        249.88        257.46        29.15 o                         
  -4   3   4       1566.86       1551.22        45.42 o                         
  -3   3   4         13.27          3.05        14.81 o                         
  -2   3   4        769.27        830.75        28.97 o                         
  -1   3   4       1868.12       1727.26        37.32 o                         
   0   3   4      14518.72      14353.33       186.15 o                         
   1   3   4       2001.55       2095.92        39.47 o                         
   2   3   4        819.03        811.85        28.36 o                         
   3   3   4        544.78        519.14        28.60 o                         
   4   3   4        333.95        263.39        27.00 o                         
   5   3   4        330.92        356.74        31.62 o                         
   6   3   4        202.37        165.94        31.26 o                         
   7   3   4        183.43        174.93        33.18 o                         
   8   3   4         38.69         51.89        30.33 o                         
   9   3   4         52.00         -5.81        37.27 o                         
  -9   4   4        190.93        207.46        39.88 o                         
  -8   4   4         10.69         16.06        26.76 o                         
  -6   4   4        234.83        229.70        32.93 o                         
  -5   4   4        474.56        419.78        32.69 o                         
  -4   4   4        660.50        642.76        34.05 o                         
  -3   4   4        357.01        375.25        25.44 o                         
  -2   4   4         41.95         16.75        16.03 o                         
  -1   4   4          0.60         -3.23        19.80 o                         
   0   4   4       1148.99       1053.57        22.09 o                         
   1   4   4       2912.63       2926.54        63.58 o                         
   2   4   4       1018.35       1070.79        34.07 o                         
   3   4   4        426.74        416.57        27.23 o                         
   4   4   4        511.03        559.60        34.21 o                         
   5   4   4        128.54        117.35        29.47 o                         
   6   4   4        108.29        118.03        29.96 o                         
   7   4   4        558.75        488.13        44.12 o                         
   8   4   4          2.95        -28.63        28.63 o                         
   9   4   4         51.45         49.50        35.26 o                         
  -9   5   4         74.82        135.65        37.66 o                         
  -8   5   4          0.26         19.54        29.58 o                         
  -7   5   4          1.02         -4.83        28.00 o                         
  -6   5   4         18.65         12.20        26.44 o                         
  -5   5   4        238.20        236.36        30.39 o                         
  -4   5   4       1367.51       1423.08        48.79 o                         
  -3   5   4         42.09         30.82        18.44 o                         
  -2   5   4          0.70         30.09        17.64 o                         
  -1   5   4        296.02        289.08        15.91 o                         
   0   5   4       2208.39       2190.64        51.03 o                         
   1   5   4        430.84        449.94        18.67 o                         
   2   5   4        206.74        259.50        23.41 o                         
   3   5   4          3.19         13.01        20.20 o                         
   4   5   4         13.56         36.64        22.86 o                         
   5   5   4          1.39        -12.98        24.60 o                         
   6   5   4        426.07        414.01        39.89 o                         
   7   5   4       2025.67       2133.74        84.11 o                         
   8   5   4         54.35         56.36        31.02 o                         
  -8   6   4         25.90         65.55        33.63 o                         
  -7   6   4          4.39         -9.53        27.07 o                         
  -6   6   4         46.59         80.32        29.01 o                         
  -5   6   4        109.83        123.55        27.89 o                         
  -4   6   4       1487.16       1590.17        53.04 o                         
  -3   6   4         61.17         82.36        23.06 o                         
  -2   6   4        135.93        137.82        23.12 o                         
  -1   6   4         55.70         29.64        13.45 o                         
   0   6   4       1222.39       1357.38        31.23 o                         
   1   6   4        391.53        362.32        55.60 o                         
   2   6   4       1599.37       1670.49        48.70 o                         
   3   6   4         12.00         -5.97        21.06 o                         
   4   6   4          0.87         49.71        24.16 o                         
   5   6   4        671.61        656.65        42.25 o                         
   6   6   4        861.04        916.56        51.22 o                         
   7   6   4        182.94        157.51        35.07 o                         
   8   6   4          6.29        -17.29        31.12 o                         
  -8   7   4          3.15        -29.17        29.17 o                         
  -7   7   4         13.64         57.37        31.26 o                         
  -6   7   4        110.62        180.88        32.30 o                         
  -5   7   4          4.12        -24.80        24.80 o                         
  -4   7   4        170.31        160.39        29.92 o                         
  -3   7   4          0.21        -21.04        21.04 o                         
  -2   7   4        456.92        508.86        34.53 o                         
  -1   7   4          4.53         -2.45        14.70 o                         
   0   7   4        129.67        175.16        17.42 o                         
   1   7   4         87.79        104.40        16.92 o                         
   2   7   4        554.08        584.74        36.35 o                         
   3   7   4        149.85        173.96        28.85 o                         
   4   7   4          4.52          2.95        24.58 o                         
   5   7   4        131.70        106.63        30.79 o                         
   6   7   4        295.28        276.21        37.46 o                         
   7   7   4         95.57         78.72        33.36 o                         
   8   7   4         48.10        101.24        34.47 o                         
  -8   8   4         24.35         33.22        33.46 o                         
  -7   8   4         42.84         44.17        30.61 o                         
  -6   8   4         33.75         30.09        29.16 o                         
  -5   8   4         78.47         88.92        29.32 o                         
  -4   8   4        215.34        258.72        33.92 o                         
  -3   8   4         31.39         67.61        27.04 o                         
  -2   8   4         21.81          2.65        24.01 o                         
  -1   8   4        970.97        961.94        44.49 o                         
   0   8   4         62.41         37.28        17.09 o                         
   1   8   4          0.00         16.31        16.94 o                         
   2   8   4         31.35         10.77        22.91 o                         
   3   8   4          0.00         42.98        25.99 o                         
   4   8   4        217.70        289.66        35.35 o                         
   5   8   4         35.13         92.24        29.80 o                         
   6   8   4         15.81          2.30        29.31 o                         
   7   8   4          2.12         10.56        31.01 o                         
  -7   9   4          2.62          1.72        30.70 o                         
  -6   9   4         28.34         21.14        29.92 o                         
  -5   9   4         10.72          1.42        28.94 o                         
  -4   9   4        593.50        667.44        46.20 o                         
  -3   9   4         35.93         13.16        25.42 o                         
  -2   9   4        275.22        211.79        32.59 o                         
  -1   9   4        679.63        812.67        54.74 o                         
   0   9   4        233.30        230.12        22.57 o                         
   1   9   4       1735.08       1702.90        57.12 o                         
   2   9   4          0.12          8.29        25.33 o                         
   3   9   4         43.61         49.94        28.28 o                         
   4   9   4         10.94         42.58        27.47 o                         
   5   9   4          0.65         -2.07        27.19 o                         
   6   9   4         49.33         28.45        30.91 o                         
   7   9   4         38.54         -0.60        33.22 o                         
  -7  10   4          0.02         16.74        33.51 o                         
  -6  10   4         76.90         -1.38        38.13 o                         
  -5  10   4        245.13        219.44        36.94 o                         
  -4  10   4        285.56        282.75        38.02 o                         
  -3  10   4          0.03          9.74        26.42 o                         
  -2  10   4        218.72        262.13        38.03 o                         
  -1  10   4       3850.81       4005.84       136.00 o                         
   0  10   4         93.08         39.06        55.38 o                         
   1  10   4        415.31        350.58        89.78 o                         
   2  10   4          9.84          6.73        24.86 o                         
   3  10   4        327.45        289.63        36.90 o                         
   4  10   4         98.06         95.62        31.04 o                         
   5  10   4        106.14         94.15        33.19 o                         
   6  10   4          1.87         17.96        32.48 o                         
  -6  11   4        136.75        173.08        39.00 o                         
  -5  11   4         19.52         17.19        30.93 o                         
  -4  11   4        350.20        340.35        40.05 o                         
  -3  11   4         29.73         69.34        30.88 o                         
  -2  11   4         16.96         71.71        30.57 o                         
  -1  11   4          6.40        -13.34        23.81 o                         
   0  11   4        452.09        524.40        32.06 o                         
   1  11   4         27.66         20.79        41.50 o                         
   2  11   4        410.03        436.34        42.14 o                         
   3  11   4         12.00         19.63        31.02 o                         
   4  11   4        279.01        245.03        38.28 o                         
   5  11   4          0.26         -8.88        29.64 o                         
  -5  12   4         17.13         62.05        35.50 o                         
  -4  12   4         14.64         59.33        34.38 o                         
  -3  12   4        252.54        186.88        39.42 o                         
  -2  12   4          0.89        -15.03        37.47 o                         
  -1  12   4         81.59         40.56        22.56 o                         
   0  12   4          9.46         14.20        20.84 o                         
   1  12   4          3.94         11.86        45.64 o                         
   2  12   4        157.35        193.77        38.20 o                         
   3  12   4          5.99         20.30        32.09 o                         
   4  12   4          3.51         52.40        32.89 o                         
  -4  13   4         19.68         -7.31        34.72 o                         
  -3  13   4        453.03        423.34        49.54 o                         
  -2  13   4         24.28         42.58        36.37 o                         
  -1  13   4         19.30         10.07        25.97 o                         
   0  13   4          0.01        -14.91        21.16 o                         
   1  13   4       1087.46       1064.67        44.29 o                         
   2  13   4          5.13         46.72        29.96 o                         
   3  13   4          2.79         17.07        35.03 o                         
  -1  14   4         26.74         27.20        24.83 o                         
   0  14   4         20.07         19.82        24.04 o                         
   1  14   4         42.42         40.83        25.83 o                         
  -9   1   5          3.16        -20.71        20.71 o                         
  -8   1   5        288.65        272.94        27.37 o                         
  -7   1   5         30.51         18.50        17.91 o                         
  -6   1   5         87.34        116.94        18.98 o                         
  -5   1   5        886.88        887.94        35.34 o                         
  -4   1   5        264.27        267.03        49.52 o                         
  -3   1   5          1.48         -5.84         9.88 o                         
  -2   1   5      25393.78      25685.43       563.15 o                         
  -1   1   5       2016.77       2159.05        59.51 o                         
   0   1   5        683.76        699.84         9.68 o                         
   1   1   5        341.39        281.39        26.73 o                         
   2   1   5       3691.40       3949.69       108.52 o                         
   3   1   5       2342.37       2563.07        57.09 o                         
   4   1   5        409.00        441.69        20.65 o                         
   5   1   5        213.84        181.78        19.78 o                         
   6   1   5          0.30         18.73        20.67 o                         
   7   1   5        185.89        148.18        22.21 o                         
   8   1   5          0.09          7.29        20.32 o                         
   9   1   5         47.93         43.37        24.61 o                         
  -9   2   5          2.57         -6.13        27.38 o                         
  -8   2   5          0.01        -23.51        29.61 o                         
  -7   2   5        478.27        554.06        44.49 o                         
  -6   2   5          0.00        -12.18        22.67 o                         
  -5   2   5        168.67        165.35        25.42 o                         
  -4   2   5        372.42        403.87        26.97 o                         
  -3   2   5        404.00        447.07        24.22 o                         
  -2   2   5         19.53         44.08        15.33 o                         
  -1   2   5        518.19        478.90        45.74 o                         
   0   2   5        203.09        124.11        13.05 o                         
   1   2   5        400.63        429.49       112.57 o                         
   2   2   5       1785.60       1818.56        48.46 o                         
   3   2   5         12.30        -14.30        15.79 o                         
   4   2   5          4.77         12.64        18.54 o                         
   5   2   5        745.05        713.82        39.87 o                         
   6   2   5         42.66         63.33        27.21 o                         
   7   2   5        110.87         96.24        30.31 o                         
   8   2   5         13.05         18.61        30.29 o                         
   9   2   5          2.09         18.87        32.49 o                         
  -9   3   5          0.51          1.85        28.29 o                         
  -8   3   5         43.35         49.84        28.18 o                         
  -7   3   5          2.19         -7.99        25.24 o                         
  -6   3   5        110.06        128.48        26.86 o                         
  -5   3   5        120.85        174.84        26.65 o                         
  -4   3   5       2986.05       2894.82        83.32 o                         
  -3   3   5       2142.54       2098.47        61.74 o                         
  -2   3   5        812.66        821.47        28.81 o                         
  -1   3   5        212.58        280.32        14.20 o                         
   0   3   5       6588.49       6121.70       226.10 o                         
   1   3   5      12961.15      12867.35       191.32 o                         
   2   3   5        788.19        657.66        27.34 o                         
   3   3   5         24.42         26.69        16.70 o                         
   4   3   5        153.46        161.50        24.41 o                         
   5   3   5          5.23          9.63        22.77 o                         
   6   3   5        491.93        532.73        42.86 o                         
   7   3   5        119.64         68.99        32.82 o                         
   8   3   5         46.68         52.92        31.51 o                         
   9   3   5         40.70          9.66        32.11 o                         
  -9   4   5        374.74        391.64        46.34 o                         
  -8   4   5          1.01         28.71        37.58 o                         
  -7   4   5          0.02          6.68        29.19 o                         
  -6   4   5         23.53         19.51        25.19 o                         
  -5   4   5        108.85        109.54        26.71 o                         
  -4   4   5       5955.31       6090.11       248.60 o                         
  -3   4   5       2072.54       2131.68        70.75 o                         
  -2   4   5        519.92        473.43        26.58 o                         
  -1   4   5        154.85        111.10        25.18 o                         
   0   4   5       1241.08       1108.23        30.32 o                         
   1   4   5         15.57         27.61        11.05 o                         
   2   4   5        139.62        135.05        19.51 o                         
   3   4   5        282.59        325.57        25.74 o                         
   4   4   5         22.80         -8.93        21.79 o                         
   5   4   5          8.12        -14.57        23.43 o                         
   6   4   5        760.32        690.88        47.31 o                         
   7   4   5          0.05         17.73        28.63 o                         
   8   4   5          0.00         10.10        34.47 o                         
  -9   5   5        269.75        277.29        46.85 o                         
  -8   5   5          0.49        -27.41        27.41 o                         
  -7   5   5         54.51         54.54        28.12 o                         
  -6   5   5        157.56        131.37        30.75 o                         
  -5   5   5        346.38        473.34        35.75 o                         
  -4   5   5         44.81         13.49        21.90 o                         
  -2   5   5        618.04        638.16        30.51 o                         
  -1   5   5        163.48        161.23        15.28 o                         
   0   5   5        149.66        119.97        17.37 o                         
   1   5   5         78.51         57.70        13.07 o                         
   2   5   5         11.91         18.59        16.90 o                         
   3   5   5        955.14       1046.07        40.59 o                         
   4   5   5         51.76         40.45        24.51 o                         
   5   5   5        895.33        790.63        45.26 o                         
   6   5   5        206.93        145.23        37.58 o                         
   7   5   5        574.07        571.70        48.69 o                         
   8   5   5          0.78        -25.01        29.46 o                         
  -8   6   5         27.78         81.23        32.16 o                         
  -7   6   5          2.86         -7.67        28.05 o                         
  -6   6   5         22.60         11.26        27.00 o                         
  -5   6   5        437.39        400.27        36.16 o                         
  -4   6   5        113.27        128.86        26.55 o                         
  -3   6   5        260.65        211.01        27.98 o                         
  -2   6   5        112.62        117.40        22.94 o                         
  -1   6   5          4.61         25.79        13.53 o                         
   0   6   5       2045.10       2135.78       121.35 o                         
   1   6   5       8588.51       9272.17       551.53 o                         
   2   6   5        823.63        811.27        37.01 o                         
   3   6   5          0.38        -20.38        20.38 o                         
   4   6   5         11.44          0.99        22.99 o                         
   5   6   5         10.98         44.08        26.66 o                         
   6   6   5        700.22        717.09        49.41 o                         
   7   6   5        625.48        591.38        49.64 o                         
   8   6   5         16.75         -3.15        30.75 o                         
  -8   7   5         21.46          4.95        34.93 o                         
  -7   7   5         15.29         -8.53        28.36 o                         
  -6   7   5         19.61          8.59        25.44 o                         
  -5   7   5        157.68        179.39        31.37 o                         
  -4   7   5        292.43        305.22        34.25 o                         
  -3   7   5         40.15         68.20        24.81 o                         
  -2   7   5        523.56        566.42        35.79 o                         
  -1   7   5         16.49        -19.97        19.97 o                         
   0   7   5        332.99        281.01        20.64 o                         
   1   7   5         52.64         55.65        16.34 o                         
   2   7   5         39.17         63.52        22.68 o                         
   3   7   5         11.03        -16.38        25.61 o                         
   4   7   5          9.19          9.95        26.29 o                         
   5   7   5        467.90        412.11        39.88 o                         
   6   7   5        390.45        443.21        41.73 o                         
   7   7   5         66.61         20.35        35.01 o                         
   8   7   5          0.03        -29.60        54.74 o                         
  -8   8   5          3.20         27.54        33.14 o                         
  -7   8   5          2.42         60.75        30.82 o                         
  -6   8   5          1.10        -31.04        31.04 o                         
  -5   8   5         23.39         24.44        26.44 o                         
  -4   8   5          1.21         33.28        26.75 o                         
  -3   8   5        363.30        358.18        35.36 o                         
  -2   8   5        262.80        276.15        32.97 o                         
  -1   8   5         74.95         82.54        25.57 o                         
   0   8   5         72.20         40.81        17.04 o                         
   1   8   5          0.07          2.69        17.10 o                         
   2   8   5        884.81        948.43        45.18 o                         
   3   8   5         80.04         87.59        27.67 o                         
   4   8   5        408.51        440.00        40.43 o                         
   5   8   5        170.12        203.15        33.69 o                         
   6   8   5        153.04        171.39        34.69 o                         
   7   8   5         44.44         33.92        33.61 o                         
  -7   9   5        139.53        104.42        35.30 o                         
  -6   9   5          0.85        -28.05        28.05 o                         
  -4   9   5         10.24         47.34        28.08 o                         
  -3   9   5         71.72         78.18        29.14 o                         
  -2   9   5       1334.87       1398.60        56.42 o                         
  -1   9   5       1384.78       1482.55        39.53 o                         
   0   9   5       1348.17       1321.51        37.32 o                         
   1   9   5        171.49        154.89        30.94 o                         
   2   9   5        451.13        436.19        37.74 o                         
   3   9   5        350.14        275.47        36.82 o                         
   4   9   5          7.06        -10.56        27.54 o                         
   5   9   5        738.63        723.43        49.39 o                         
   6   9   5         84.73        120.70        35.68 o                         
   7   9   5         44.04         13.00        32.87 o                         
  -7  10   5         32.61         29.98        33.33 o                         
  -6  10   5          7.71        -28.55        28.55 o                         
  -5  10   5        151.54        124.46        33.94 o                         
  -4  10   5        619.49        694.98        49.01 o                         
  -3  10   5         51.41          9.64        29.14 o                         
  -2  10   5       3121.68       3379.68       113.59 o                         
  -1  10   5         56.20        -27.13        27.13 o                         
   0  10   5       2199.93       2118.63        52.90 o                         
   1  10   5         54.75         -5.77        28.72 o                         
   2  10   5        624.79        562.86        42.76 o                         
   3  10   5         60.62         51.52        29.33 o                         
   4  10   5        268.35        322.02        38.26 o                         
   5  10   5        122.60        123.38        35.63 o                         
   6  10   5         11.88        -20.05        31.16 o                         
  -6  11   5         61.22         95.03        36.66 o                         
  -5  11   5         29.24         86.83        34.63 o                         
  -4  11   5        245.19        267.29        40.79 o                         
  -3  11   5          0.48          4.80        29.81 o                         
  -2  11   5         46.05        -10.21        33.34 o                         
  -1  11   5        195.76        176.22        25.65 o                         
   0  11   5        185.14        206.08        29.93 o                         
   1  11   5         26.04          5.64        20.24 o                         
   2  11   5         24.82         59.50        31.87 o                         
   3  11   5         46.46         78.87        33.63 o                         
   4  11   5        440.01        414.44        48.34 o                         
   5  11   5         54.65         69.78        32.95 o                         
  -5  12   5          4.18        -19.11        30.67 o                         
  -4  12   5        101.77         62.30        36.13 o                         
  -3  12   5         83.06        102.99        36.92 o                         
  -2  12   5         55.17        -19.42        30.68 o                         
  -1  12   5        479.57        428.86        32.45 o                         
   0  12   5        153.69         75.52        23.54 o                         
   1  12   5        463.27        422.50        33.85 o                         
   2  12   5          0.43          3.79        28.92 o                         
   3  12   5         79.62         45.15        33.87 o                         
   4  12   5        111.98         86.39        36.54 o                         
  -4  13   5         44.76         -0.47        37.32 o                         
  -3  13   5         23.01         59.96        34.88 o                         
  -2  13   5         83.55        109.38        37.27 o                         
  -1  13   5         14.00         37.18        26.02 o                         
   0  13   5         30.62         27.33        25.75 o                         
   1  13   5         25.11         62.15        23.99 o                         
   2  13   5         24.08         30.07        30.70 o                         
   3  13   5          9.63         24.44        33.73 o                         
  -1  14   5         21.90         24.03        24.30 o                         
   0  14   5         56.69         36.13        71.74 o                         
   1  14   5         32.03         57.97        26.03 o                         
  -9   0   6         31.14          9.94        30.30 o                         
  -8   0   6        435.29        404.43        41.11 o                         
  -7   0   6        725.82        759.29        46.95 o                         
  -6   0   6        311.07        303.14        32.42 o                         
  -5   0   6         98.22        103.93        23.56 o                         
  -4   0   6        205.59        204.92        22.57 o                         
  -3   0   6       1365.84       1155.29        33.44 o                         
  -1   0   6       1718.10       2098.11       154.06 o                         
   0   0   6       6805.25       5337.55       113.85 o                         
   1   0   6        178.44        162.27        12.51 o                         
   2   0   6      15793.95      14534.73       290.27 o                         
   3   0   6       1059.35       1146.54        35.67 o                         
   4   0   6       6211.44       6310.51       241.06 o                         
   5   0   6         20.28        -17.19        21.17 o                         
   6   0   6          0.61        -23.97        23.97 o                         
   7   0   6          1.98        -28.89        28.89 o                         
   8   0   6        347.21        296.21        41.22 o                         
   9   0   6         80.55         56.09        35.19 o                         
  -9   1   6         16.02         66.42        34.93 o                         
  -8   1   6          4.70         25.30        27.00 o                         
  -7   1   6        198.33        190.19        43.90 o                         
  -6   1   6        122.95        130.01        27.46 o                         
  -5   1   6        204.62        175.94        18.11 o                         
  -4   1   6        388.98        387.81        18.84 o                         
  -3   1   6        415.23        421.52        41.09 o                         
  -2   1   6       8596.25       8557.05       326.14 o                         
  -1   1   6       3290.44       3429.10        73.22 o                         
   0   1   6         44.67         22.61         8.46 o                         
   1   1   6       3403.69       3008.57        40.48 o                         
   2   1   6         91.10         94.92        11.88 o                         
   3   1   6       7585.18       8074.65       177.65 o                         
   4   1   6       1593.87       1739.37        53.38 o                         
   5   1   6         12.98         28.95        16.02 o                         
   6   1   6         59.32          8.99        19.35 o                         
   7   1   6        287.04        329.70        27.35 o                         
   8   1   6          0.22         -4.50        22.55 o                         
   9   1   6          3.23          0.60        32.54 o                         
  -9   2   6          0.15         33.24        30.70 o                         
  -8   2   6          0.01         58.59        30.30 o                         
  -7   2   6         33.68         43.95        26.83 o                         
  -6   2   6        372.94        405.94        35.19 o                         
  -5   2   6         76.99         65.51        22.90 o                         
  -4   2   6        478.40        466.53        28.23 o                         
  -3   2   6         68.95         62.28        16.52 o                         
  -2   2   6        488.17        519.64        24.27 o                         
  -1   2   6        913.53        558.86        18.88 o                         
   0   2   6        263.46        194.44        19.67 o                         
   1   2   6         66.03         69.90        11.38 o                         
   2   2   6        381.37        357.58        22.15 o                         
   3   2   6        120.27         95.14        19.73 o                         
   4   2   6         30.21         41.93        19.62 o                         
   5   2   6        291.74        263.96        30.97 o                         
   6   2   6         33.27        -12.56        26.07 o                         
   7   2   6        147.12        179.21        34.01 o                         
   8   2   6        119.42        151.64        34.05 o                         
   9   2   6        307.04        266.84        42.22 o                         
  -9   3   6          4.88        -29.93        31.05 o                         
  -8   3   6          4.16         29.54        30.04 o                         
  -7   3   6         29.88         65.64        28.36 o                         
  -6   3   6          0.07        -22.62        22.62 o                         
  -5   3   6          0.45          6.62        21.72 o                         
  -4   3   6       2406.11       2462.65        83.68 o                         
  -3   3   6         35.64         37.16        16.81 o                         
  -2   3   6        152.56        143.12        18.24 o                         
  -1   3   6        475.41        436.25        37.05 o                         
   0   3   6      13338.58      11616.23       191.57 o                         
   1   3   6       1849.74       1890.02        71.63 o                         
   2   3   6       2604.57       2591.90        76.36 o                         
   3   3   6        238.97        246.46        23.45 o                         
   4   3   6          0.08         -7.67        19.35 o                         
   5   3   6          1.48         31.62        23.11 o                         
   6   3   6        552.33        689.95        45.31 o                         
   7   3   6        363.12        278.55        38.91 o                         
   8   3   6         15.51         17.55        32.62 o                         
   9   3   6          2.89        -49.89        49.89 o                         
  -9   4   6         18.43         -7.31        28.25 o                         
  -8   4   6          3.92         21.14        27.67 o                         
  -7   4   6         19.33         30.61        26.48 o                         
  -6   4   6         48.71         35.26        27.13 o                         
  -5   4   6          9.05        -10.35        22.54 o                         
  -4   4   6         30.08         16.50        21.09 o                         
  -3   4   6         29.86         49.27        18.57 o                         
  -2   4   6        382.80        327.74        23.51 o                         
  -1   4   6         26.98         21.18        10.82 o                         
   0   4   6       4345.20       4632.87       127.91 o                         
   1   4   6        498.78        532.15        88.52 o                         
   2   4   6       2522.42       2399.72        67.18 o                         
   3   4   6         65.64         69.10        20.47 o                         
   4   4   6        370.03        386.19        31.57 o                         
   5   4   6         19.75         24.57        24.87 o                         
   6   4   6        362.15        380.25        39.07 o                         
   7   4   6         17.73         -4.74        26.66 o                         
   8   4   6         22.77        -10.89        34.91 o                         
  -9   5   6        196.36        201.46        39.32 o                         
  -8   5   6         68.89        111.35        34.07 o                         
  -7   5   6         48.50         89.11        28.82 o                         
  -6   5   6        410.04        437.60        38.87 o                         
  -5   5   6        133.97        173.67        28.45 o                         
  -4   5   6        130.75        181.25        26.16 o                         
  -3   5   6        329.54        376.70        27.69 o                         
  -2   5   6         64.27         82.31        19.29 o                         
  -1   5   6        115.54        126.08        14.20 o                         
   0   5   6        491.71        449.05        37.58 o                         
   1   5   6        359.70        394.93        27.23 o                         
   2   5   6       1172.16       1324.56        42.90 o                         
   3   5   6          3.35         30.69        21.04 o                         
   5   5   6       2124.80       1976.13        68.15 o                         
   6   5   6       1003.08        960.40        53.07 o                         
   7   5   6        708.03        711.62        51.09 o                         
   8   5   6         12.23        -12.91        31.29 o                         
  -8   6   6          4.96         -4.51        30.97 o                         
  -7   6   6         50.84         82.93        29.76 o                         
  -5   6   6        104.12        164.31        29.71 o                         
  -4   6   6        125.97        137.27        27.76 o                         
  -3   6   6        365.97        335.02        29.72 o                         
  -2   6   6         50.49         11.97        22.48 o                         
  -1   6   6        194.58        137.26        17.40 o                         
   0   6   6       2105.71       1978.23        48.81 o                         
   1   6   6        721.32        724.36       116.74 o                         
   2   6   6        256.16        295.51        28.43 o                         
   3   6   6        140.43        176.27        27.52 o                         
   4   6   6          6.51         17.46        24.17 o                         
   5   6   6        157.03        129.61        30.30 o                         
   6   6   6        125.75        118.31        33.03 o                         
   7   6   6         25.05        -14.63        30.06 o                         
   8   6   6          0.03         35.84        30.23 o                         
  -8   7   6         19.94         34.55        32.90 o                         
  -7   7   6          3.55         30.61        28.65 o                         
  -6   7   6          2.77         13.92        27.32 o                         
  -5   7   6         91.12         85.07        30.99 o                         
  -4   7   6        366.66        367.94        35.35 o                         
  -3   7   6         20.43         37.17        23.75 o                         
  -2   7   6         11.56         20.44        22.67 o                         
  -1   7   6         31.50          8.17        15.39 o                         
   0   7   6          0.28         -6.18        14.49 o                         
   1   7   6        364.94        450.09        59.80 o                         
   2   7   6        692.98        702.77        38.74 o                         
   3   7   6         11.95         26.17        23.17 o                         
   4   7   6         17.45          7.50        25.33 o                         
   5   7   6        336.92        446.74        39.11 o                         
   6   7   6         15.13        103.08        30.61 o                         
   7   7   6        100.84        111.04        34.18 o                         
  -8   8   6         50.61         24.64        38.72 o                         
  -7   8   6          9.42         68.00        33.98 o                         
  -6   8   6         16.09         31.44        30.23 o                         
  -5   8   6        126.27        185.33        32.31 o                         
  -4   8   6         29.61         44.62        28.35 o                         
  -3   8   6        111.01        127.98        28.03 o                         
  -2   8   6          9.33          2.71        24.25 o                         
  -1   8   6          4.89         23.19        17.34 o                         
   0   8   6        407.29        392.86        24.81 o                         
   1   8   6        153.32         92.29        20.95 o                         
   2   8   6        651.35        665.77        41.07 o                         
   3   8   6         11.88         -6.07        26.07 o                         
   4   8   6       1160.65       1291.26        56.13 o                         
   5   8   6       1302.84       1350.87        60.26 o                         
   6   8   6          2.49         21.48        30.78 o                         
   7   8   6          0.63         36.98        32.80 o                         
  -7   9   6          2.51         16.34        31.93 o                         
  -6   9   6          8.05         58.60        31.82 o                         
  -5   9   6        359.70        355.58        40.18 o                         
  -4   9   6        253.37        264.04        35.99 o                         
  -3   9   6          0.56         14.23        27.04 o                         
  -2   9   6          0.73        -25.09        27.49 o                         
  -1   9   6         26.12         22.39        25.32 o                         
   0   9   6       1194.85       1283.30        88.30 o                         
   1   9   6        210.13        213.02        49.29 o                         
   2   9   6          5.45         10.61        25.69 o                         
   3   9   6         55.08         63.66        28.12 o                         
   4   9   6         46.60         56.19        30.13 o                         
   5   9   6        103.86        114.25        31.93 o                         
   6   9   6         37.02         -6.90        32.58 o                         
   7   9   6        143.10        144.37        39.18 o                         
  -6  10   6          0.70         -2.18        31.32 o                         
  -5  10   6          6.96          1.32        28.68 o                         
  -4  10   6        224.12        239.23        36.90 o                         
  -3  10   6        783.68        896.63        51.03 o                         
  -2  10   6        163.95        132.36        32.69 o                         
  -1  10   6       1197.96       1142.91        68.95 o                         
   0  10   6        129.09        101.06        37.28 o                         
   1  10   6         41.87         56.93        20.74 o                         
   2  10   6        116.49        163.19        31.49 o                         
   3  10   6         13.64          9.18        30.15 o                         
   4  10   6          7.64        -24.80        28.35 o                         
   5  10   6        112.70         47.20        32.00 o                         
   6  10   6          3.15         42.70        32.41 o                         
  -6  11   6          0.02        -29.16        29.16 o                         
  -5  11   6         40.47         30.12        30.42 o                         
  -4  11   6          4.36        -31.32        31.32 o                         
  -3  11   6        150.59        189.56        36.01 o                         
  -2  11   6          5.88         -3.41        30.83 o                         
  -1  11   6         24.08         18.78        20.51 o                         
   0  11   6          1.27         10.05        20.12 o                         
   1  11   6          2.70         52.59        40.52 o                         
   2  11   6         26.25         19.79        28.89 o                         
   3  11   6         40.49         60.74        32.06 o                         
   4  11   6        582.92        605.25        49.88 o                         
   5  11   6          3.83        -10.75        33.58 o                         
  -5  12   6         64.12         39.91        34.77 o                         
  -4  12   6         18.73        -29.66        29.66 o                         
  -3  12   6          0.37         20.40        30.57 o                         
  -2  12   6        403.58        297.41        43.01 o                         
  -1  12   6         38.02         31.16        25.68 o                         
   0  12   6          4.43        -14.64        20.19 o                         
   1  12   6         15.31        -21.28        22.89 o                         
   2  12   6         14.90         64.15        30.35 o                         
   3  12   6         61.42         99.97        34.56 o                         
   4  12   6         10.48        -14.09        30.64 o                         
  -3  13   6         70.04        126.67        39.59 o                         
  -2  13   6         17.17         26.39        34.74 o                         
  -1  13   6         30.27         57.98        24.14 o                         
   0  13   6          1.62          0.12        39.42 o                         
   1  13   6        313.73        247.03        30.71 o                         
   2  13   6         91.34        148.13        36.45 o                         
   3  13   6         16.67         18.65        33.85 o                         
  -1  14   6         62.34         48.09        84.67 o                         
   0  14   6         56.58        100.62        37.90 o                         
  -9   1   7         65.83         72.14        23.16 o                         
  -8   1   7          2.48         -2.77        18.44 o                         
  -7   1   7          0.55        -17.27        17.27 o                         
  -6   1   7         14.02         45.60        29.80 o                         
  -5   1   7         14.12         20.54        15.40 o                         
  -4   1   7        780.80        728.06        39.42 o                         
  -3   1   7        622.14        669.51        19.95 o                         
  -2   1   7        423.84        523.73        35.32 o                         
  -1   1   7        712.97        924.36        13.67 o                         
   0   1   7       4152.07       3558.98        54.51 o                         
   1   1   7        189.87        211.05         9.32 o                         
   2   1   7         67.28         74.34        31.87 o                         
   3   1   7        369.19        366.54        43.42 o                         
   4   1   7       1560.01       1645.25        34.21 o                         
   5   1   7        402.70        340.44        33.17 o                         
   6   1   7         39.75         88.51        32.14 o                         
   7   1   7         21.62          1.53        23.00 o                         
   8   1   7        308.83        268.45        44.94 o                         
   9   1   7         35.42         14.38        24.88 o                         
  -9   2   7         36.64         66.10        31.92 o                         
  -8   2   7         61.08         68.14        30.51 o                         
  -7   2   7         58.24         27.20        26.71 o                         
  -6   2   7        144.61        148.91        27.90 o                         
  -5   2   7        101.55         90.15        25.38 o                         
  -4   2   7       1019.30       1022.08        37.96 o                         
  -3   2   7       1302.93       1320.20        37.14 o                         
  -2   2   7        107.70        124.41        17.42 o                         
  -1   2   7        149.21        142.01        12.72 o                         
   0   2   7        141.01        135.20        12.50 o                         
   1   2   7       2470.47       2595.42        48.94 o                         
   2   2   7        683.98        685.76        27.98 o                         
   3   2   7        176.99        178.48        21.27 o                         
   4   2   7        176.98        200.15        25.75 o                         
   5   2   7       1105.46       1096.50        46.66 o                         
   6   2   7         12.75         11.11        27.20 o                         
   7   2   7        657.79        674.07        47.52 o                         
   8   2   7          0.01         35.90        30.15 o                         
   9   2   7        137.70         89.55        35.68 o                         
  -9   3   7          3.01        -26.51        26.51 o                         
  -8   3   7         17.71         39.27        28.46 o                         
  -7   3   7         71.31         75.18        29.27 o                         
  -6   3   7         21.12         44.32        26.44 o                         
  -5   3   7        143.44        157.22        26.43 o                         
  -4   3   7        658.38        707.61        35.53 o                         
  -3   3   7         21.99         24.48        16.43 o                         
  -2   3   7        192.83        165.65        19.09 o                         
  -1   3   7       3838.08       4003.04       298.50 o                         
   0   3   7       1037.48        921.39        33.44 o                         
   1   3   7        217.12        174.93        20.47 o                         
   2   3   7       1392.87       1438.01        39.64 o                         
   3   3   7        846.78        871.98        35.83 o                         
   4   3   7         72.01         85.49        23.56 o                         
   5   3   7        157.32        140.02        28.45 o                         
   6   3   7         21.50         22.86        27.57 o                         
   7   3   7        340.33        346.89        41.79 o                         
   8   3   7          0.27        -15.85        26.87 o                         
  -9   4   7         99.90         74.27        33.56 o                         
  -8   4   7          1.47          8.03        27.02 o                         
  -7   4   7         20.31         17.53        26.27 o                         
  -6   4   7          4.79        -16.50        24.31 o                         
  -5   4   7        130.36        110.21        29.05 o                         
  -4   4   7        919.40        952.93        40.53 o                         
  -3   4   7       2037.27       2037.25        62.18 o                         
  -2   4   7       3647.16       3811.40       109.32 o                         
  -1   4   7         35.64         28.28        11.54 o                         
   0   4   7       9305.12       9502.11       564.72 o                         
   1   4   7        873.03        766.02        35.91 o                         
   2   4   7       2518.72       3021.12        96.38 o                         
   3   4   7          0.01         -1.57        18.78 o                         
   4   4   7          9.50         -0.43        22.43 o                         
   5   4   7       1927.53       1956.85        62.19 o                         
   6   4   7        285.26        344.17        38.33 o                         
   7   4   7        523.65        558.47        47.99 o                         
   8   4   7         12.38         -0.75        30.09 o                         
  -9   5   7         84.05        124.76        38.67 o                         
  -8   5   7          6.26         19.86        28.97 o                         
  -7   5   7         63.98         -4.73        31.02 o                         
  -6   5   7          1.31        -25.07        25.07 o                         
  -5   5   7        589.44        617.12        39.69 o                         
  -4   5   7        328.21        322.40        30.89 o                         
  -3   5   7        263.63        257.49        25.60 o                         
  -2   5   7         72.07         70.98        19.24 o                         
  -1   5   7         10.52         -6.18        11.96 o                         
   0   5   7       4661.38       4883.22       141.27 o                         
   1   5   7       1266.56       1461.80        31.51 o                         
   2   5   7        472.26        557.29        31.43 o                         
   3   5   7          0.19         -0.76        21.97 o                         
   4   5   7       1111.03       1027.60        46.05 o                         
   5   5   7       3516.50       4003.99       126.54 o                         
   6   5   7        243.87        225.95        35.59 o                         
   7   5   7          0.68        -19.11        38.30 o                         
   8   5   7         20.56         19.14        30.01 o                         
  -8   6   7          3.26        -30.50        30.50 o                         
  -7   6   7         45.87         62.73        30.47 o                         
  -6   6   7        105.34        111.77        30.12 o                         
  -5   6   7        424.23        457.90        39.50 o                         
  -4   6   7        276.75        328.60        33.16 o                         
  -3   6   7        258.44        354.28        31.26 o                         
  -2   6   7        178.14        196.81        26.29 o                         
  -1   6   7          2.68         19.58        23.05 o                         
   0   6   7        181.47        144.39        16.88 o                         
   1   6   7       1677.24       1923.59        51.86 o                         
   2   6   7         90.60         67.14        22.86 o                         
   3   6   7          2.90         -8.72        21.61 o                         
   4   6   7        221.14        255.82        32.03 o                         
   5   6   7        147.92        148.28        33.69 o                         
   6   6   7        112.84         76.25        33.13 o                         
   7   6   7        136.32         95.57        35.40 o                         
   8   6   7         13.47         17.51        31.92 o                         
  -8   7   7          0.12        -14.24        27.74 o                         
  -7   7   7          1.19        -29.37        29.37 o                         
  -6   7   7         42.93         69.64        28.28 o                         
  -5   7   7        252.43        262.60        33.96 o                         
  -4   7   7         27.35         32.44        25.58 o                         
  -3   7   7         15.11        -12.71        23.76 o                         
  -2   7   7        135.77        104.27        25.80 o                         
  -1   7   7        105.67         91.47        17.39 o                         
   0   7   7       1377.25       1358.78        34.77 o                         
   1   7   7        158.15        113.41        18.60 o                         
   2   7   7       1652.75       1656.68        54.11 o                         
   3   7   7          0.00        -25.07        25.07 o                         
   4   7   7         79.80         54.27        27.67 o                         
   5   7   7        270.93        243.79        34.65 o                         
   6   7   7        290.51        215.64        37.55 o                         
   7   7   7         23.70         -0.18        34.07 o                         
  -8   8   7         19.05         63.52        34.06 o                         
  -7   8   7          1.22          3.12        30.17 o                         
  -6   8   7         25.57        -17.79        40.30 o                         
  -5   8   7         34.66         -1.37        25.82 o                         
  -4   8   7         22.47          8.66        27.15 o                         
  -3   8   7          0.00        -23.49        23.49 o                         
  -2   8   7        134.94        143.46        30.88 o                         
  -1   8   7        424.81        354.58        25.08 o                         
   0   8   7        102.69        108.77        27.24 o                         
   1   8   7         10.37         47.74        17.79 o                         
   2   8   7         50.66         14.31        24.38 o                         
   3   8   7         51.95         56.30        28.41 o                         
   4   8   7         20.91         15.27        27.21 o                         
   5   8   7        191.12        229.15        35.29 o                         
   6   8   7         40.64         40.62        30.36 o                         
   7   8   7         53.48         73.55        35.05 o                         
  -7   9   7         88.69        124.18        37.59 o                         
  -6   9   7          9.38         -3.96        28.43 o                         
  -5   9   7        119.25        121.15        33.14 o                         
  -4   9   7         45.82         34.42        29.83 o                         
  -3   9   7        158.80        148.07        30.78 o                         
  -2   9   7        110.96        119.49        30.77 o                         
  -1   9   7        187.88        194.60        22.71 o                         
   0   9   7        181.00        161.65        22.27 o                         
   1   9   7         67.15         80.78        26.64 o                         
   2   9   7          7.78         -0.26        24.81 o                         
   3   9   7        418.36        377.87        38.23 o                         
   4   9   7         39.88         63.84        28.92 o                         
   5   9   7          0.02         10.71        33.66 o                         
   6   9   7          0.16          8.71        34.26 o                         
  -6  10   7        340.85        327.44        42.70 o                         
  -5  10   7         15.82         43.42        30.85 o                         
  -4  10   7        498.24        567.61        45.80 o                         
  -3  10   7         44.94         87.04        30.17 o                         
  -2  10   7       5943.94       6721.89       214.38 o                         
  -1  10   7        159.30        107.17        24.00 o                         
   0  10   7       1434.46       1364.61        42.14 o                         
   1  10   7        306.10        274.13        85.94 o                         
   2  10   7         80.97         88.68        29.37 o                         
   3  10   7        122.38         97.09        36.71 o                         
   4  10   7        414.45        432.88        42.52 o                         
   5  10   7         27.78        102.41        32.86 o                         
   6  10   7         22.41         12.60        33.47 o                         
  -6  11   7         55.51         58.60        38.83 o                         
  -5  11   7          2.41         34.82        32.00 o                         
  -4  11   7        125.41        120.31        35.52 o                         
  -3  11   7         17.19        -32.93        32.93 o                         
  -2  11   7        123.51        111.58        34.20 o                         
  -1  11   7          2.52         24.12        44.15 o                         
   0  11   7        154.12        158.04        26.30 o                         
   1  11   7         25.18         41.07        21.76 o                         
   2  11   7         49.84         -7.94        35.90 o                         
   3  11   7         41.96         39.82        32.32 o                         
   4  11   7         68.32         56.30        33.01 o                         
   5  11   7          2.45          2.92        31.97 o                         
  -5  12   7         29.77         36.14        36.66 o                         
  -4  12   7         36.47        -10.54        30.45 o                         
  -3  12   7        159.60        125.80        39.29 o                         
  -2  12   7         37.94         53.29        34.26 o                         
  -1  12   7          6.37          7.50        22.67 o                         
   0  12   7         63.50         56.00        22.51 o                         
   1  12   7          1.68         51.27        26.51 o                         
   2  12   7          5.12         10.97        28.07 o                         
   3  12   7        155.59        129.37        38.13 o                         
   4  12   7          1.95         77.23        34.55 o                         
  -3  13   7         30.45         22.47        40.89 o                         
  -2  13   7         37.05        -27.74        34.54 o                         
  -1  13   7          6.52        -11.01        24.16 o                         
   0  13   7        147.62        162.45        28.14 o                         
   1  13   7          0.64          1.24        56.45 o                         
   2  13   7         10.23         -7.51        29.50 o                         
   3  13   7          1.34         17.09        35.46 o                         
  -9   0   8        323.12        231.10        40.16 o                         
  -8   0   8         15.36         60.82        29.05 o                         
  -7   0   8         20.12         30.95        29.70 o                         
  -6   0   8        135.37         71.48        27.08 o                         
  -5   0   8         73.93         82.19        23.59 o                         
  -4   0   8       5308.10       5626.50       150.88 o                         
  -3   0   8        397.50        436.44        25.08 o                         
  -2   0   8      26224.80      25692.12       389.81 o                         
  -1   0   8       5898.54       5955.01       429.51 o                         
   0   0   8        233.51        366.68        25.06 o                         
   1   0   8        678.80        601.87        17.53 o                         
   2   0   8        420.52        413.25        24.16 o                         
   3   0   8         29.10          2.62        16.76 o                         
   4   0   8       1328.08       1363.38        45.59 o                         
   5   0   8        367.34        457.74        35.04 o                         
   6   0   8        232.16        234.66        33.36 o                         
   7   0   8         31.58         52.09        27.18 o                         
   8   0   8        196.72        116.30        37.71 o                         
  -9   1   8         45.28         24.18        32.05 o                         
  -8   1   8          0.39         12.86        19.21 o                         
  -7   1   8          7.57         31.61        18.26 o                         
  -6   1   8          3.21         -9.57        17.34 o                         
  -5   1   8         27.14         40.73        16.06 o                         
  -4   1   8       1796.04       1866.38        39.42 o                         
  -3   1   8          2.69          6.86        11.32 o                         
  -2   1   8       1468.09       1549.12        33.10 o                         
  -1   1   8          0.79         13.18         7.48 o                         
   0   1   8        324.78        367.05        15.87 o                         
   1   1   8        430.96        443.15        11.75 o                         
   2   1   8       2330.85       2352.26        55.04 o                         
   3   1   8       2326.13       2364.08        51.33 o                         
   4   1   8        343.91        327.34        20.73 o                         
   5   1   8          2.85         -4.33        16.47 o                         
   6   1   8          3.03        -17.32        17.32 o                         
   7   1   8        104.87        105.10        31.37 o                         
   8   1   8         61.41         22.45        22.86 o                         
  -9   2   8          0.51         65.47        30.44 o                         
  -8   2   8         79.21         95.96        32.04 o                         
  -7   2   8         69.99         33.05        27.18 o                         
  -6   2   8         29.87         34.61        25.95 o                         
  -5   2   8        273.11        292.39        29.43 o                         
  -4   2   8        137.58         86.10        21.34 o                         
  -3   2   8       2187.86       2439.00        74.58 o                         
  -2   2   8          3.98          5.51        14.94 o                         
  -1   2   8       1708.31       1845.08        34.59 o                         
   0   2   8        438.29        398.66        16.18 o                         
   1   2   8       8562.46       8960.69       401.75 o                         
   2   2   8        116.35         79.48        17.64 o                         
   3   2   8          1.97         14.16        17.20 o                         
   4   2   8         86.17        102.75        23.67 o                         
   5   2   8        836.50        825.17        43.01 o                         
   6   2   8        100.58         81.99        28.89 o                         
   7   2   8       1543.42       1513.64        66.90 o                         
   8   2   8          0.11         12.24        27.89 o                         
  -9   3   8          0.73         27.23        29.59 o                         
  -8   3   8          8.11        -11.71        27.00 o                         
  -7   3   8        125.88        183.24        32.64 o                         
  -6   3   8          7.66        -16.26        24.14 o                         
  -5   3   8         32.48         35.09        22.53 o                         
  -4   3   8       1169.75       1162.01        42.50 o                         
  -3   3   8        536.49        507.39        28.56 o                         
  -2   3   8        611.54        669.14        28.99 o                         
  -1   3   8         20.37         14.50        10.99 o                         
   0   3   8      10908.73      11171.47       196.41 o                         
   1   3   8       1660.58       1784.29        44.64 o                         
   2   3   8       1650.41       1558.46        41.96 o                         
   3   3   8        180.15        181.69        23.59 o                         
   4   3   8         61.63         67.81        24.27 o                         
   5   3   8        234.60        179.36        30.23 o                         
   6   3   8        137.26        138.05        30.59 o                         
   7   3   8        393.73        462.67        45.04 o                         
   8   3   8          3.75         -1.98        30.58 o                         
  -9   4   8          0.60        -37.14        37.14 o                         
  -8   4   8         26.95         18.17        26.26 o                         
  -7   4   8         51.22         68.97        37.22 o                         
  -6   4   8        369.78        357.53        35.85 o                         
  -5   4   8        895.13        991.14        45.86 o                         
  -4   4   8        484.67        482.15        33.58 o                         
  -3   4   8        108.80         97.44        20.45 o                         
  -2   4   8         57.10         59.24        18.75 o                         
  -1   4   8         43.12         36.43        16.57 o                         
   0   4   8       7250.88       6957.23       213.86 o                         
   1   4   8       2053.18       2241.84        52.21 o                         
   2   4   8         14.09         21.75        17.36 o                         
   3   4   8        186.67        227.48        25.68 o                         
   4   4   8        631.91        614.35        37.70 o                         
   5   4   8        572.97        550.15        40.43 o                         
   6   4   8        275.38        260.62        36.50 o                         
   7   4   8        142.22        167.39        33.88 o                         
   8   4   8          5.13        -32.40        32.40 o                         
  -9   5   8         38.07        -29.32        32.27 o                         
  -8   5   8          0.04          1.79        39.15 o                         
  -7   5   8          4.22        -25.85        25.85 o                         
  -6   5   8         73.71         54.87        27.42 o                         
  -5   5   8         28.78         25.99        26.10 o                         
  -4   5   8       1017.15       1106.42        45.52 o                         
  -3   5   8          6.30          9.41        20.28 o                         
  -2   5   8         93.10        135.12        21.63 o                         
  -1   5   8         26.06         25.70        13.03 o                         
   0   5   8       1355.58       1285.52        28.42 o                         
   1   5   8       2078.74       2211.03       120.18 o                         
   2   5   8         99.12        106.70        22.64 o                         
   3   5   8        266.40        282.21        29.46 o                         
   4   5   8         10.23          7.07        23.40 o                         
   5   5   8       4245.67       4323.01       141.39 o                         
   6   5   8        121.17        142.79        31.91 o                         
   7   5   8          0.10         10.46        30.07 o                         
   8   5   8        110.39        133.34        37.32 o                         
  -8   6   8          9.58          1.46        30.80 o                         
  -7   6   8          9.87         35.46        27.87 o                         
  -6   6   8          2.65         -6.65        25.52 o                         
  -5   6   8        172.74        233.03        32.76 o                         
  -4   6   8        381.05        436.15        35.09 o                         
  -3   6   8        100.35         20.92        22.92 o                         
  -2   6   8       1857.16       1859.18        53.31 o                         
  -1   6   8          5.19         28.55        14.33 o                         
   0   6   8       1513.66       1820.62        39.02 o                         
   1   6   8         87.19         34.90        22.65 o                         
   2   6   8          0.34        -19.69        19.69 o                         
   3   6   8         91.22        107.23        26.72 o                         
   4   6   8         50.66         69.69        27.35 o                         
   5   6   8        724.70        711.20        46.27 o                         
   6   6   8        189.27        199.28        35.01 o                         
   7   6   8          2.96         -6.62        27.30 o                         
   8   6   8         57.61         76.36        38.69 o                         
  -8   7   8         32.27         55.31        32.67 o                         
  -7   7   8          1.66         12.67        29.03 o                         
  -6   7   8        106.49        149.47        31.06 o                         
  -5   7   8         48.00         13.00        26.18 o                         
  -4   7   8         23.95        -26.01        26.01 o                         
  -3   7   8         97.85        121.13        27.03 o                         
  -2   7   8        728.00        811.77        42.21 o                         
  -1   7   8         20.18         16.82        16.22 o                         
   0   7   8        609.76        604.43        26.01 o                         
   1   7   8         45.17         30.74        24.28 o                         
   2   7   8        261.52        276.34        30.85 o                         
   3   7   8        141.43        150.63        29.52 o                         
   4   7   8        132.20        121.21        32.48 o                         
   5   7   8          9.97          2.76        26.64 o                         
   6   7   8         19.73         30.80        30.99 o                         
   7   7   8          5.48        -12.90        29.08 o                         
  -8   8   8          4.66         -2.10        32.56 o                         
  -7   8   8         48.59         68.79        31.04 o                         
  -6   8   8          9.13         27.36        29.83 o                         
  -5   8   8          6.44         -7.96        27.68 o                         
  -4   8   8          1.59          5.42        25.34 o                         
  -3   8   8        285.14        279.55        34.44 o                         
  -2   8   8        644.96        716.54        43.50 o                         
  -1   8   8          0.55         16.86        28.16 o                         
   0   8   8         42.49         30.65        17.83 o                         
   1   8   8         43.39         20.54        18.34 o                         
   2   8   8        193.02        205.74        30.83 o                         
   3   8   8        439.44        320.69        38.85 o                         
   4   8   8        143.03        166.86        32.76 o                         
   5   8   8        195.28        178.72        33.98 o                         
   6   8   8          4.51        -32.24        32.24 o                         
   7   8   8        108.09        155.47        37.28 o                         
  -7   9   8         54.87         54.35        33.06 o                         
  -6   9   8          6.60         62.82        31.43 o                         
  -5   9   8        110.12         91.01        33.27 o                         
  -4   9   8         24.52         62.11        27.90 o                         
  -3   9   8         24.62         -3.84        26.55 o                         
  -2   9   8        294.57        422.14        39.82 o                         
  -1   9   8          5.14         29.03        19.40 o                         
   0   9   8        172.29        172.30        22.81 o                         
   1   9   8        131.56        126.58        39.39 o                         
   2   9   8         11.23         49.88        27.81 o                         
   3   9   8        119.47        104.02        31.08 o                         
   4   9   8          0.40         21.82        28.28 o                         
   5   9   8         10.33         31.66        30.70 o                         
   6   9   8         45.96         42.41        33.90 o                         
  -6  10   8          0.85          6.80        29.58 o                         
  -5  10   8        271.76        330.35        41.55 o                         
  -4  10   8         13.42        -27.72        27.72 o                         
  -3  10   8       1529.81       1644.16        66.56 o                         
  -2  10   8        197.36        198.70        36.37 o                         
  -1  10   8        361.75        289.57        29.33 o                         
   0  10   8         30.43         34.89        37.62 o                         
   1  10   8        270.98        195.71        33.30 o                         
   2  10   8          2.28          3.39        24.86 o                         
   3  10   8        104.16        114.75        34.21 o                         
   4  10   8         31.28         19.19        33.39 o                         
   5  10   8         30.94         57.11        31.21 o                         
   6  10   8          0.73        -31.15        31.15 o                         
  -6  11   8         94.52        113.65        38.73 o                         
  -5  11   8          0.69         -1.27        29.83 o                         
  -4  11   8         23.67         36.27        32.80 o                         
  -3  11   8        162.71        159.55        35.02 o                         
  -2  11   8        158.11        214.46        37.60 o                         
  -1  11   8          0.72         14.10        20.51 o                         
   0  11   8        304.17        224.44        35.75 o                         
   1  11   8         20.18         15.56        21.52 o                         
   2  11   8        433.64        337.84        41.54 o                         
   3  11   8          0.60        -27.58        35.69 o                         
   4  11   8         60.26         70.94        32.00 o                         
   5  11   8          2.76         38.91        33.47 o                         
  -5  12   8         55.69        102.12        38.55 o                         
  -4  12   8          5.53         42.85        35.91 o                         
  -3  12   8         17.77         58.36        31.16 o                         
  -2  12   8         22.81         31.05        34.54 o                         
  -1  12   8          2.34        -14.00        21.37 o                         
   0  12   8        167.58         90.39        24.24 o                         
   1  12   8         16.43        -21.57        21.57 o                         
   2  12   8          9.78         10.01        30.39 o                         
   3  12   8         41.81         11.88        34.12 o                         
   4  12   8          1.58         14.19        38.11 o                         
  -3  13   8         14.03         -3.52        32.19 o                         
  -2  13   8         10.72         39.10        36.00 o                         
  -1  13   8        956.42       1091.16        46.77 o                         
   0  13   8          9.91        -23.62        23.62 o                         
   1  13   8          9.44        -12.73        39.31 o                         
   2  13   8         34.90         38.06        36.88 o                         
  -9   1   9         78.69         74.76        23.53 o                         
  -8   1   9        168.70        130.35        33.29 o                         
  -7   1   9         50.22         55.23        46.66 o                         
  -6   1   9        418.77        424.87        26.48 o                         
  -5   1   9         27.39         41.79        15.99 o                         
  -4   1   9      11100.40      10389.24       217.64 o                         
  -3   1   9       1717.62       1904.12        85.36 o                         
  -2   1   9       4825.05       5077.25       130.42 o                         
  -1   1   9        709.55        884.54        14.57 o                         
   0   1   9         56.93         56.34         9.26 o                         
   1   1   9          0.08          3.25         7.33 o                         
   2   1   9      18159.69      18171.88       262.76 o                         
   3   1   9       2883.82       3058.42        66.05 o                         
   4   1   9       1374.55       1403.83        33.87 o                         
   5   1   9        592.13        648.60        28.46 o                         
   6   1   9         19.65         28.67        26.10 o                         
   7   1   9        150.99        120.75        23.07 o                         
   8   1   9        114.56         54.10        23.94 o                         
  -9   2   9          0.03         -8.55        30.01 o                         
  -8   2   9          1.94         28.27        29.03 o                         
  -7   2   9          1.18         26.01        25.63 o                         
  -6   2   9          7.13         15.38        24.82 o                         
  -5   2   9          5.59         21.25        22.99 o                         
  -4   2   9        322.32        352.24        28.41 o                         
  -3   2   9        841.25        822.45        33.28 o                         
  -2   2   9        126.07        153.05        20.92 o                         
  -1   2   9        280.66        327.58        45.14 o                         
   0   2   9        492.01        454.21        17.64 o                         
   1   2   9        151.07        116.32        25.33 o                         
   2   2   9       1087.63       1303.28        38.80 o                         
   3   2   9         43.49         48.03        20.98 o                         
   4   2   9        635.77        625.68        36.77 o                         
   5   2   9         92.92        131.48        27.11 o                         
   6   2   9         71.43         98.74        29.25 o                         
   7   2   9         22.57         62.95        32.13 o                         
   8   2   9         36.75         41.55        30.62 o                         
  -9   3   9         17.36        -12.85        36.21 o                         
  -8   3   9          2.42        -26.13        26.13 o                         
  -7   3   9         19.89         59.19        27.43 o                         
  -6   3   9         24.27         56.61        26.78 o                         
  -5   3   9         47.98         31.77        24.20 o                         
  -4   3   9         64.57         87.61        23.24 o                         
  -3   3   9        195.39        171.36        21.63 o                         
  -2   3   9       1767.57       1986.80        58.04 o                         
  -1   3   9         38.11         58.64        18.80 o                         
   0   3   9       4569.94       4331.24       156.75 o                         
   1   3   9       3393.50       3238.48       136.37 o                         
   2   3   9          1.40         32.20        17.44 o                         
   4   3   9        243.11        260.75        30.74 o                         
   5   3   9         99.74        114.57        29.09 o                         
   6   3   9          0.59         23.10        27.27 o                         
   7   3   9        856.87        875.05        54.56 o                         
   8   3   9         13.94         23.00        32.52 o                         
  -9   4   9          7.36        119.16        37.39 o                         
  -8   4   9        140.78        118.05        34.87 o                         
  -7   4   9         33.58         52.78        29.44 o                         
  -6   4   9         19.20         31.92        26.16 o                         
  -5   4   9          9.59         26.48        24.91 o                         
  -4   4   9       2677.82       2745.40        91.27 o                         
  -3   4   9        599.83        627.45        32.59 o                         
  -2   4   9       4152.79       4170.96       122.06 o                         
  -1   4   9         24.69         33.51        19.22 o                         
   0   4   9       5335.84       5762.06       153.58 o                         
   1   4   9         17.48         17.78        19.57 o                         
   2   4   9       1606.10       1741.70        47.88 o                         
   3   4   9        305.88        308.49        29.05 o                         
   4   4   9         61.53         70.48        26.18 o                         
   5   4   9         59.37         84.64        28.93 o                         
   6   4   9       1714.94       1837.04        67.44 o                         
   7   4   9         48.91         21.72        31.28 o                         
   8   4   9         44.26         28.76        29.50 o                         
  -9   5   9          0.19        -28.17        28.17 o                         
  -8   5   9         50.92        -24.22        29.21 o                         
  -7   5   9          5.12         30.14        28.50 o                         
  -6   5   9        462.22        515.21        41.07 o                         
  -5   5   9         16.21         61.18        26.20 o                         
  -4   5   9         12.57         -2.19        23.39 o                         
  -3   5   9        615.87        598.13        34.11 o                         
  -2   5   9        163.52        224.17        25.29 o                         
  -1   5   9       1077.73       1124.55        28.72 o                         
   0   5   9       2055.94       2310.76       108.41 o                         
   1   5   9          2.95         23.89        13.77 o                         
   2   5   9        114.13        140.52        23.78 o                         
   3   5   9        532.66        494.08        34.80 o                         
   4   5   9        823.47        793.44        44.39 o                         
   5   5   9       1308.76       1215.76        55.63 o                         
   6   5   9        135.90        128.27        32.71 o                         
   7   5   9        123.80         84.87        31.18 o                         
   8   5   9          3.35         35.72        33.83 o                         
  -8   6   9         40.73        -25.29        30.06 o                         
  -7   6   9          6.35         28.68        28.27 o                         
  -6   6   9         10.55         44.21        28.66 o                         
  -5   6   9       1598.93       1881.77        62.87 o                         
  -4   6   9        437.73        355.92        35.16 o                         
  -3   6   9        260.94        157.38        27.37 o                         
  -2   6   9         30.74         33.40        23.57 o                         
  -1   6   9       3372.37       3808.37        91.07 o                         
   0   6   9        243.86        209.97        30.78 o                         
   1   6   9        167.68        185.01        27.19 o                         
   2   6   9        339.63        334.35        31.56 o                         
   3   6   9         12.72         18.05        24.05 o                         
   4   6   9         48.32         90.44        29.54 o                         
   5   6   9       1857.15       1981.28        85.49 o                         
   6   6   9        115.01         91.75        32.84 o                         
   7   6   9          7.06         10.03        30.18 o                         
  -8   7   9          3.06        -31.65        31.65 o                         
  -7   7   9          1.93        -23.17        32.00 o                         
  -6   7   9          3.20        -27.96        30.97 o                         
  -5   7   9        257.13        287.79        35.86 o                         
  -4   7   9        600.92        641.09        42.47 o                         
  -3   7   9         69.78         98.50        27.36 o                         
  -2   7   9        459.33        548.46        38.13 o                         
  -1   7   9         74.66         90.66        22.78 o                         
   0   7   9       1579.59       1761.30        38.23 o                         
   1   7   9        421.01        358.92        37.60 o                         
   2   7   9       1096.92       1169.65        48.73 o                         
   3   7   9        342.59        323.94        35.61 o                         
   4   7   9          0.23        -27.76        27.76 o                         
   6   7   9         44.76         40.14        30.59 o                         
   7   7   9        103.33        133.06        36.37 o                         
  -7   8   9          2.40        -17.70        31.56 o                         
  -6   8   9          6.07        -12.17        26.86 o                         
  -5   8   9         26.34          7.31        28.81 o                         
  -4   8   9        175.88        205.32        33.33 o                         
  -3   8   9        111.16        154.08        30.37 o                         
  -2   8   9         11.76         34.64        26.88 o                         
  -1   8   9          1.15         26.99        18.59 o                         
   0   8   9          8.33        -16.24        16.24 o                         
   1   8   9        407.03        298.60        68.80 o                         
   2   8   9         75.57         82.85        29.05 o                         
   3   8   9       1014.96       1047.92        52.28 o                         
   4   8   9          7.89         27.43        28.30 o                         
   5   8   9        396.61        445.66        42.16 o                         
   6   8   9          1.74        -11.93        29.74 o                         
   7   8   9        284.95        302.66        46.42 o                         
  -7   9   9          0.89         49.56        33.73 o                         
  -6   9   9         52.26         20.77        30.83 o                         
  -5   9   9         15.49        -13.04        28.71 o                         
  -4   9   9         64.28        158.41        43.61 o                         
  -3   9   9          0.09          7.30        25.98 o                         
  -2   9   9          9.07         84.08        29.48 o                         
  -1   9   9        105.54        119.53        22.50 o                         
   0   9   9         84.91         55.20        27.26 o                         
   1   9   9          3.30         17.72        19.82 o                         
   2   9   9        234.62        277.50        35.58 o                         
   3   9   9        999.50        929.88        50.42 o                         
   4   9   9         58.24         33.06        28.72 o                         
   5   9   9         11.07         44.04        29.88 o                         
   6   9   9         88.64         72.30        35.77 o                         
  -6  10   9         92.14         58.65        33.66 o                         
  -5  10   9          0.05         -7.92        27.35 o                         
  -4  10   9        280.41        313.48        40.04 o                         
  -3  10   9        677.57        662.45        49.78 o                         
  -2  10   9       1389.81       1414.75        64.06 o                         
  -1  10   9         11.97         33.49        20.09 o                         
   0  10   9          0.27         -3.14        18.68 o                         
   1  10   9        105.95         71.03        30.84 o                         
   2  10   9          2.32          3.25        25.40 o                         
   3  10   9         10.60          0.13        29.08 o                         
   4  10   9         61.33         33.06        30.78 o                         
   5  10   9         40.57         -0.49        32.25 o                         
  -5  11   9         59.52         77.77        35.05 o                         
  -4  11   9        333.10        374.00        43.44 o                         
  -3  11   9         62.06         77.94        30.30 o                         
  -2  11   9          1.86         -9.24        29.12 o                         
  -1  11   9          0.11         24.71        22.29 o                         
   0  11   9         14.65         12.91        20.59 o                         
   1  11   9          0.95         -4.59        21.08 o                         
   2  11   9        415.53        417.93        45.91 o                         
   3  11   9          2.04        -18.46        29.49 o                         
   4  11   9          9.27         28.98        31.67 o                         
   5  11   9         25.57        139.09        39.22 o                         
  -4  12   9         20.46         32.93        33.96 o                         
  -3  12   9        199.99        243.65        40.73 o                         
  -2  12   9          2.97         -3.09        30.17 o                         
  -1  12   9         18.80         24.95        24.10 o                         
   0  12   9         21.56         34.65        22.80 o                         
   1  12   9         80.36         60.53        23.92 o                         
   2  12   9         16.07        -13.01        32.22 o                         
   3  12   9          5.61         -6.00        31.92 o                         
   4  12   9          0.23        -17.64        36.12 o                         
  -3  13   9          9.23        -17.70        35.86 o                         
  -2  13   9         79.77         61.23        40.49 o                         
  -1  13   9         45.00         16.82        26.50 o                         
   0  13   9          2.92         14.89        23.28 o                         
   1  13   9          4.95         30.46        53.51 o                         
   2  13   9         61.48        146.71        36.82 o                         
  -9   0  10         18.69         -3.12        29.61 o                         
  -8   0  10          3.76         13.81        26.54 o                         
  -7   0  10          0.40        -19.52        24.84 o                         
  -6   0  10         39.72         -0.09        24.09 o                         
  -5   0  10        136.84        205.13        27.87 o                         
  -4   0  10          0.91         54.66        20.65 o                         
  -3   0  10       2807.96       2815.57        90.23 o                         
  -2   0  10       1409.64       1463.47        38.09 o                         
  -1   0  10        596.59        703.93        72.16 o                         
   0   0  10       2516.47       2534.92        58.39 o                         
   1   0  10       3445.77       3331.47       253.76 o                         
   2   0  10       5463.08       5373.31       213.70 o                         
   3   0  10        367.06        402.37        28.49 o                         
   4   0  10        317.58        354.82        31.01 o                         
   5   0  10        513.54        570.78        39.94 o                         
   6   0  10        288.92        320.20        36.62 o                         
   7   0  10        156.28        137.24        33.55 o                         
   8   0  10        254.46        208.69        39.40 o                         
  -9   1  10         19.13        -27.46        30.30 o                         
  -8   1  10         71.27         90.88        22.11 o                         
  -7   1  10         11.41         12.67        18.82 o                         
  -6   1  10         31.47         18.30        18.34 o                         
  -5   1  10         91.99         85.54        21.39 o                         
  -4   1  10        955.30        955.26        27.81 o                         
  -3   1  10         27.60         25.06        12.36 o                         
  -2   1  10        563.09        529.76        18.87 o                         
  -1   1  10        377.64        363.09        11.86 o                         
   0   1  10        420.63        447.86        14.55 o                         
   1   1  10         23.63         23.42         8.09 o                         
   2   1  10        108.75        103.36        14.31 o                         
   3   1  10       3415.61       3808.86        89.24 o                         
   4   1  10         51.63         57.08        28.19 o                         
   5   1  10        361.42        372.17        45.24 o                         
   6   1  10         45.33         41.62        19.39 o                         
   7   1  10         92.33        101.49        22.64 o                         
   8   1  10          0.64         -5.51        20.59 o                         
  -9   2  10         45.84         26.56        30.73 o                         
  -8   2  10         14.38         -7.58        27.23 o                         
  -7   2  10         28.52         89.33        29.22 o                         
  -6   2  10        162.05        139.38        30.13 o                         
  -5   2  10         18.73         38.68        22.97 o                         
  -4   2  10        529.93        579.21        34.52 o                         
  -3   2  10       1321.02       1360.18        40.89 o                         
  -2   2  10          0.05         -3.57        16.39 o                         
  -1   2  10        580.95        559.60        19.15 o                         
   0   2  10          0.24        -10.82        14.86 o                         
   1   2  10        988.29       1029.17        24.38 o                         
   2   2  10        249.75        315.97        24.93 o                         
   3   2  10        244.07        242.55        25.94 o                         
   4   2  10         31.53         21.82        23.07 o                         
   5   2  10          0.01         14.09        25.89 o                         
   6   2  10         31.63         45.64        28.49 o                         
   7   2  10        273.48        211.72        36.40 o                         
   8   2  10          8.76         -1.00        28.67 o                         
  -9   3  10         44.77         36.40        31.93 o                         
  -8   3  10         16.68         -7.13        27.96 o                         
  -7   3  10         31.86         67.99        28.22 o                         
  -6   3  10         91.34         97.93        28.00 o                         
  -5   3  10         93.92        142.24        26.99 o                         
  -4   3  10         45.58         54.95        22.69 o                         
  -3   3  10        527.51        581.79        30.99 o                         
  -2   3  10       2737.76       2902.30        97.98 o                         
  -1   3  10        315.98        353.82        22.94 o                         
   0   3  10       1439.99       1528.56        88.72 o                         
   1   3  10        465.24        603.53        20.67 o                         
   2   3  10        846.52        730.06        33.83 o                         
   3   3  10         10.74         11.13        21.05 o                         
   5   3  10        675.59        563.75        39.88 o                         
   6   3  10        133.40        104.66        32.56 o                         
   7   3  10        236.21        203.27        36.38 o                         
   8   3  10          1.37         30.70        31.39 o                         
  -9   4  10          4.44        -34.39        39.26 o                         
  -8   4  10         52.28         41.36        31.04 o                         
  -7   4  10         50.44         71.00        29.99 o                         
  -6   4  10          0.04         -6.74        25.40 o                         
  -5   4  10         73.74         42.21        25.11 o                         
  -4   4  10        262.60        245.57        29.88 o                         
  -3   4  10          3.39        -10.41        18.57 o                         
  -2   4  10         56.53         28.21        19.11 o                         
  -1   4  10        674.00        593.11        64.86 o                         
   0   4  10        386.84        303.21        18.99 o                         
   1   4  10        550.94        506.99        21.65 o                         
   2   4  10        225.27        238.89        25.49 o                         
   3   4  10         24.45        -16.90        20.96 o                         
   4   4  10        160.89        149.15        28.44 o                         
   5   4  10        645.96        644.70        43.57 o                         
   6   4  10          4.57          0.26        27.27 o                         
   7   4  10         71.75         75.10        33.55 o                         
   8   4  10         43.14         39.21        34.09 o                         
  -9   5  10          8.31        -26.69        26.69 o                         
  -8   5  10         13.58        -17.15        32.18 o                         
  -7   5  10         52.47         36.34        27.83 o                         
  -6   5  10        498.61        602.03        43.56 o                         
  -5   5  10          6.32          1.19        23.94 o                         
  -4   5  10        283.02        260.59        30.40 o                         
  -3   5  10         10.21         -4.74        20.47 o                         
  -2   5  10        833.73        860.63        38.34 o                         
  -1   5  10        326.05        271.80        18.86 o                         
   0   5  10        583.98        592.04        30.60 o                         
   1   5  10         67.52         71.52        15.76 o                         
   2   5  10          7.58         17.10        20.68 o                         
   3   5  10        847.39        920.24        43.25 o                         
   4   5  10        242.71        266.85        33.34 o                         
   5   5  10       3644.03       3708.94       116.14 o                         
   6   5  10         96.57        131.00        32.90 o                         
   7   5  10          2.67        -33.85        34.44 o                         
   8   5  10          0.07         12.34        31.50 o                         
  -8   6  10          4.80         12.08        31.72 o                         
  -7   6  10         25.90         13.65        28.36 o                         
  -6   6  10        174.82        218.05        33.42 o                         
  -5   6  10         74.99        -27.57        27.57 o                         
  -4   6  10         13.46         19.52        25.60 o                         
  -3   6  10         61.75         11.53        23.99 o                         
  -2   6  10       1108.08       1222.39        47.70 o                         
  -1   6  10        284.90        254.09        20.81 o                         
   0   6  10        908.58        787.42        46.10 o                         
   1   6  10        447.59        363.14        63.66 o                         
   2   6  10        241.62        186.30        29.27 o                         
   3   6  10       1150.14       1117.93        49.39 o                         
   4   6  10       1340.72       1435.50        56.99 o                         
   5   6  10         84.16         84.42        30.35 o                         
   6   6  10        137.78        125.26        32.97 o                         
   7   6  10         40.69         15.57        34.59 o                         
  -8   7  10         34.63          9.28        34.15 o                         
  -7   7  10          8.34          7.52        30.24 o                         
  -6   7  10         41.31         50.80        28.92 o                         
  -5   7  10          0.29         11.14        26.07 o                         
  -4   7  10         27.66         32.20        30.37 o                         
  -3   7  10          8.03         25.24        27.35 o                         
  -2   7  10        168.57        190.80        30.23 o                         
  -1   7  10          0.50          9.97        17.58 o                         
   0   7  10          6.86         -8.18        16.46 o                         
   1   7  10        206.11        262.18        31.01 o                         
   2   7  10         51.01         18.31        25.39 o                         
   3   7  10        432.18        396.42        37.17 o                         
   4   7  10        426.71        395.59        38.78 o                         
   5   7  10          8.15         26.86        26.99 o                         
   6   7  10         38.66         33.40        29.75 o                         
   7   7  10         16.59          8.83        37.69 o                         
  -7   8  10         28.66         12.88        31.82 o                         
  -6   8  10         44.17         33.01        32.08 o                         
  -5   8  10         13.19         27.03        29.26 o                         
  -4   8  10         28.78         41.01        28.81 o                         
  -3   8  10        303.97        298.75        35.80 o                         
  -2   8  10        117.27         82.31        28.54 o                         
  -1   8  10        148.68        117.30        27.07 o                         
   0   8  10          5.22        -19.33        19.33 o                         
   1   8  10        126.93        121.39        21.79 o                         
   2   8  10         19.16          2.50        25.64 o                         
   3   8  10         75.99        120.83        32.33 o                         
   4   8  10         37.41         75.18        29.32 o                         
   5   8  10         51.60         46.93        29.22 o                         
   6   8  10         74.62         70.16        35.31 o                         
  -7   9  10          0.00        -28.61        28.61 o                         
  -6   9  10        202.76        244.79        39.23 o                         
  -5   9  10         12.41        -12.57        30.07 o                         
  -4   9  10          1.91          0.43        28.05 o                         
  -3   9  10        649.48        663.10        46.77 o                         
  -2   9  10        430.55        477.06        42.14 o                         
  -1   9  10       1493.33       1580.66        43.03 o                         
   0   9  10         14.21         -4.38        31.90 o                         
   1   9  10         66.70        107.02        54.11 o                         
   2   9  10         25.40          3.88        27.26 o                         
   3   9  10        184.29        207.23        35.51 o                         
   4   9  10        143.82        141.88        34.45 o                         
   5   9  10         51.93         57.67        31.43 o                         
   6   9  10         33.20          9.58        31.43 o                         
  -6  10  10        137.61        177.49        39.59 o                         
  -5  10  10          3.39        -31.12        31.12 o                         
  -4  10  10         39.22         82.41        34.06 o                         
  -3  10  10       1173.53       1325.58        62.68 o                         
  -2  10  10        273.79        291.23        39.42 o                         
  -1  10  10         68.21         33.69        37.25 o                         
   0  10  10          5.83         -2.47        18.98 o                         
   1  10  10        304.71        318.35        80.00 o                         
   2  10  10         11.94        -28.16        28.16 o                         
   3  10  10        247.74        242.38        39.82 o                         
   4  10  10         23.58         37.58        31.21 o                         
   5  10  10          3.06         -8.16        31.38 o                         
  -5  11  10         11.16         50.63        34.67 o                         
  -4  11  10          6.61         -8.21        30.12 o                         
  -3  11  10         92.12         74.04        34.64 o                         
  -2  11  10        578.63        550.00        50.49 o                         
  -1  11  10          0.01          9.70        26.13 o                         
   0  11  10        226.18        185.21        26.38 o                         
   1  11  10          0.07         -2.35        28.64 o                         
   2  11  10        452.50        313.17        41.59 o                         
   3  11  10          0.31        -21.94        30.48 o                         
   4  11  10          7.17         29.04        39.31 o                         
  -4  12  10          0.04         -1.86        31.83 o                         
  -3  12  10         53.21         62.01        35.64 o                         
  -2  12  10          0.00         42.20        34.47 o                         
  -1  12  10         29.68         51.41        23.52 o                         
   0  12  10         64.85         52.06        24.34 o                         
   1  12  10         20.77         36.43        23.19 o                         
   2  12  10          6.56        -33.49        33.49 o                         
   3  12  10          5.40         49.99        35.52 o                         
  -3  13  10          7.94         72.20        37.65 o                         
  -2  13  10          3.52        -25.31        30.73 o                         
  -1  13  10        506.62        563.54        37.37 o                         
   0  13  10          2.51        -21.95        37.31 o                         
   1  13  10          1.20         24.07        74.45 o                         
   2  13  10          0.03         56.88        40.19 o                         
  -9   1  11         24.47         15.62        21.95 o                         
  -8   1  11         28.16         -9.23        38.15 o                         
  -7   1  11        201.00        181.11        23.09 o                         
  -6   1  11         17.46         14.47        18.11 o                         
  -5   1  11         51.62         16.60        16.25 o                         
  -4   1  11       7000.49       7330.95       193.40 o                         
  -3   1  11         35.46         25.52        12.66 o                         
  -2   1  11        111.37        120.21        13.78 o                         
  -1   1  11          6.09          4.70         7.88 o                         
   0   1  11       2095.09       2161.47        33.90 o                         
   1   1  11        614.58        623.97        30.23 o                         
   2   1  11          0.43          4.19        12.38 o                         
   3   1  11       1458.24       1502.20        34.18 o                         
   4   1  11        163.55        180.63        21.13 o                         
   5   1  11        624.14        619.16        29.68 o                         
   6   1  11          0.43         16.29        19.01 o                         
   7   1  11        163.47        174.96        44.00 o                         
   8   1  11          2.15         31.05        23.36 o                         
  -9   2  11        104.54        111.83        36.46 o                         
  -8   2  11          3.49         22.90        29.53 o                         
  -7   2  11         20.25         42.12        27.90 o                         
  -6   2  11         30.46          2.99        25.82 o                         
  -5   2  11        445.35        534.92        37.04 o                         
  -4   2  11          0.75          7.46        20.73 o                         
  -3   2  11        388.60        365.76        27.75 o                         
  -2   2  11          4.97         -3.99        16.72 o                         
  -1   2  11        397.25        349.81        45.27 o                         
   0   2  11          0.09          8.86        17.86 o                         
   1   2  11         91.25         87.10        13.98 o                         
   2   2  11        188.11        180.31        22.65 o                         
   3   2  11        293.72        259.90        28.12 o                         
   4   2  11          5.57         32.08        23.62 o                         
   5   2  11        205.08        226.46        32.57 o                         
   6   2  11         24.23         63.84        28.72 o                         
   7   2  11          2.12         38.11        29.80 o                         
   8   2  11          4.90         -6.31        28.97 o                         
  -9   3  11          1.98         26.28        31.18 o                         
  -8   3  11          0.03        -11.64        27.09 o                         
  -7   3  11         19.38         40.07        27.05 o                         
  -6   3  11        431.01        398.16        38.39 o                         
  -5   3  11         57.51         89.04        25.62 o                         
  -4   3  11         79.55        109.23        24.69 o                         
  -3   3  11         37.61         18.38        21.12 o                         
  -2   3  11        890.26        856.89        35.54 o                         
  -1   3  11       9373.90       9438.09       206.35 o                         
   0   3  11         69.86         66.63        13.23 o                         
   1   3  11          6.58         10.76        12.47 o                         
   2   3  11         98.86         86.45        20.62 o                         
   3   3  11         30.03         35.23        22.10 o                         
   4   3  11        523.64        525.56        37.31 o                         
   5   3  11        442.97        396.42        38.72 o                         
   6   3  11         36.40         55.23        27.59 o                         
   7   3  11         49.74         65.15        31.92 o                         
   8   3  11          0.21         12.04        33.90 o                         
  -9   4  11          2.22        -12.24        31.07 o                         
  -8   4  11          5.18          8.60        28.21 o                         
  -7   4  11         59.45          3.04        27.20 o                         
  -6   4  11        897.37       1033.38        52.39 o                         
  -5   4  11        177.43        211.26        30.25 o                         
  -4   4  11         60.39         85.31        25.44 o                         
  -3   4  11          2.85         -3.82        19.43 o                         
  -2   4  11        607.95        660.19        35.07 o                         
  -1   4  11        196.07        157.26        27.38 o                         
   0   4  11        100.02         59.68        31.63 o                         
   1   4  11        231.01        217.24        18.23 o                         
   2   4  11        177.50        133.82        24.77 o                         
   3   4  11          7.92         -4.02        25.15 o                         
   4   4  11       1604.15       1653.04        59.14 o                         
   5   4  11        204.51        286.76        35.77 o                         
   6   4  11         70.20         90.28        30.59 o                         
   7   4  11        113.19        129.19        36.28 o                         
   8   4  11          7.18        -30.57        30.57 o                         
  -8   5  11         37.17        -32.30        32.30 o                         
  -7   5  11        151.78        208.06        36.28 o                         
  -6   5  11         12.97         29.87        27.64 o                         
  -5   5  11          3.22         16.74        26.39 o                         
  -4   5  11         14.32         11.66        25.69 o                         
  -3   5  11         16.54         69.85        23.13 o                         
  -2   5  11         62.82         69.46        22.62 o                         
  -1   5  11        150.50        174.11        17.68 o                         
   0   5  11          8.31         25.18        14.52 o                         
   1   5  11        199.65        278.78        38.19 o                         
   2   5  11         23.26         25.01        21.99 o                         
   3   5  11        580.50        605.89        38.53 o                         
   4   5  11       1659.42       1702.14        60.42 o                         
   5   5  11       1665.99       1697.96        63.06 o                         
   6   5  11          5.20        -11.60        28.50 o                         
   7   5  11         10.29         -8.79        30.70 o                         
  -8   6  11          2.24         56.63        31.43 o                         
  -7   6  11         83.63         68.80        36.37 o                         
  -6   6  11        113.90         80.52        29.88 o                         
  -5   6  11         87.33        102.20        29.99 o                         
  -4   6  11         18.85         34.10        25.12 o                         
  -3   6  11         70.48         73.49        25.62 o                         
  -2   6  11        657.01        625.53        40.27 o                         
  -1   6  11       4306.98       4705.68        98.33 o                         
   0   6  11         72.30         61.19        17.40 o                         
   1   6  11        424.36        426.38        87.97 o                         
   2   6  11        149.77        152.85        27.81 o                         
   3   6  11        112.35        141.44        30.79 o                         
   4   6  11        434.46        487.86        39.83 o                         
   5   6  11       1230.33       1317.12        60.15 o                         
   6   6  11         36.87         30.64        29.72 o                         
   7   6  11          1.30         15.71        30.17 o                         
  -8   7  11          0.43         22.36        32.26 o                         
  -7   7  11         23.16        -24.13        29.03 o                         
  -6   7  11        100.62        110.09        31.67 o                         
  -5   7  11          3.63        -27.38        27.38 o                         
  -4   7  11         22.29        -13.69        27.58 o                         
  -3   7  11         16.87          5.94        25.45 o                         
  -2   7  11        486.96        555.49        39.67 o                         
  -1   7  11        225.91        204.50        21.35 o                         
   0   7  11         40.80         95.51        23.10 o                         
   1   7  11         77.97         60.62        18.97 o                         
   2   7  11         10.27        -24.32        24.32 o                         
   3   7  11        430.48        482.06        39.22 o                         
   4   7  11        558.04        576.21        43.13 o                         
   5   7  11          0.06         38.80        27.54 o                         
   6   7  11         34.95         70.05        32.81 o                         
   7   7  11         27.86         69.34        35.48 o                         
  -7   8  11         18.65         56.01        33.00 o                         
  -6   8  11          0.23        -18.15        26.76 o                         
  -5   8  11         67.44         51.78        30.42 o                         
  -4   8  11         60.31         54.67        27.64 o                         
  -3   8  11        153.73        182.64        32.56 o                         
  -2   8  11        326.64        366.57        37.47 o                         
  -1   8  11         30.28         26.81        20.38 o                         
   0   8  11        501.61        355.26        39.29 o                         
   1   8  11          2.95         37.30        19.36 o                         
   2   8  11        489.62        507.65        40.05 o                         
   3   8  11         71.68         90.67        30.29 o                         
   4   8  11        363.70        330.57        41.72 o                         
   5   8  11         51.60         34.64        29.22 o                         
   6   8  11        186.21        213.19        39.89 o                         
  -7   9  11          0.10         41.19        35.36 o                         
  -6   9  11         12.22         39.17        33.96 o                         
  -5   9  11         28.79         -8.56        31.17 o                         
  -4   9  11        755.40        822.67        51.90 o                         
  -3   9  11        511.52        475.14        43.12 o                         
  -2   9  11        633.41        718.57        47.87 o                         
  -1   9  11         42.04         49.29        20.60 o                         
   0   9  11        217.01        235.32       110.03 o                         
   1   9  11         53.29         37.38        21.15 o                         
   2   9  11         18.39         47.86        30.63 o                         
   3   9  11       1097.21       1008.69        55.77 o                         
   4   9  11         70.35         11.82        28.65 o                         
   5   9  11         15.81         23.27        29.75 o                         
   6   9  11         35.74         31.05        36.21 o                         
  -6  10  11        100.36         92.32        36.87 o                         
  -5  10  11         14.90        -34.03        41.24 o                         
  -4  10  11        812.20        841.88        54.79 o                         
  -3  10  11         26.50         59.17        30.99 o                         
  -2  10  11       1352.91       1394.04        64.98 o                         
  -1  10  11          2.46         18.57        24.82 o                         
   0  10  11        331.53        271.16        26.27 o                         
   1  10  11         57.18         29.18        21.73 o                         
   2  10  11        332.02        328.78        40.42 o                         
   3  10  11         54.24         68.47        32.92 o                         
   4  10  11         64.26          2.38        32.46 o                         
   5  10  11          0.06        -31.83        31.83 o                         
  -5  11  11          0.63         34.65        33.89 o                         
  -4  11  11         78.40         91.48        35.24 o                         
  -3  11  11        208.84        195.98        38.04 o                         
  -2  11  11         28.98         27.60        36.30 o                         
  -1  11  11         35.93          2.28        21.48 o                         
   0  11  11         99.33        106.53        23.73 o                         
   1  11  11         22.19         -2.24        22.17 o                         
   2  11  11        623.87        614.05        51.24 o                         
   3  11  11         84.52        134.01        36.18 o                         
   4  11  11         20.11         52.64        32.90 o                         
  -4  12  11          0.07        -31.17        31.17 o                         
  -3  12  11        230.84        256.25        42.80 o                         
  -2  12  11         99.26        128.01        40.10 o                         
  -1  12  11        214.78        165.67        28.91 o                         
   0  12  11          2.82         -6.47        21.15 o                         
   1  12  11         43.83         69.69        24.84 o                         
   2  12  11          6.76         -0.39        30.25 o                         
   3  12  11         53.20         92.11        41.66 o                         
  -2  13  11          1.31          6.81        36.12 o                         
  -1  13  11         28.17         32.59        25.69 o                         
   0  13  11          9.97          7.72        34.86 o                         
   1  13  11          0.00         45.80        26.31 o                         
  -9   0  12         86.49        140.14        36.79 o                         
  -8   0  12         40.12          2.06        30.03 o                         
  -7   0  12         36.98         26.01        26.53 o                         
  -6   0  12        613.57        659.37        42.17 o                         
  -5   0  12        391.05        474.32        35.36 o                         
  -4   0  12      47626.82      47767.09       668.39 o                         
  -3   0  12         98.14        135.01        21.94 o                         
  -2   0  12       5447.46       5534.94       212.50 o                         
  -1   0  12        128.20        178.36        37.03 o                         
   0   0  12      13657.78      12845.35       504.71 o                         
   1   0  12        174.01        165.42        22.97 o                         
   2   0  12       1874.05       2091.04        61.59 o                         
   3   0  12         27.40         42.49        21.48 o                         
   4   0  12          2.79        -21.97        21.97 o                         
   5   0  12         98.87        139.13        29.16 o                         
   6   0  12        460.66        368.16        39.17 o                         
   7   0  12         83.23         78.98        32.56 o                         
   8   0  12         35.08        -43.32        43.32 o                         
  -9   1  12         14.93         38.61        22.45 o                         
  -8   1  12         49.63         35.04        21.97 o                         
  -7   1  12          2.72          3.68        29.14 o                         
  -6   1  12        225.35        220.23        25.06 o                         
  -5   1  12         20.88         35.19        17.01 o                         
  -4   1  12       5210.57       4965.00       106.40 o                         
  -3   1  12       1034.32       1060.10        27.91 o                         
  -2   1  12          0.30        -10.50        11.97 o                         
  -1   1  12       1429.84       1364.61        27.14 o                         
   0   1  12       1665.93       1754.23        31.17 o                         
   1   1  12       7462.52       8128.45       141.40 o                         
   2   1  12       3695.67       4106.06       139.53 o                         
   3   1  12         17.25         30.75        16.30 o                         
   4   1  12         31.30         31.24        18.55 o                         
   5   1  12        913.96        862.35        43.87 o                         
   6   1  12          0.82        -35.48        35.61 o                         
   7   1  12         11.46         23.73        21.08 o                         
   8   1  12          0.23          7.82        21.50 o                         
  -9   2  12          0.00        -35.08        35.08 o                         
  -8   2  12          9.85        -18.92        28.82 o                         
  -7   2  12          0.05        -23.18        26.76 o                         
  -6   2  12         10.15         19.93        25.40 o                         
  -5   2  12         22.11         28.02        24.36 o                         
  -4   2  12        133.81        136.08        26.02 o                         
  -3   2  12       1784.74       1803.24        57.35 o                         
  -2   2  12        211.98        232.55        24.60 o                         
  -1   2  12        248.07        235.78        37.57 o                         
   0   2  12       1195.84       1171.02        62.54 o                         
   1   2  12        799.31        667.06        26.85 o                         
   2   2  12          8.90         -0.12        18.37 o                         
   3   2  12        233.58        280.49        29.23 o                         
   4   2  12          9.17         60.26        25.42 o                         
   5   2  12        171.21        177.82        31.27 o                         
   6   2  12        239.66        217.40        35.03 o                         
   7   2  12        587.57        598.59        48.80 o                         
   8   2  12         12.77         90.58        35.19 o                         
  -9   3  12          0.56         -7.58        29.59 o                         
  -8   3  12          6.53         45.70        28.35 o                         
  -7   3  12          1.32          9.31        26.61 o                         
  -6   3  12        242.07        188.91        31.77 o                         
  -5   3  12         60.58         90.14        26.10 o                         
  -4   3  12        407.13        413.96        32.91 o                         
  -3   3  12         23.21         -7.02        19.73 o                         
  -2   3  12       3633.72       3640.63       110.14 o                         
  -1   3  12         57.17         68.53        13.73 o                         
   0   3  12          7.14          7.85        12.22 o                         
   1   3  12         54.53         59.44        14.60 o                         
   2   3  12        417.48        394.80        29.68 o                         
   3   3  12         22.97          0.18        24.73 o                         
   4   3  12       1063.31       1086.90        49.14 o                         
   5   3  12        626.67        585.84        42.44 o                         
   6   3  12          3.70         21.63        28.81 o                         
   7   3  12          6.51          3.70        30.17 o                         
   8   3  12          4.02        -32.91        35.51 o                         
  -9   4  12          5.70        -34.43        34.43 o                         
  -8   4  12          7.44         12.14        29.41 o                         
  -7   4  12          1.93        -11.06        35.18 o                         
  -6   4  12          4.91         56.13        29.26 o                         
  -5   4  12          3.14          2.46        25.24 o                         
  -4   4  12         22.15        -22.54        22.54 o                         
  -3   4  12         21.89         15.11        22.01 o                         
  -2   4  12       3484.38       3775.22       108.45 o                         
  -1   4  12       1056.59       1104.12        29.88 o                         
   0   4  12       1721.05       1756.48        36.71 o                         
   1   4  12         48.12         36.24        20.70 o                         
   2   4  12        404.53        419.54        32.18 o                         
   3   4  12        104.90         88.14        25.87 o                         
   4   4  12       1453.74       1551.44        57.76 o                         
   5   4  12        132.86        135.28        32.42 o                         
   6   4  12        146.00        180.90        35.37 o                         
   7   4  12        162.74         85.39        36.70 o                         
  -8   5  12         30.03         63.98        31.12 o                         
  -7   5  12         42.52         46.38        32.71 o                         
  -6   5  12         35.09         22.36        28.46 o                         
  -5   5  12          4.11         -0.97        26.10 o                         
  -4   5  12        366.45        341.89        34.01 o                         
  -3   5  12        178.30        179.00        27.68 o                         
  -2   5  12        582.93        588.10        37.15 o                         
  -1   5  12        886.54       1009.83        29.77 o                         
   0   5  12       1071.54       1208.33        60.10 o                         
   1   5  12          8.76         -4.00        17.12 o                         
   2   5  12         28.88         19.52        24.03 o                         
   3   5  12       3787.48       3590.07        98.69 o                         
   4   5  12       1304.02       1307.03        56.46 o                         
   5   5  12       1575.75       1424.05        61.72 o                         
   6   5  12          1.06         -2.54        27.92 o                         
   7   5  12          0.77        -28.34        28.34 o                         
  -8   6  12         11.86          6.00        31.15 o                         
  -7   6  12         58.79         42.25        33.27 o                         
  -6   6  12          1.83        -18.27        28.10 o                         
  -5   6  12         13.29          5.37        26.02 o                         
  -4   6  12          9.22         29.32        25.79 o                         
  -3   6  12        114.63         88.35        27.05 o                         
  -2   6  12        180.78        173.31        29.80 o                         
  -1   6  12        224.24        209.25        63.37 o                         
   0   6  12        355.82        278.63        22.39 o                         
   1   6  12        263.16        231.05        34.26 o                         
   2   6  12         97.25         37.33        27.32 o                         
   3   6  12        612.91        582.38        42.16 o                         
   4   6  12        231.68        267.25        34.54 o                         
   5   6  12          0.66          9.85        28.70 o                         
   6   6  12          1.90         37.77        32.36 o                         
   7   6  12         11.57        -29.95        29.95 o                         
  -8   7  12          1.16         17.10        30.23 o                         
  -7   7  12         27.56         36.35        29.70 o                         
  -6   7  12        130.22        140.03        33.16 o                         
  -5   7  12          3.68        -25.94        25.94 o                         
  -4   7  12         68.54         56.50        29.88 o                         
  -3   7  12         74.68        114.27        28.71 o                         
  -2   7  12         10.67         -7.38        25.06 o                         
  -1   7  12        140.11        199.05        46.09 o                         
   0   7  12        819.37        801.09        30.60 o                         
   1   7  12         45.70         41.99        34.01 o                         
   2   7  12          0.11          1.57        25.18 o                         
   3   7  12        272.50        246.25        35.14 o                         
   4   7  12         87.74         87.23        29.82 o                         
   5   7  12        168.31        178.62        35.56 o                         
   6   7  12          1.79         44.24        30.90 o                         
   7   7  12         12.84         -6.56        32.22 o                         
  -7   8  12          8.68         38.93        32.98 o                         
  -6   8  12         13.60         -8.82        28.14 o                         
  -5   8  12         39.65         21.66        28.19 o                         
  -4   8  12          0.12         43.02        27.74 o                         
  -3   8  12          7.62         49.95        28.40 o                         
  -2   8  12        661.27        664.64        46.06 o                         
  -1   8  12         72.39         45.72        25.37 o                         
   0   8  12        221.78        179.64        22.42 o                         
   1   8  12         25.93         40.62        20.16 o                         
   2   8  12       1486.23       1520.36        61.77 o                         
   3   8  12       1756.11       1842.40        68.26 o                         
   4   8  12         65.20         68.41        32.16 o                         
   5   8  12          0.02         18.02        30.51 o                         
   6   8  12        559.57        684.15        55.28 o                         
  -7   9  12        104.30        102.65        37.10 o                         
  -6   9  12         29.25         34.10        30.55 o                         
  -5   9  12          0.46         38.73        30.31 o                         
  -4   9  12         24.66         66.70        31.28 o                         
  -3   9  12          5.02         23.57        27.95 o                         
  -2   9  12        632.70        589.04        46.84 o                         
  -1   9  12         40.82         50.02        22.25 o                         
   0   9  12         14.64         15.21        22.15 o                         
   1   9  12         22.51         29.36        39.75 o                         
   2   9  12         48.23         64.60        30.41 o                         
   3   9  12         36.68         65.40        30.25 o                         
   4   9  12         49.41         57.26        31.44 o                         
   5   9  12        108.53        154.59        38.13 o                         
  -6  10  12         42.11         74.13        34.71 o                         
  -5  10  12        150.77         75.17        37.52 o                         
  -4  10  12         45.98         39.28        30.89 o                         
  -3  10  12        591.92        541.48        47.80 o                         
  -2  10  12         77.18         59.54        30.90 o                         
  -1  10  12         53.74         49.62        28.26 o                         
   0  10  12         57.97         13.45        21.15 o                         
   1  10  12         10.23         38.85        22.42 o                         
   2  10  12          0.79        -23.75        34.26 o                         
   3  10  12        214.53        167.82        36.45 o                         
   4  10  12          0.99          7.74        35.56 o                         
   5  10  12          3.60         12.06        33.93 o                         
  -5  11  12        152.52        193.93        40.96 o                         
  -4  11  12          7.48        -41.50        41.50 o                         
  -3  11  12          1.87        -31.38        31.38 o                         
  -2  11  12         16.25        -16.41        31.67 o                         
  -1  11  12         14.89        -27.04        42.04 o                         
   0  11  12         80.65         76.18        24.36 o                         
   1  11  12         11.29         -6.00        21.37 o                         
   2  11  12        389.14        310.69        40.80 o                         
   3  11  12          0.45         44.83        31.56 o                         
   4  11  12         13.84         47.97        33.88 o                         
  -4  12  12        127.60        178.18        41.74 o                         
  -3  12  12          7.07         -4.36        36.71 o                         
  -2  12  12          0.49          6.97        35.48 o                         
  -1  12  12          8.60         46.42        29.20 o                         
   0  12  12         17.54         27.74        65.78 o                         
   1  12  12        118.20         85.47        55.63 o                         
   2  12  12          0.11          0.44        37.48 o                         
   3  12  12          1.70        -18.65        32.68 o                         
  -2  13  12          6.65         15.05        33.00 o                         
  -1  13  12        360.60        348.19        34.68 o                         
   0  13  12        114.06         77.37        42.53 o                         
   1  13  12         10.65         -6.96        24.26 o                         
  -9   1  13          0.07         -3.79        21.08 o                         
  -8   1  13          0.35          9.27        20.84 o                         
  -7   1  13          2.35         10.94        20.27 o                         
  -6   1  13        134.36        176.62        45.97 o                         
  -5   1  13         50.19         35.16        18.20 o                         
  -4   1  13        136.30        134.04        18.68 o                         
  -3   1  13         52.07         24.62        20.50 o                         
  -2   1  13         75.55         37.32        13.44 o                         
  -1   1  13        143.34        177.43        11.51 o                         
   0   1  13         34.17          9.44         8.89 o                         
   1   1  13         80.08         84.53        10.66 o                         
   2   1  13       2074.28       2148.66        43.39 o                         
   3   1  13        157.29        167.85        23.44 o                         
   4   1  13        117.43        146.94        35.35 o                         
   5   1  13         16.07         37.93        18.59 o                         
   6   1  13        490.57        412.98        29.49 o                         
   7   1  13         77.58         43.10        37.38 o                         
   8   1  13         24.94         36.18        23.10 o                         
  -9   2  13          4.78         17.89        30.52 o                         
  -8   2  13          5.85        -23.72        26.92 o                         
  -7   2  13         16.14         24.24        29.52 o                         
  -6   2  13        290.88        268.78        35.36 o                         
  -5   2  13        118.66        155.62        29.97 o                         
  -4   2  13        394.96        343.51        32.22 o                         
  -3   2  13        205.76        181.86        25.36 o                         
  -2   2  13        141.14        101.17        21.56 o                         
  -1   2  13       1198.09       1169.66       108.58 o                         
   0   2  13        157.51        181.02        32.74 o                         
   1   2  13        123.92        114.23        22.41 o                         
   2   2  13         69.35         59.36        22.37 o                         
   3   2  13       2842.80       2887.62       106.23 o                         
   4   2  13         12.32         28.25        24.75 o                         
   5   2  13        635.12        684.26        45.81 o                         
   6   2  13         32.01         27.38        28.97 o                         
   7   2  13        364.62        382.63        44.39 o                         
   8   2  13          0.67         -5.66        30.47 o                         
  -9   3  13          8.98        -41.66        41.66 o                         
  -8   3  13          0.86          1.72        27.38 o                         
  -7   3  13          0.10        -25.84        25.84 o                         
  -6   3  13        142.36        199.57        32.13 o                         
  -5   3  13          5.95         21.98        25.41 o                         
  -4   3  13          7.68         16.88        23.84 o                         
  -3   3  13        100.47        130.01        24.73 o                         
  -2   3  13          8.42         24.49        20.95 o                         
  -1   3  13        120.72        120.94        15.78 o                         
   0   3  13         85.70         81.45        14.93 o                         
   1   3  13        194.54        247.94        23.84 o                         
   2   3  13        143.81        108.90        24.48 o                         
   3   3  13        489.05        520.76        35.80 o                         
   4   3  13         16.05         15.18        26.27 o                         
   5   3  13        702.91        710.43        46.42 o                         
   6   3  13          0.00        -29.22        29.22 o                         
   7   3  13         20.95         83.19        32.52 o                         
  -8   4  13          0.03         -8.61        32.49 o                         
  -7   4  13         37.04        111.00        31.71 o                         
  -6   4  13        165.16        163.78        32.93 o                         
  -5   4  13        129.00        146.79        32.00 o                         
  -4   4  13        191.41        232.19        31.39 o                         
  -3   4  13          7.27         30.40        23.27 o                         
  -2   4  13        312.12        333.92        30.63 o                         
  -1   4  13         98.46         71.81        18.84 o                         
   0   4  13        585.05        540.37        58.21 o                         
   1   4  13         14.91         33.14        42.55 o                         
   2   4  13         29.15         18.34        22.75 o                         
   3   4  13        234.69        223.39        31.64 o                         
   4   4  13        690.80        839.53        48.05 o                         
   5   4  13        629.16        672.38        45.54 o                         
   6   4  13        100.41        114.00        33.63 o                         
   7   4  13          0.64         23.23        30.39 o                         
  -8   5  13          0.13        -27.15        27.15 o                         
  -7   5  13         66.40         91.51        30.72 o                         
  -6   5  13        167.85        112.25        31.24 o                         
  -5   5  13        110.91        152.91        30.63 o                         
  -4   5  13         51.49         31.83        25.30 o                         
  -3   5  13          1.61        -23.02        23.02 o                         
  -2   5  13       1066.89       1155.66        47.14 o                         
  -1   5  13        748.05        860.54        30.00 o                         
   0   5  13         15.13          0.94        15.45 o                         
   1   5  13        225.31        219.79        26.17 o                         
   2   5  13       1331.32       1397.12        52.23 o                         
   3   5  13       3450.38       3539.78       113.96 o                         
   4   5  13        253.97        261.92        34.72 o                         
   6   5  13         52.86         83.37        36.26 o                         
   7   5  13        270.51        234.76        43.42 o                         
  -8   6  13         15.95        -18.86        31.01 o                         
  -7   6  13          1.70         -6.69        32.52 o                         
  -6   6  13         35.38         12.40        28.13 o                         
  -5   6  13         98.55        126.90        30.66 o                         
  -4   6  13         54.19         81.39        28.06 o                         
  -3   6  13         13.29          8.43        24.79 o                         
  -2   6  13          8.85          6.48        24.31 o                         
  -1   6  13        331.38        276.40        24.33 o                         
   0   6  13         19.56          4.27        16.99 o                         
   1   6  13          8.68         15.72        17.55 o                         
   2   6  13        518.38        514.07        39.69 o                         
   3   6  13        143.27        153.57        31.51 o                         
   4   6  13         27.49         70.78        28.73 o                         
   5   6  13        324.54        362.76        40.40 o                         
   6   6  13         17.27         -3.01        29.82 o                         
   7   6  13          0.02         13.10        32.21 o                         
  -8   7  13          0.09         -4.84        36.73 o                         
  -7   7  13        109.12        172.04        37.06 o                         
  -6   7  13          7.14        -26.59        26.59 o                         
  -5   7  13          6.93         12.74        26.45 o                         
  -4   7  13         47.91         19.62        26.32 o                         
  -3   7  13        145.58        145.61        31.84 o                         
  -2   7  13        170.97        216.43        32.78 o                         
  -1   7  13         18.05          6.20        19.90 o                         
   0   7  13        718.68        685.36        53.92 o                         
   1   7  13        330.57        312.90        50.33 o                         
   2   7  13         98.73         90.33        29.69 o                         
   3   7  13         91.61        121.52        31.51 o                         
   4   7  13        518.76        485.69        43.95 o                         
   5   7  13         42.24         30.20        30.96 o                         
   6   7  13        197.81        193.10        39.69 o                         
  -7   8  13          6.33         32.18        34.04 o                         
  -6   8  13          3.19         -3.04        35.67 o                         
  -5   8  13          4.07          8.50        27.59 o                         
  -4   8  13         30.70         40.64        30.10 o                         
  -3   8  13        275.41        204.58        35.24 o                         
  -2   8  13         70.02         54.25        29.90 o                         
  -1   8  13          5.72        -18.42        18.42 o                         
   0   8  13         60.65         88.74        21.26 o                         
   1   8  13         22.35         -3.34        19.87 o                         
   2   8  13         13.71        -16.19        25.09 o                         
   3   8  13        130.20        160.69        37.35 o                         
   4   8  13         29.78        -16.15        30.02 o                         
   5   8  13        155.17        192.21        36.79 o                         
   6   8  13        266.28        225.21        43.72 o                         
  -6   9  13          2.09         36.11        31.61 o                         
  -5   9  13         47.64         89.44        35.41 o                         
  -4   9  13        681.60        777.56        51.84 o                         
  -3   9  13        411.43        428.24        42.14 o                         
  -2   9  13         15.55         -2.88        28.10 o                         
  -1   9  13          0.25        -20.84        20.84 o                         
   0   9  13          0.74          5.54        21.74 o                         
   1   9  13        701.34        720.46        33.72 o                         
   2   9  13         68.70         51.89        29.47 o                         
   3   9  13          1.08         22.88        27.59 o                         
   4   9  13         10.25         49.51        32.57 o                         
   5   9  13          1.25         66.58        32.43 o                         
  -6  10  13         71.33         53.20        34.60 o                         
  -5  10  13         23.23         45.18        33.83 o                         
  -4  10  13       1780.49       1925.54        77.66 o                         
  -3  10  13         16.17        -27.40        27.40 o                         
  -2  10  13        340.13        299.72        41.63 o                         
  -1  10  13          6.05          2.94        28.70 o                         
   0  10  13         98.20         95.06        28.04 o                         
   1  10  13         18.82         35.17        28.41 o                         
   2  10  13        280.25        141.28        36.89 o                         
   3  10  13         19.04         20.54        30.40 o                         
   4  10  13         14.38        -27.10        31.00 o                         
   5  10  13         11.93         18.59        33.95 o                         
  -5  11  13         29.74         -5.86        32.49 o                         
  -4  11  13        129.95        179.03        40.79 o                         
  -3  11  13         15.64         11.44        31.64 o                         
  -2  11  13          7.67         -0.38        31.28 o                         
  -1  11  13         55.83         50.98        47.22 o                         
   0  11  13          0.65        -14.08        21.63 o                         
   1  11  13         95.55         71.25        26.41 o                         
   2  11  13        148.16        134.80        34.83 o                         
   3  11  13         15.02         48.01        34.86 o                         
   4  11  13          1.12          7.98        36.50 o                         
  -4  12  13         21.37         40.34        36.90 o                         
  -3  12  13          1.63         13.37        31.77 o                         
  -2  12  13          7.55         18.71        32.24 o                         
  -1  12  13         13.03        -21.96        21.96 o                         
   0  12  13         32.09         36.99        32.74 o                         
   1  12  13        110.43         62.92        26.62 o                         
   2  12  13          2.75         19.00        35.64 o                         
  -9   0  14         21.95         34.27        31.08 o                         
  -8   0  14          6.68        -20.13        30.03 o                         
  -7   0  14          4.32         69.62        28.99 o                         
  -6   0  14       2194.55       2053.86        67.60 o                         
  -5   0  14         23.47         25.47        25.38 o                         
  -4   0  14       4914.26       4967.46       167.26 o                         
  -3   0  14        434.33        471.22        32.08 o                         
  -2   0  14          9.60         -7.55        18.35 o                         
  -1   0  14        627.11        699.90        80.57 o                         
   0   0  14          2.23         -7.83        12.55 o                         
   1   0  14         56.05         85.40        15.25 o                         
   2   0  14       3196.69       3481.44       110.71 o                         
   3   0  14         70.21         67.38        25.49 o                         
   4   0  14        435.69        455.03        36.68 o                         
   5   0  14         57.57         42.08        28.24 o                         
   6   0  14        702.82        528.61        46.66 o                         
   7   0  14         46.41         67.36        34.39 o                         
  -9   1  14          4.88        -12.99        21.32 o                         
  -8   1  14          2.01          2.03        24.47 o                         
  -7   1  14          4.84        -19.42        19.47 o                         
  -6   1  14        583.53        483.28        60.78 o                         
  -5   1  14          6.31         12.00        22.59 o                         
  -4   1  14        864.44        900.16        30.60 o                         
  -3   1  14         14.66         18.15        19.56 o                         
  -2   1  14        152.47        177.55        16.58 o                         
  -1   1  14          4.16          8.63        10.11 o                         
   0   1  14        703.53        713.59        18.25 o                         
   1   1  14       1043.73       1049.26        20.54 o                         
   2   1  14        853.18        897.69        58.75 o                         
   3   1  14         97.27         94.56        18.62 o                         
   4   1  14          2.41          9.61        18.43 o                         
   5   1  14        216.26        178.18        23.58 o                         
   6   1  14         46.43         56.11        38.99 o                         
   7   1  14         59.75         49.69        22.58 o                         
  -9   2  14          2.94          4.62        34.76 o                         
  -8   2  14          1.56          0.16        31.99 o                         
  -7   2  14         15.69         -4.90        28.59 o                         
  -6   2  14        129.16         86.26        29.60 o                         
  -5   2  14        304.28        249.03        33.19 o                         
  -4   2  14          2.02         -8.04        23.76 o                         
  -3   2  14         12.03         16.99        21.10 o                         
  -2   2  14        552.97        590.63        33.52 o                         
  -1   2  14       1524.31       1444.21        32.59 o                         
   0   2  14        193.00        207.51        17.60 o                         
   1   2  14          3.40         22.24        14.16 o                         
   2   2  14        107.05         68.11        24.15 o                         
   3   2  14       2556.50       2594.60        77.61 o                         
   4   2  14         32.55          4.84        26.55 o                         
   5   2  14       1530.71       1500.18        61.14 o                         
   6   2  14          0.16        -27.53        27.53 o                         
   7   2  14          4.59         49.06        32.31 o                         
  -9   3  14         15.67         15.07        33.45 o                         
  -8   3  14         34.80         17.25        28.45 o                         
  -7   3  14         14.45         34.37        28.13 o                         
  -6   3  14         36.34         42.93        27.31 o                         
  -5   3  14         33.35         65.09        26.56 o                         
  -4   3  14         21.83         43.62        26.01 o                         
  -3   3  14          0.04          7.49        21.31 o                         
  -2   3  14       1895.12       2113.31        64.90 o                         
  -1   3  14         13.36         40.14        15.23 o                         
   0   3  14       1414.36       1472.44       104.96 o                         
   1   3  14         22.18         15.02        15.57 o                         
   2   3  14         48.91         11.35        22.72 o                         
   3   3  14         13.45         26.10        24.44 o                         
   4   3  14        129.04        196.10        32.04 o                         
   5   3  14         49.49         90.72        30.56 o                         
   6   3  14         93.07         57.23        32.92 o                         
   7   3  14          1.15          4.42        31.50 o                         
  -8   4  14         63.35         58.76        31.98 o                         
  -7   4  14         68.09         64.51        32.40 o                         
  -6   4  14         65.17         65.20        30.36 o                         
  -5   4  14         48.32         62.70        28.60 o                         
  -4   4  14          3.41         36.16        25.38 o                         
  -3   4  14          3.78         19.35        22.72 o                         
  -2   4  14       1243.77       1195.44        47.69 o                         
  -1   4  14        443.99        477.61        24.01 o                         
   0   4  14         82.13         27.22        17.43 o                         
   1   4  14         29.79         23.95        47.25 o                         
   2   4  14        880.88        833.76        43.66 o                         
   3   4  14         26.18         17.25        24.93 o                         
   4   4  14        495.87        532.30        41.47 o                         
   5   4  14         84.98         88.67        31.77 o                         
   6   4  14          0.35        -26.81        26.81 o                         
   7   4  14          1.11        -36.56        36.56 o                         
  -8   5  14          0.06         50.92        31.02 o                         
  -7   5  14          2.00         90.34        35.58 o                         
  -6   5  14        323.40        350.90        38.99 o                         
  -5   5  14          5.69         55.75        29.17 o                         
  -4   5  14        198.04        223.95        33.56 o                         
  -3   5  14         68.03         27.24        25.41 o                         
  -2   5  14       1206.42       1307.08        51.02 o                         
  -1   5  14        329.93        418.85        42.47 o                         
   0   5  14          3.19         29.38        16.43 o                         
   1   5  14        299.55        323.41        34.48 o                         
   2   5  14         24.60         18.08        23.79 o                         
   3   5  14       4585.70       4968.20       161.56 o                         
   4   5  14          8.43         33.09        27.52 o                         
   5   5  14         96.70        102.25        31.88 o                         
   6   5  14         75.10        122.54        34.49 o                         
   7   5  14        118.73        145.60        39.94 o                         
  -8   6  14          4.49         10.52        30.84 o                         
  -7   6  14         22.19         19.64        30.35 o                         
  -6   6  14         18.61         21.72        29.72 o                         
  -5   6  14          0.02        -26.72        26.72 o                         
  -4   6  14        291.68        209.84        37.21 o                         
  -3   6  14         93.42         90.06        28.52 o                         
  -2   6  14        487.18        482.91        39.44 o                         
  -1   6  14          7.16        -17.03        17.03 o                         
   0   6  14          4.59         -5.35        17.04 o                         
   1   6  14         31.89         11.99        19.45 o                         
   2   6  14         47.91         61.48        26.16 o                         
   3   6  14         73.02         15.10        28.32 o                         
   4   6  14        689.25        697.72        47.65 o                         
   5   6  14          0.06        -24.41        31.04 o                         
   6   6  14         60.51         75.48        34.38 o                         
  -7   7  14          1.78         11.90        29.82 o                         
  -6   7  14         19.49         23.41        30.39 o                         
  -5   7  14         27.24         17.84        27.49 o                         
  -4   7  14        126.77        154.38        32.71 o                         
  -3   7  14          5.58         17.74        26.86 o                         
  -2   7  14        176.96        125.70        31.48 o                         
  -1   7  14         49.83         45.60        19.77 o                         
   0   7  14        205.91        190.67        22.47 o                         
   1   7  14        162.56        175.30        23.13 o                         
   2   7  14        178.30        175.08        32.64 o                         
   3   7  14          2.86        -10.01        25.77 o                         
   4   7  14          1.71         11.91        28.39 o                         
   5   7  14          0.53          1.02        27.38 o                         
   6   7  14         10.02         -5.83        42.01 o                         
  -7   8  14          8.42         54.57        35.09 o                         
  -6   8  14          1.55         31.51        29.43 o                         
  -5   8  14        126.02        152.90        33.98 o                         
  -4   8  14        301.15        281.50        38.37 o                         
  -3   8  14          3.01         10.22        28.08 o                         
  -2   8  14         16.08         11.62        28.05 o                         
  -1   8  14          8.52          2.56        19.30 o                         
   0   8  14         44.00         15.61        18.83 o                         
   1   8  14        139.08        110.87        22.66 o                         
   2   8  14        269.01        226.38        34.44 o                         
   3   8  14         21.37         55.31        28.44 o                         
   4   8  14         35.56         75.16        31.70 o                         
   5   8  14        186.64        235.62        40.89 o                         
   6   8  14         98.77        107.31        38.49 o                         
  -6   9  14          5.56         -7.94        31.69 o                         
  -5   9  14         66.27         -1.46        33.76 o                         
  -4   9  14        118.38        224.90        36.95 o                         
  -3   9  14         38.96          8.75        29.57 o                         
  -2   9  14         29.95         21.66        30.21 o                         
  -1   9  14          0.93         -6.93        19.59 o                         
   0   9  14          7.44         37.64        26.94 o                         
   1   9  14        275.69        259.12        40.24 o                         
   2   9  14          2.15          1.32        30.09 o                         
   3   9  14         72.44         84.96        32.42 o                         
   4   9  14         32.39         58.52        32.82 o                         
   5   9  14         40.83         65.87        33.99 o                         
  -6  10  14         36.11         43.96        35.10 o                         
  -5  10  14        355.79        367.06        45.81 o                         
  -4  10  14         49.44         29.59        36.02 o                         
  -3  10  14        180.95        138.89        38.61 o                         
  -2  10  14         22.27         23.43        29.96 o                         
  -1  10  14         82.27        117.87        23.64 o                         
   0  10  14         30.47         35.63        21.39 o                         
   1  10  14        184.15        137.95        25.56 o                         
   2  10  14         67.28         72.01        32.85 o                         
   3  10  14         54.78         20.09        32.58 o                         
   4  10  14          5.88          4.50        34.22 o                         
  -5  11  14         47.41         27.91        40.29 o                         
  -4  11  14         41.73         27.18        35.53 o                         
  -3  11  14          2.10          5.20        31.39 o                         
  -2  11  14        177.95        201.90        39.10 o                         
  -1  11  14          0.25        -19.97        21.52 o                         
   0  11  14        167.20        149.56        26.14 o                         
   1  11  14          0.02        -13.64        22.77 o                         
   2  11  14        135.48        138.31        35.37 o                         
   3  11  14         27.02         72.94        37.46 o                         
  -3  12  14         29.95        113.01        36.95 o                         
  -2  12  14        118.63        142.66        37.98 o                         
  -1  12  14         14.52         -2.73        22.92 o                         
   0  12  14         19.73         12.45        62.51 o                         
   1  12  14          1.70        -33.23        41.68 o                         
   2  12  14          1.87         97.26        39.05 o                         
  -9   1  15          1.76        -28.88        28.88 o                         
  -8   1  15         57.44         83.74        29.39 o                         
  -7   1  15          7.78        -19.63        19.63 o                         
  -6   1  15       1885.76       1800.85        46.08 o                         
  -5   1  15        283.54        303.12        74.49 o                         
  -4   1  15        252.32        225.07        44.01 o                         
  -3   1  15          0.80         -7.67        19.17 o                         
  -2   1  15        159.13        173.45        17.82 o                         
  -1   1  15         88.18         67.90        11.17 o                         
   0   1  15       3592.99       3828.47        59.36 o                         
   1   1  15        961.43       1028.09        21.61 o                         
   2   1  15        626.75        644.24        27.17 o                         
   3   1  15        358.91        389.56        49.67 o                         
   4   1  15         36.96         34.23        18.99 o                         
   5   1  15        155.51        136.86        22.99 o                         
   6   1  15        157.27        141.98        50.14 o                         
   7   1  15         12.57         24.06        40.27 o                         
  -9   2  15          2.79         47.59        33.57 o                         
  -8   2  15         12.53         33.47        30.56 o                         
  -7   2  15          7.11         19.57        28.33 o                         
  -6   2  15         83.60         72.54        30.21 o                         
  -5   2  15        186.04        104.04        29.37 o                         
  -4   2  15          2.23         48.69        24.88 o                         
  -3   2  15        199.99        130.66        26.48 o                         
  -2   2  15         10.17        -17.73        20.78 o                         
  -1   2  15         46.33         63.33        17.63 o                         
   0   2  15        958.60        987.13       118.60 o                         
   1   2  15        283.50        277.64        28.56 o                         
   2   2  15         83.96         98.31        25.17 o                         
   3   2  15        352.84        297.31        34.66 o                         
   4   2  15          6.02          2.81        25.51 o                         
   5   2  15        195.32        165.57        33.58 o                         
   7   2  15         15.52        -17.72        31.77 o                         
  -8   3  15          1.79         44.21        30.79 o                         
  -7   3  15          5.58        -26.17        26.17 o                         
  -6   3  15         65.06          6.13        30.67 o                         
  -5   3  15         67.22         77.45        30.19 o                         
  -4   3  15        250.03        227.08        30.59 o                         
  -3   3  15        133.65        158.96        28.07 o                         
  -2   3  15       1675.03       1792.63        57.06 o                         
  -1   3  15        906.24        872.71        28.47 o                         
   0   3  15         11.95          4.05        15.29 o                         
   1   3  15        208.35        204.17        20.27 o                         
   2   3  15          0.19          4.67        23.48 o                         
   3   3  15        166.11        215.22        31.94 o                         
   4   3  15        161.07        162.38        32.19 o                         
   5   3  15       1307.03       1262.83        58.42 o                         
   6   3  15         38.32         19.08        33.62 o                         
   7   3  15         23.43         38.67        34.23 o                         
  -8   4  15         24.27         28.23        38.33 o                         
  -7   4  15         11.08         -8.21        28.85 o                         
  -6   4  15        164.13        146.98        32.80 o                         
  -5   4  15          2.40        -24.52        24.52 o                         
  -4   4  15        216.04        227.32        32.96 o                         
  -2   4  15       2635.57       3023.80        90.18 o                         
  -1   4  15        420.79        388.33        24.04 o                         
   0   4  15         20.85         38.54        16.30 o                         
   1   4  15          9.11         22.79        23.44 o                         
   2   4  15        252.53        266.74        32.38 o                         
   3   4  15         24.63         59.94        28.03 o                         
   4   4  15       1876.35       1883.30        65.72 o                         
   5   4  15          3.54         22.77        27.73 o                         
   6   4  15         24.94        -27.78        27.78 o                         
   7   4  15          0.05         -3.48        32.10 o                         
  -8   5  15         88.57        137.67        36.32 o                         
  -7   5  15         34.87          0.31        31.66 o                         
  -6   5  15          1.12        -27.11        27.11 o                         
  -4   5  15        222.01        163.09        32.06 o                         
  -3   5  15         48.54         91.81        26.21 o                         
  -2   5  15         90.25         97.74        28.12 o                         
  -1   5  15         36.65         33.66        17.59 o                         
   0   5  15         18.60        -17.14        20.36 o                         
   1   5  15          4.10         -3.52        17.40 o                         
   2   5  15        673.42        708.61        44.10 o                         
   3   5  15       2140.93       2295.70        85.02 o                         
   4   5  15          0.29         39.81        27.75 o                         
   5   5  15        114.42        150.61        33.24 o                         
   6   5  15          5.60         27.95        30.24 o                         
   7   5  15          6.25         -4.85        32.90 o                         
  -8   6  15          0.03        -30.97        32.15 o                         
  -7   6  15        218.74        189.66        41.45 o                         
  -6   6  15         29.14         59.23        30.25 o                         
  -5   6  15          5.54         38.95        26.94 o                         
  -4   6  15         34.04          6.56        27.19 o                         
  -3   6  15        641.62        707.07        45.19 o                         
  -2   6  15        249.23        223.08        33.79 o                         
  -1   6  15        214.06        238.96        57.59 o                         
   0   6  15        386.70        362.78        78.05 o                         
   1   6  15         14.70         23.01        19.20 o                         
   2   6  15         74.65        119.02        29.42 o                         
   3   6  15       1197.07       1293.83        56.97 o                         
   4   6  15        197.36        238.91        36.35 o                         
   5   6  15         60.16         56.80        39.33 o                         
   6   6  15          0.16         54.19        34.01 o                         
  -7   7  15         71.67        113.14        35.53 o                         
  -6   7  15         36.46         28.29        30.96 o                         
  -5   7  15         44.03         46.03        29.60 o                         
  -4   7  15         71.04         50.69        29.05 o                         
  -3   7  15        177.88        160.90        33.03 o                         
  -2   7  15        834.17       1049.92        52.15 o                         
  -1   7  15         39.13          6.53        19.31 o                         
   0   7  15        826.24        881.80        34.09 o                         
   1   7  15        523.63        462.62        85.82 o                         
   2   7  15          2.46        -10.66        24.80 o                         
   3   7  15         37.12         33.96        28.40 o                         
   4   7  15          7.85        -17.06        29.47 o                         
   5   7  15         21.25         38.13        30.61 o                         
   6   7  15         85.48         68.85        33.95 o                         
  -7   8  15          3.60          7.05        37.52 o                         
  -6   8  15         35.53         13.49        33.54 o                         
  -5   8  15         92.24         93.95        33.29 o                         
  -4   8  15         36.96         42.83        28.73 o                         
  -3   8  15          3.38         -9.61        26.55 o                         
  -2   8  15         24.86         45.29        29.68 o                         
  -1   8  15        241.69        247.42        24.94 o                         
   0   8  15          2.02         42.04        27.71 o                         
   1   8  15        926.32        939.29        38.14 o                         
   2   8  15          3.08        -26.69        26.69 o                         
   3   8  15        707.24        731.82        50.92 o                         
   4   8  15         13.86         -2.00        28.21 o                         
   5   8  15        345.58        452.35        46.63 o                         
  -6   9  15         39.76        -46.96        46.96 o                         
  -5   9  15          0.05         38.62        32.38 o                         
  -4   9  15          8.70        -19.68        32.82 o                         
  -3   9  15         44.25         36.88        32.19 o                         
  -2   9  15          0.33        -32.19        32.19 o                         
  -1   9  15          0.96         -0.37        19.60 o                         
   0   9  15        263.90        220.23        57.08 o                         
   1   9  15        217.95        157.55        25.12 o                         
   2   9  15          0.20         37.91        28.41 o                         
   3   9  15          2.66          4.77        30.90 o                         
   4   9  15        152.13        186.85        40.31 o                         
   5   9  15        100.75         97.66        37.98 o                         
  -5  10  15         90.78         31.54        39.39 o                         
  -4  10  15        289.96        213.40        42.21 o                         
  -3  10  15          9.44          9.92        31.23 o                         
  -2  10  15          3.70         21.36        30.09 o                         
  -1  10  15          0.39        -25.68        36.84 o                         
   0  10  15        103.23         67.51        31.56 o                         
   1  10  15         18.60         18.43        23.99 o                         
   2  10  15         93.33        106.92        35.88 o                         
   3  10  15          5.05         91.78        34.56 o                         
   4  10  15         10.72         15.70        32.19 o                         
  -4  11  15         48.55         21.96        33.14 o                         
  -3  11  15          1.38         14.76        32.26 o                         
  -2  11  15          7.03        -28.14        31.75 o                         
  -1  11  15          0.03        -13.15        21.54 o                         
   0  11  15        188.05        135.15        27.38 o                         
   1  11  15          2.11         -7.72        42.12 o                         
   2  11  15         82.37         50.05        33.09 o                         
   3  11  15         29.06         37.49        37.39 o                         
  -3  12  15         11.37         22.20        34.52 o                         
  -2  12  15          0.08         57.34        33.54 o                         
  -1  12  15         17.76         27.76        23.73 o                         
   0  12  15         21.14         -7.67        23.80 o                         
   1  12  15          1.40         13.69        24.94 o                         
  -9   0  16          8.10          9.79        35.84 o                         
  -8   0  16          4.33         -9.69        28.49 o                         
  -7   0  16         90.40        109.49        31.27 o                         
  -6   0  16        234.68        251.89        35.63 o                         
  -5   0  16        350.60        411.91        37.92 o                         
  -4   0  16        543.69        520.29        37.96 o                         
  -3   0  16          0.25         -8.38        21.99 o                         
  -2   0  16        363.41        315.87        30.45 o                         
  -1   0  16       1324.43       1382.17        51.09 o                         
   0   0  16        259.64        280.19        38.59 o                         
   1   0  16         15.76         16.78        29.29 o                         
   2   0  16        446.33        490.05        35.45 o                         
   3   0  16         89.65        115.03        29.27 o                         
   4   0  16        465.18        440.48        40.54 o                         
   5   0  16          4.83        -24.77        26.64 o                         
   6   0  16        311.97        235.02        40.52 o                         
   7   0  16         24.86         40.64        36.55 o                         
  -9   1  16          0.11         -8.19        21.47 o                         
  -8   1  16          0.22         -4.82        20.63 o                         
  -7   1  16          7.78          4.72        23.48 o                         
  -6   1  16        296.80        249.94        25.62 o                         
  -5   1  16         17.66         49.74        18.79 o                         
  -4   1  16        292.45        233.68        66.05 o                         
  -3   1  16         16.21         24.67        17.78 o                         
  -2   1  16         24.27         19.43        15.25 o                         
  -1   1  16          0.80         -1.73        10.29 o                         
   0   1  16         45.30         24.57        12.79 o                         
   1   1  16       1090.10       1244.07        46.25 o                         
   2   1  16          0.99         19.25        16.77 o                         
   3   1  16        334.24        376.80        49.67 o                         
   4   1  16          8.07         -4.82        18.57 o                         
   5   1  16        536.45        547.70        31.29 o                         
   6   1  16         34.01         42.35        21.84 o                         
   7   1  16          2.55        -45.56        45.56 o                         
  -8   2  16         24.67         -5.65        29.27 o                         
  -7   2  16         42.30         25.83        31.22 o                         
  -6   2  16        184.00        233.30        35.92 o                         
  -5   2  16        199.11        201.30        32.00 o                         
  -4   2  16         52.34         46.91        26.78 o                         
  -3   2  16        149.94        164.99        27.38 o                         
  -2   2  16        183.36        209.78        28.87 o                         
  -1   2  16        265.20        228.62        21.20 o                         
   0   2  16        482.83        433.15        84.87 o                         
   1   2  16        358.46        286.64        22.46 o                         
   2   2  16         24.18         54.70        25.15 o                         
   3   2  16         50.03         32.79        25.85 o                         
   4   2  16         46.64         70.02        28.89 o                         
   5   2  16       1182.73       1189.87        57.19 o                         
   6   2  16         14.89         39.60        32.57 o                         
   7   2  16         54.99         25.90        41.84 o                         
  -8   3  16          2.64         71.78        32.44 o                         
  -7   3  16         22.15         23.30        28.88 o                         
  -6   3  16         17.55          9.39        25.90 o                         
  -5   3  16        350.66        376.18        37.13 o                         
  -4   3  16         32.56        -13.99        24.73 o                         
  -3   3  16        177.74        190.12        29.42 o                         
  -2   3  16          0.08          8.63        24.82 o                         
  -1   3  16         12.34         -8.48        26.91 o                         
   0   3  16        265.49        258.43        20.78 o                         
   1   3  16          0.44         16.96        17.08 o                         
   2   3  16         82.61        108.24        27.67 o                         
   3   3  16        526.07        553.45        40.40 o                         
   4   3  16        151.65        180.31        32.81 o                         
   5   3  16        372.27        313.53        39.36 o                         
   6   3  16          0.03         49.43        31.26 o                         
   7   3  16          3.29         72.61        33.20 o                         
  -8   4  16         12.47        -21.27        29.28 o                         
  -7   4  16         16.44         14.90        30.96 o                         
  -6   4  16         90.65         70.99        28.94 o                         
  -5   4  16          8.29         19.13        27.56 o                         
  -4   4  16          6.45        -25.89        25.89 o                         
  -3   4  16        156.87        176.47        33.01 o                         
  -2   4  16        155.87        162.13        29.55 o                         
  -1   4  16        118.30        108.10        19.50 o                         
   0   4  16          0.69        -23.03        23.03 o                         
   1   4  16         80.49         74.39        20.11 o                         
   2   4  16         31.03        -19.43        24.70 o                         
   3   4  16        437.59        444.03        40.53 o                         
   4   4  16         36.57         46.57        29.99 o                         
   5   4  16         84.63         51.84        32.80 o                         
   6   4  16        114.77        134.57        34.96 o                         
   7   4  16          4.15         -7.08        32.85 o                         
  -8   5  16        120.33        157.03        37.47 o                         
  -7   5  16          0.29          2.14        29.64 o                         
  -6   5  16         34.58         40.91        30.33 o                         
  -5   5  16         36.57         24.80        28.78 o                         
  -4   5  16        135.37        168.50        32.57 o                         
  -3   5  16          4.56         14.98        23.82 o                         
  -2   5  16          2.47         67.66        26.50 o                         
  -1   5  16         71.28         37.80        36.82 o                         
   0   5  16         82.45         69.39        18.89 o                         
   1   5  16        493.40        474.13        49.33 o                         
   2   5  16        191.94        239.17        33.88 o                         
   3   5  16       3175.72       3563.44        92.37 o                         
   4   5  16         53.46         25.68        29.03 o                         
   5   5  16          0.32        -37.85        37.85 o                         
   6   5  16          1.90         -4.19        31.18 o                         
  -7   6  16          0.68        -15.97        29.81 o                         
  -6   6  16          3.59         36.55        30.89 o                         
  -5   6  16          1.81         13.62        27.23 o                         
  -4   6  16         90.54         52.04        33.52 o                         
  -3   6  16          0.00         17.91        26.36 o                         
  -2   6  16         61.33         59.54        28.38 o                         
  -1   6  16        118.23         91.38        21.73 o                         
   0   6  16         74.90         35.68        21.66 o                         
   1   6  16        438.01        385.84        69.78 o                         
   2   6  16        695.94        709.65        46.58 o                         
   3   6  16          1.50         34.83        29.48 o                         
   4   6  16        166.94        214.87        38.15 o                         
   5   6  16         23.67         94.70        33.49 o                         
   6   6  16         92.10        115.81        36.27 o                         
  -7   7  16          0.05        -33.18        33.18 o                         
  -6   7  16          4.14         39.59        30.90 o                         
  -5   7  16         19.02         57.44        30.83 o                         
  -3   7  16         28.83         18.69        27.87 o                         
  -2   7  16         11.85          8.94        32.71 o                         
  -1   7  16         26.29         21.16        35.37 o                         
   0   7  16        155.47        182.55        22.91 o                         
   1   7  16        247.95        230.52        25.06 o                         
   2   7  16        258.28        284.96        36.64 o                         
   3   7  16         11.37         11.69        28.52 o                         
   4   7  16          2.11         19.29        27.57 o                         
   5   7  16          2.79         11.69        30.31 o                         
   6   7  16          3.24         31.05        35.86 o                         
  -7   8  16          2.64          8.18        32.70 o                         
  -6   8  16          2.08         17.75        30.13 o                         
  -5   8  16        124.26         97.90        33.80 o                         
  -4   8  16         29.43         14.74        28.03 o                         
  -3   8  16         20.63         38.50        29.54 o                         
  -2   8  16          3.90        -12.22        27.87 o                         
  -1   8  16          0.10         30.56        19.89 o                         
   0   8  16          2.21         13.04        26.49 o                         
   1   8  16        240.36        199.59        27.44 o                         
   2   8  16         22.18        -15.47        30.04 o                         
   3   8  16         51.22         47.78        35.41 o                         
   4   8  16        203.26        262.17        41.45 o                         
   5   8  16        103.69        124.63        40.62 o                         
  -6   9  16          0.16         10.70        32.65 o                         
  -5   9  16        147.14        191.03        39.26 o                         
  -4   9  16        240.57        290.81        41.24 o                         
  -3   9  16        319.38        368.48        42.06 o                         
  -2   9  16          1.36         32.90        29.11 o                         
  -1   9  16         73.25        141.70        24.18 o                         
   0   9  16         10.32          1.48        20.59 o                         
   1   9  16        202.16        200.59        41.54 o                         
   2   9  16         55.26         53.90        34.43 o                         
   3   9  16         11.00         -5.62        29.97 o                         
   4   9  16         42.50         18.75        38.42 o                         
  -5  10  16        161.94        179.39        40.03 o                         
  -4  10  16        134.14        134.03        39.56 o                         
  -3  10  16          4.24         32.97        31.98 o                         
  -2  10  16          0.99          5.50        29.81 o                         
  -1  10  16        138.73        156.24        25.76 o                         
   0  10  16          1.58         -9.27        21.27 o                         
   1  10  16        105.18         75.52        24.90 o                         
   2  10  16         44.99         48.05        32.04 o                         
   3  10  16          8.72         55.61        34.66 o                         
   4  10  16          5.76         56.31        41.22 o                         
  -4  11  16        348.71        374.11        49.81 o                         
  -3  11  16          0.01         67.06        33.79 o                         
  -2  11  16        149.65        171.79        42.76 o                         
  -1  11  16          8.98         40.10        23.25 o                         
   0  11  16        314.98        300.01        39.16 o                         
   1  11  16          3.63         15.54        58.31 o                         
   2  11  16          0.35         12.87        32.47 o                         
  -2  12  16          8.44         36.14        34.97 o                         
  -1  12  16          4.21         -5.95        24.62 o                         
   0  12  16          5.26         25.97        27.84 o                         
  -8   1  17         37.01         44.01        23.33 o                         
  -7   1  17         13.68          6.64        20.36 o                         
  -6   1  17       1053.89       1011.29        38.62 o                         
  -5   1  17          2.66         20.46        19.99 o                         
  -4   1  17        414.42        339.12        34.61 o                         
  -3   1  17         45.50         32.10        41.52 o                         
  -2   1  17         65.25         95.20        18.23 o                         
  -1   1  17        201.04        211.51        14.50 o                         
   0   1  17        253.65        265.79        14.97 o                         
   1   1  17       1857.45       1970.52        68.21 o                         
   2   1  17        341.96        368.12        72.90 o                         
   3   1  17        231.30        213.17        23.81 o                         
   4   1  17         13.72          8.62        26.32 o                         
   5   1  17         45.57         38.36        21.44 o                         
   6   1  17          2.72        -20.54        20.54 o                         
   7   1  17         72.93         32.21        40.86 o                         
  -8   2  17          0.27          6.31        31.61 o                         
  -7   2  17         61.53         -1.91        28.33 o                         
  -6   2  17         60.84         55.33        28.66 o                         
  -5   2  17         36.22         77.61        28.35 o                         
  -4   2  17          0.17         33.76        26.29 o                         
  -3   2  17        166.73        160.02        28.70 o                         
  -2   2  17         99.15        111.84        26.54 o                         
  -1   2  17        433.28        443.41        69.53 o                         
   0   2  17         60.88         62.41        24.64 o                         
   1   2  17         53.39         33.78        20.13 o                         
   2   2  17          1.45         15.35        23.87 o                         
   3   2  17        641.54        542.52        42.03 o                         
   4   2  17         13.34         -9.68        26.61 o                         
   5   2  17         52.59          2.63        29.71 o                         
   6   2  17          1.37         35.13        33.00 o                         
   7   2  17        186.64        165.54        41.32 o                         
  -8   3  17         79.99         99.34        35.31 o                         
  -7   3  17         11.91         76.66        33.50 o                         
  -6   3  17          0.01          0.67        25.19 o                         
  -5   3  17         16.63         21.48        27.62 o                         
  -4   3  17          6.82         12.74        25.22 o                         
  -3   3  17       1350.61       1322.38        51.87 o                         
  -2   3  17          0.25        -13.37        23.88 o                         
  -1   3  17         90.57        116.60        24.43 o                         
   0   3  17        145.42        153.23        46.35 o                         
   1   3  17         10.87         20.39        24.11 o                         
   2   3  17         15.91         21.15        24.76 o                         
   3   3  17        611.98        639.96        43.64 o                         
   4   3  17          2.76         10.18        27.65 o                         
   5   3  17         58.68         78.85        30.93 o                         
   6   3  17         16.13         38.50        32.30 o                         
   7   3  17          1.12        -28.71        28.71 o                         
  -8   4  17         89.75         63.60        33.50 o                         
  -7   4  17         25.11         41.94        31.80 o                         
  -6   4  17         23.24         25.17        27.74 o                         
  -5   4  17         60.06         51.62        28.32 o                         
  -4   4  17        216.13        189.84        33.01 o                         
  -3   4  17          0.00         29.43        25.99 o                         
  -2   4  17         44.54         11.79        30.64 o                         
  -1   4  17        321.21        281.06        23.88 o                         
   0   4  17        128.68        114.79        20.84 o                         
   1   4  17          9.63        -16.15        17.21 o                         
   2   4  17       2181.24       2180.52        70.53 o                         
   3   4  17       1019.96       1066.99        53.24 o                         
   4   4  17        298.44        244.17        37.36 o                         
   5   4  17        141.36         98.06        33.49 o                         
   6   4  17         25.90         93.13        39.75 o                         
  -8   5  17         12.76          7.34        33.42 o                         
  -7   5  17          3.47         24.71        29.83 o                         
  -6   5  17          6.22          3.87        28.54 o                         
  -5   5  17          4.73        -24.37        34.31 o                         
  -4   5  17          0.34         54.54        28.45 o                         
  -3   5  17        132.78        141.73        30.41 o                         
  -2   5  17          1.86         -3.92        26.05 o                         
  -1   5  17         34.51         83.18        28.22 o                         
   0   5  17         22.49        -10.97        17.42 o                         
   1   5  17         21.73        -17.91        30.17 o                         
   2   5  17       2022.21       2183.02        68.41 o                         
   3   5  17       2060.72       2035.32        69.42 o                         
   4   5  17         13.90        -11.59        25.71 o                         
   5   5  17          0.00          5.04        29.50 o                         
   6   5  17        108.42        147.52        40.07 o                         
  -7   6  17         24.89         95.02        36.10 o                         
  -6   6  17         45.68         68.27        32.21 o                         
  -5   6  17          0.01         -4.88        26.72 o                         
  -4   6  17         72.43         54.14        27.74 o                         
  -3   6  17        454.30        418.33        40.38 o                         
  -2   6  17         48.01         74.34        29.08 o                         
  -1   6  17        213.73        159.70        23.85 o                         
   0   6  17        233.15        209.41        23.01 o                         
   1   6  17         44.01         20.75        42.09 o                         
   2   6  17          2.76        -26.37        26.37 o                         
   3   6  17       1102.18       1280.22        59.73 o                         
   4   6  17         13.67         54.66        29.49 o                         
   5   6  17          2.74        -24.21        33.60 o                         
   6   6  17          0.11        -25.45        31.82 o                         
  -7   7  17          1.15         50.09        37.01 o                         
  -6   7  17         10.36          9.78        30.44 o                         
  -5   7  17          6.03         25.14        29.59 o                         
  -4   7  17          3.36        -10.33        26.97 o                         
  -3   7  17         67.49         95.45        29.99 o                         
  -2   7  17        117.78        134.25        33.57 o                         
  -1   7  17          7.94        -14.47        19.11 o                         
   0   7  17         76.65        109.63        21.71 o                         
   1   7  17        439.56        356.64        48.24 o                         
   2   7  17        546.26        549.60        43.53 o                         
   3   7  17         30.04          6.57        29.55 o                         
   4   7  17         21.76         54.78        31.60 o                         
   5   7  17         18.50          7.79        32.08 o                         
  -6   8  17         15.19         14.73        31.26 o                         
  -5   8  17         87.87         99.49        35.14 o                         
  -4   8  17        266.04        232.08        39.76 o                         
  -3   8  17          1.64         36.05        29.36 o                         
  -2   8  17         16.80         22.41        30.70 o                         
  -1   8  17         22.53         24.21        21.72 o                         
   0   8  17        201.55        141.70        23.89 o                         
   1   8  17          6.69         21.33        22.08 o                         
   2   8  17        229.11        280.29        38.25 o                         
   3   8  17         21.87         33.62        30.97 o                         
   4   8  17        211.90        198.56        42.44 o                         
   5   8  17         34.89         99.16        36.28 o                         
  -6   9  17        178.65        147.43        41.02 o                         
  -5   9  17        100.96        105.54        37.51 o                         
  -4   9  17        325.73        396.14        46.50 o                         
  -3   9  17         56.85        -15.40        29.20 o                         
  -2   9  17         29.45         66.03        31.71 o                         
  -1   9  17         20.87         23.59        21.71 o                         
   0   9  17         91.40         86.98        24.25 o                         
   1   9  17        861.06        862.25        90.50 o                         
   2   9  17         18.57        -20.74        29.50 o                         
   3   9  17          0.44          1.91        30.34 o                         
   4   9  17          0.23        -15.56        30.29 o                         
  -5  10  17         35.55         71.67        35.99 o                         
  -4  10  17        490.38        529.75        51.52 o                         
  -3  10  17          7.44         30.63        31.02 o                         
  -2  10  17         17.05         48.58        32.93 o                         
  -1  10  17         58.66         43.78        25.32 o                         
   0  10  17        113.05         87.46        25.22 o                         
   1  10  17         36.05         -3.60        26.57 o                         
   2  10  17         30.85         42.39        32.40 o                         
   3  10  17         13.18          9.28        35.28 o                         
  -3  11  17         28.86         29.60        32.14 o                         
  -2  11  17         72.66        129.95        38.88 o                         
  -1  11  17          1.73         25.76        22.75 o                         
   0  11  17        370.23        369.08        34.43 o                         
   1  11  17         38.47         92.94        26.12 o                         
   2  11  17          0.08         46.05        34.50 o                         
  -8   0  18        183.60        164.72        36.49 o                         
  -7   0  18        171.43        170.71        37.20 o                         
  -6   0  18       3229.69       3121.33        87.86 o                         
  -5   0  18        193.33        222.14        33.25 o                         
  -4   0  18        396.03        331.54        35.51 o                         
  -3   0  18          1.06         11.51        26.38 o                         
  -2   0  18       2427.35       2818.27        88.84 o                         
  -1   0  18        256.77        234.61        26.11 o                         
   0   0  18        597.83        580.04        79.09 o                         
   1   0  18        279.57        277.33        22.50 o                         
   2   0  18          3.17          1.04        25.26 o                         
   3   0  18         20.46         59.90        27.89 o                         
   4   0  18        159.10        111.22        30.47 o                         
   5   0  18         19.52         59.07        28.97 o                         
   6   0  18         72.80         60.11        32.52 o                         
  -8   1  18         51.89         58.25        26.89 o                         
  -7   1  18         16.89          8.85        22.75 o                         
  -6   1  18        879.48        788.16        62.21 o                         
  -5   1  18         81.06         85.87        21.38 o                         
  -4   1  18         24.90         26.06        19.06 o                         
  -3   1  18         55.40         52.68        18.44 o                         
  -2   1  18        507.40        513.38        26.60 o                         
  -1   1  18       1431.15       1550.98        41.29 o                         
   0   1  18       1652.01       1763.77        76.41 o                         
   1   1  18        373.30        399.54        17.91 o                         
   2   1  18         19.19         16.50        42.05 o                         
   3   1  18        767.44        823.13        49.59 o                         
   4   1  18         10.35          9.99        20.51 o                         
   5   1  18         18.44         -0.24        19.50 o                         
   6   1  18         11.55         12.95        22.78 o                         
  -8   2  18         24.29         -2.70        30.01 o                         
  -7   2  18         13.19        -10.17        28.33 o                         
  -6   2  18         33.73         66.40        28.87 o                         
  -5   2  18        453.00        418.61        41.10 o                         
  -4   2  18          1.03         23.12        26.47 o                         
  -3   2  18          6.69         25.29        24.63 o                         
  -2   2  18        836.69        989.37        46.83 o                         
  -1   2  18        314.20        317.75        63.49 o                         
   0   2  18         27.78         24.74        25.25 o                         
   1   2  18          7.34          9.78        28.41 o                         
   2   2  18          0.16         39.66        25.28 o                         
   3   2  18        347.69        385.97        39.65 o                         
   4   2  18        211.25        214.85        35.24 o                         
   5   2  18        541.41        544.99        47.54 o                         
   6   2  18         23.06         11.00        32.46 o                         
  -8   3  18         17.25         42.44        31.78 o                         
  -7   3  18         11.82        -21.60        27.19 o                         
  -6   3  18         15.61         37.63        28.47 o                         
  -5   3  18          2.37         25.64        26.78 o                         
  -4   3  18        228.25        263.17        34.20 o                         
  -3   3  18         54.59         40.29        28.06 o                         
  -2   3  18         35.66         28.61        25.20 o                         
  -1   3  18         32.40         22.00        17.82 o                         
   0   3  18        298.04        290.99        26.68 o                         
   1   3  18         39.77         65.62        23.01 o                         
   2   3  18        636.22        673.75        44.50 o                         
   3   3  18        313.67        337.50        37.97 o                         
   4   3  18         60.23         25.74        33.14 o                         
   5   3  18         33.99         -4.91        31.43 o                         
   6   3  18         13.90         18.93        32.73 o                         
  -8   4  18          3.57        -24.51        30.17 o                         
  -7   4  18         10.96         27.72        30.13 o                         
  -6   4  18          0.99         40.60        31.05 o                         
  -5   4  18          5.53         20.62        28.21 o                         
  -4   4  18        798.89        876.46        49.92 o                         
  -3   4  18        369.83        375.27        37.90 o                         
  -2   4  18        235.17        266.30        35.09 o                         
  -1   4  18          2.50         -5.92        17.69 o                         
   0   4  18         23.51          9.06        17.89 o                         
   1   4  18        177.20        193.39        23.96 o                         
   2   4  18       1445.94       1388.59        58.14 o                         
   3   4  18        236.78        186.83        33.57 o                         
   4   4  18        192.42        257.07        37.77 o                         
   5   4  18         54.64         54.94        33.52 o                         
   6   4  18          0.04        -22.28        30.68 o                         
  -7   5  18          0.59         22.65        31.66 o                         
  -6   5  18         69.57         75.01        31.57 o                         
  -5   5  18         16.48         37.43        27.46 o                         
  -4   5  18        156.39         77.49        31.37 o                         
  -3   5  18        111.82         78.94        30.01 o                         
  -2   5  18         72.11        119.39        29.82 o                         
  -1   5  18         79.04        114.21        21.23 o                         
   0   5  18          1.45         15.35        23.29 o                         
   1   5  18       1748.33       2026.52        46.99 o                         
   2   5  18        165.33        150.77        31.17 o                         
   3   5  18       1098.46       1173.30        56.64 o                         
   4   5  18         35.25         79.05        32.26 o                         
   5   5  18          1.82         45.95        33.65 o                         
   6   5  18          7.35         22.96        35.77 o                         
  -7   6  18          0.12         -0.01        30.55 o                         
  -6   6  18          7.30        -27.29        32.73 o                         
  -5   6  18          1.27         35.95        28.93 o                         
  -4   6  18         40.51         94.09        29.44 o                         
  -3   6  18         39.15         35.78        27.63 o                         
  -2   6  18         72.95         54.67        30.90 o                         
  -1   6  18          0.07        -17.20        19.57 o                         
   0   6  18         33.39         51.70        20.45 o                         
   1   6  18        415.62        347.51       112.96 o                         
   2   6  18        263.10        246.53        35.85 o                         
   3   6  18        137.85        163.14        34.27 o                         
   4   6  18          6.18         35.32        30.21 o                         
   5   6  18          2.23         41.92        33.39 o                         
  -7   7  18          0.12         33.90        35.96 o                         
  -6   7  18         41.43        113.15        33.74 o                         
  -5   7  18         13.23        -30.89        30.89 o                         
  -4   7  18          5.15         15.46        29.00 o                         
  -3   7  18          4.85         -4.35        30.03 o                         
  -2   7  18        323.29        359.75        40.62 o                         
  -1   7  18         26.02         12.91        34.25 o                         
   0   7  18          0.03        -11.55        18.52 o                         
   1   7  18         80.58         34.63        25.05 o                         
   2   7  18         50.96         32.69        29.66 o                         
   3   7  18         90.42        188.92        35.48 o                         
   4   7  18         32.60         13.01        32.57 o                         
   5   7  18         32.49         71.51        34.92 o                         
  -6   8  18          6.44         74.04        32.52 o                         
  -5   8  18          9.78        -28.61        28.61 o                         
  -4   8  18        115.20        104.09        34.15 o                         
  -3   8  18          1.06         14.74        29.25 o                         
  -2   8  18         19.95         21.52        28.87 o                         
  -1   8  18          5.61          7.09        22.00 o                         
   0   8  18        374.18        261.23        28.44 o                         
   1   8  18        694.83        683.24        65.97 o                         
   2   8  18        158.59        199.89        37.33 o                         
   3   8  18         18.13          4.04        31.16 o                         
   4   8  18        419.28        450.65        50.27 o                         
  -5   9  18          6.27        -16.31        32.24 o                         
  -4   9  18        125.17        111.52        35.32 o                         
  -3   9  18          7.38         66.47        34.31 o                         
  -2   9  18          0.32         32.58        32.51 o                         
  -1   9  18         15.90         24.40        33.38 o                         
   0   9  18         28.13         69.69        23.14 o                         
   1   9  18         24.71         18.04        23.00 o                         
   2   9  18        109.32        170.63        37.38 o                         
   3   9  18         34.30        -40.27        40.27 o                         
   4   9  18         61.79         27.64        34.55 o                         
  -4  10  18          4.72         49.50        34.04 o                         
  -3  10  18         27.98        -36.60        36.60 o                         
  -2  10  18         11.55         76.11        33.85 o                         
  -1  10  18         30.22         -1.77        28.10 o                         
   0  10  18         16.25         21.33        23.42 o                         
   1  10  18        201.58        176.98        91.13 o                         
   2  10  18          0.22         12.17        33.78 o                         
   3  10  18          6.51        -11.37        32.87 o                         
  -3  11  18          7.97         32.70        33.19 o                         
  -2  11  18         22.88         10.57        35.12 o                         
  -1  11  18          1.71         13.78        25.54 o                         
   0  11  18        111.68         96.91        25.82 o                         
   1  11  18          2.21         28.29        25.52 o                         
  -8   1  19         95.34         89.36        25.95 o                         
  -7   1  19          1.03          6.21        20.30 o                         
  -5   1  19          6.95         -1.65        18.02 o                         
  -4   1  19          6.86         30.41        19.66 o                         
  -3   1  19          6.14         -6.90        17.33 o                         
  -2   1  19          1.24         21.47        17.68 o                         
  -1   1  19        226.75        212.93        15.96 o                         
   0   1  19        161.11        149.63        24.95 o                         
   1   1  19          0.00         -2.00        12.70 o                         
   2   1  19         47.52         57.49        34.72 o                         
   3   1  19          2.74          2.45        18.48 o                         
   4   1  19        426.81        399.88        29.13 o                         
   5   1  19         81.29         56.52        23.47 o                         
   6   1  19         10.65         16.97        46.16 o                         
  -8   2  19         67.60         53.29        43.20 o                         
  -7   2  19         26.92        -11.85        28.59 o                         
  -6   2  19         48.61         40.00        30.41 o                         
  -5   2  19         14.78         18.77        28.43 o                         
  -4   2  19         40.73         39.70        27.24 o                         
  -3   2  19          8.20         22.83        24.70 o                         
  -2   2  19        199.76        156.69        32.27 o                         
  -1   2  19         28.30         -0.69        18.13 o                         
   0   2  19         69.56         46.63        18.72 o                         
   1   2  19        915.99        923.79        34.33 o                         
   2   2  19         91.98         96.62        29.76 o                         
   3   2  19        172.21        130.11        34.67 o                         
   4   2  19         65.07        118.49        32.30 o                         
   5   2  19        352.08        293.06        41.72 o                         
   6   2  19          9.87          0.09        33.69 o                         
  -8   3  19          9.02         60.26        34.66 o                         
  -7   3  19          0.84         12.72        30.25 o                         
  -6   3  19          7.50         45.43        30.30 o                         
  -5   3  19          0.17         13.69        27.89 o                         
  -4   3  19          6.66        -22.10        27.24 o                         
  -3   3  19         53.52        101.25        28.12 o                         
  -2   3  19          0.68        -24.85        24.85 o                         
  -1   3  19          3.07         20.94        18.16 o                         
   0   3  19          8.34         18.82        19.00 o                         
   1   3  19        227.49        224.50        41.16 o                         
   2   3  19          0.52         -2.30        24.73 o                         
   3   3  19        492.82        535.58        42.83 o                         
   4   3  19          0.15         34.71        28.76 o                         
   5   3  19         11.95          1.62        29.61 o                         
   6   3  19         37.37         48.57        32.65 o                         
  -8   4  19          8.67          7.39        33.74 o                         
  -7   4  19         15.99         46.33        32.16 o                         
  -6   4  19         30.29         19.86        29.55 o                         
  -5   4  19         16.95         47.18        28.27 o                         
  -4   4  19         17.50        -28.72        28.72 o                         
  -3   4  19         62.48         50.41        27.65 o                         
  -2   4  19        237.79        211.07        34.15 o                         
  -1   4  19         61.82         42.64        20.11 o                         
   0   4  19          0.34        -18.45        18.45 o                         
   1   4  19          6.39         18.76        23.19 o                         
   2   4  19        290.37        335.63        37.06 o                         
   3   4  19        174.00        173.13        36.02 o                         
   4   4  19         78.87         41.71        30.80 o                         
   5   4  19          0.07          3.59        28.60 o                         
   6   4  19          0.83         79.57        33.79 o                         
  -7   5  19         31.60         65.05        33.87 o                         
  -6   5  19         20.05         64.29        31.92 o                         
  -5   5  19          0.38          8.05        28.97 o                         
  -4   5  19        183.61        194.62        34.98 o                         
  -3   5  19        238.61        251.14        34.20 o                         
  -2   5  19          0.05         12.30        27.29 o                         
  -1   5  19         41.71         19.89        19.75 o                         
   0   5  19        523.94        590.14        30.68 o                         
   1   5  19       1428.48       1665.08        84.41 o                         
   2   5  19        267.77        328.85        37.16 o                         
   3   5  19        259.94        319.41        39.88 o                         
   4   5  19         64.60         78.71        32.43 o                         
   5   5  19        287.12        315.49        43.94 o                         
  -7   6  19          6.35        -15.21        31.31 o                         
  -6   6  19         37.86         47.14        31.27 o                         
  -5   6  19          2.98         -8.45        29.32 o                         
  -4   6  19         55.91         37.82        28.89 o                         
  -3   6  19        123.67        126.14        31.99 o                         
  -2   6  19         31.17         17.77        29.70 o                         
  -1   6  19         41.63         11.34        19.69 o                         
   0   6  19        396.47        405.56        28.12 o                         
   1   6  19        151.84        130.59        34.69 o                         
   3   6  19        317.17        327.84        41.06 o                         
   4   6  19          0.19         70.97        30.93 o                         
   5   6  19         73.89         57.07        34.96 o                         
  -6   7  19         53.56         69.86        33.60 o                         
  -5   7  19          8.01         -4.39        30.63 o                         
  -4   7  19         45.00         12.23        30.84 o                         
  -3   7  19         14.92         13.83        30.55 o                         
  -2   7  19         64.64         56.44        30.28 o                         
  -1   7  19        144.15        146.60        23.97 o                         
   0   7  19        395.97        362.25        29.25 o                         
   1   7  19         24.46         52.88        22.14 o                         
   2   7  19        226.55        201.42        34.77 o                         
   3   7  19          1.17        -29.57        29.57 o                         
   4   7  19         86.01        109.30        37.65 o                         
   5   7  19         15.94         20.95        37.42 o                         
  -6   8  19          0.24        -31.16        31.16 o                         
  -5   8  19        169.58        216.23        39.51 o                         
  -4   8  19         12.60        -27.10        31.04 o                         
  -3   8  19         12.96         65.13        31.33 o                         
  -2   8  19         19.03          6.33        33.44 o                         
  -1   8  19          0.30          7.35        28.38 o                         
   0   8  19          5.74         30.76        20.22 o                         
   1   8  19          5.34         10.32        22.05 o                         
   2   8  19         32.71         37.57        29.61 o                         
   3   8  19        171.07        173.86        37.70 o                         
   4   8  19        422.47        512.34        51.22 o                         
  -5   9  19        145.37         87.79        40.63 o                         
  -4   9  19          6.96          5.91        35.20 o                         
  -3   9  19          7.92        -11.17        31.54 o                         
  -2   9  19          5.89        -34.22        34.22 o                         
  -1   9  19        318.73        308.63        30.30 o                         
   0   9  19        157.69        160.02        25.31 o                         
   1   9  19         10.21         -2.56        24.16 o                         
   2   9  19          6.54        -28.52        28.52 o                         
   3   9  19          3.52         -7.82        37.00 o                         
  -4  10  19         44.59          7.95        36.26 o                         
  -3  10  19          0.50         35.85        32.62 o                         
  -2  10  19         96.02         92.95        36.23 o                         
  -1  10  19          6.33         38.83        24.19 o                         
   0  10  19         72.44         64.68        24.05 o                         
   1  10  19         30.66         28.85        52.91 o                         
   2  10  19         24.93         49.88        35.90 o                         
  -2  11  19          8.07        -14.73        37.44 o                         
  -1  11  19         66.40         63.24        28.33 o                         
   0  11  19        100.45         78.00        30.08 o                         
  -8   0  20        440.19        333.59        48.09 o                         
  -7   0  20          2.46        -16.68        27.18 o                         
  -6   0  20        735.11        747.06        51.31 o                         
  -5   0  20         39.63         92.00        30.28 o                         
  -4   0  20        143.91        175.40        31.53 o                         
  -3   0  20         10.73         10.51        27.37 o                         
  -2   0  20          4.08         24.91        26.37 o                         
  -1   0  20         19.16         28.98        29.25 o                         
   0   0  20        577.76        569.89        44.94 o                         
   1   0  20         61.57         88.41        19.98 o                         
   2   0  20        414.55        462.31        40.18 o                         
   3   0  20         11.58         11.26        28.62 o                         
   4   0  20       1414.66       1539.81        65.21 o                         
   5   0  20          3.08          7.57        28.87 o                         
   6   0  20         41.76         87.02        36.71 o                         
  -8   1  20        136.72         64.15        37.48 o                         
  -7   1  20          2.25          8.09        22.04 o                         
  -6   1  20        339.47        340.52        28.63 o                         
  -5   1  20         33.96         43.61        20.57 o                         
  -4   1  20         54.84         30.25        20.38 o                         
  -3   1  20        103.36        119.89        21.11 o                         
  -2   1  20         10.61         17.79        32.40 o                         
  -1   1  20        281.08        298.57        24.13 o                         
   0   1  20        615.10        564.89        20.20 o                         
   1   1  20        493.37        468.89        20.17 o                         
   2   1  20        110.65        131.42        52.42 o                         
   3   1  20        145.53        154.15        23.08 o                         
   4   1  20          5.21         14.40        20.09 o                         
   5   1  20         83.35         83.53        23.30 o                         
   6   1  20          5.90         -5.16        43.86 o                         
  -8   2  20        102.39        104.56        38.07 o                         
  -7   2  20         34.34         44.49        29.41 o                         
  -6   2  20          1.94         -1.11        26.43 o                         
  -5   2  20         10.83         37.01        29.77 o                         
  -4   2  20        365.66        351.84        40.62 o                         
  -3   2  20         89.30         91.24        29.01 o                         
  -2   2  20        105.01         37.81        27.51 o                         
  -1   2  20         85.00         89.57        38.55 o                         
   0   2  20         47.40         58.32        18.98 o                         
   1   2  20       1832.52       1907.28        47.25 o                         
   2   2  20         21.61          9.42        27.94 o                         
   3   2  20        837.69        786.81        49.92 o                         
   4   2  20          2.09        -36.73        37.22 o                         
   5   2  20         10.97          4.97        30.07 o                         
   6   2  20         17.59         35.97        33.66 o                         
  -8   3  20          5.39         11.54        34.23 o                         
  -7   3  20         25.00         48.95        32.76 o                         
  -6   3  20         18.78         16.99        28.92 o                         
  -5   3  20          9.82          3.77        28.98 o                         
  -4   3  20        355.64        383.10        38.82 o                         
  -3   3  20         52.81         54.61        29.25 o                         
  -2   3  20         59.04         77.01        28.29 o                         
  -1   3  20          8.89         -5.52        26.07 o                         
   0   3  20          6.76         13.47        18.36 o                         
   1   3  20         66.01        105.16        21.54 o                         
   2   3  20        194.82        198.05        32.33 o                         
   3   3  20         66.91         71.04        31.13 o                         
   4   3  20        119.09        112.97        32.63 o                         
   5   3  20          2.54         80.17        34.18 o                         
   6   3  20          6.14          7.12        34.23 o                         
  -7   4  20         12.34          5.55        29.21 o                         
  -6   4  20          1.99          3.14        29.86 o                         
  -5   4  20          1.22          8.04        27.25 o                         
  -4   4  20         56.54        103.26        32.19 o                         
  -3   4  20         43.57         49.10        28.05 o                         
  -2   4  20         97.47        177.25        32.59 o                         
  -1   4  20          1.35        -18.51        18.51 o                         
   0   4  20        301.70        279.82        50.25 o                         
   1   4  20        134.70        102.11        37.95 o                         
   2   4  20        391.10        430.06        40.34 o                         
   3   4  20         38.49          3.79        29.01 o                         
   4   4  20          7.34         39.83        30.72 o                         
   5   4  20          4.15         36.82        33.47 o                         
  -7   5  20          0.87         25.73        34.83 o                         
  -6   5  20         24.12         47.54        33.05 o                         
  -5   5  20         14.31         38.90        29.64 o                         
  -4   5  20        433.52        378.69        42.23 o                         
  -3   5  20        219.24        245.08        35.07 o                         
  -2   5  20         71.24         36.75        27.95 o                         
  -1   5  20        116.27        173.73        23.52 o                         
   0   5  20         17.56          0.46        20.81 o                         
   1   5  20       2488.93       2765.23        60.52 o                         
   2   5  20          0.00         16.83        28.12 o                         
   3   5  20        299.20        334.84        40.18 o                         
   4   5  20         32.80         33.61        31.76 o                         
   5   5  20        129.65        102.63        37.84 o                         
  -7   6  20          0.36          0.05        36.19 o                         
  -6   6  20         52.13         74.56        34.18 o                         
  -5   6  20          0.25         -1.72        29.54 o                         
  -4   6  20         11.76        -26.20        26.20 o                         
  -3   6  20          2.71          5.44        28.65 o                         
  -2   6  20         37.62         27.91        31.55 o                         
  -1   6  20          0.02         16.83        24.13 o                         
   0   6  20          4.02         -5.88        19.01 o                         
   1   6  20         63.66         82.32        22.48 o                         
   2   6  20        486.06        453.77        44.77 o                         
   3   6  20          1.54         32.31        29.87 o                         
   4   6  20         50.82         51.11        36.93 o                         
   5   6  20          5.56          8.10        33.57 o                         
  -6   7  20          0.09         44.37        31.10 o                         
  -5   7  20          2.60         -9.73        31.27 o                         
  -4   7  20         16.60         32.73        30.82 o                         
  -3   7  20          1.28          3.14        30.39 o                         
  -2   7  20         49.22        129.71        32.51 o                         
  -1   7  20         45.42         82.42        46.68 o                         
   0   7  20         56.73         84.19        23.23 o                         
   1   7  20          9.87        -20.19        20.55 o                         
   2   7  20         73.14         33.34        31.64 o                         
   3   7  20          4.76         -1.29        30.50 o                         
   4   7  20         11.70          2.74        34.12 o                         
  -5   8  20         11.29         17.30        32.29 o                         
  -4   8  20         11.97         32.75        31.83 o                         
  -3   8  20          0.12        -14.92        28.45 o                         
  -2   8  20         12.65         38.50        31.01 o                         
  -1   8  20        156.25        171.54        62.59 o                         
   0   8  20         45.11         55.98        37.71 o                         
   1   8  20         13.66         36.19        22.38 o                         
   2   8  20         46.52         36.46        31.83 o                         
   3   8  20        197.97        171.92        41.67 o                         
   4   8  20        159.46        175.76        44.98 o                         
  -5   9  20         13.90         -3.26        32.81 o                         
  -4   9  20          0.75          3.42        31.23 o                         
  -3   9  20          0.18          1.51        33.41 o                         
  -2   9  20         21.48         14.00        30.89 o                         
  -1   9  20        162.36        144.34        26.74 o                         
   0   9  20          1.18          3.66        21.70 o                         
   1   9  20         91.79         91.23        24.77 o                         
   2   9  20         14.82         28.83        31.00 o                         
   3   9  20          1.13         28.94        32.46 o                         
  -3  10  20          4.17          8.63        32.21 o                         
  -2  10  20         16.26          6.53        34.04 o                         
  -1  10  20         37.26         38.02        24.34 o                         
   0  10  20         41.21         59.72        23.84 o                         
   1  10  20         41.86         35.41        25.43 o                         
  -8   1  21        363.09        286.71        42.93 o                         
  -7   1  21         24.93         30.20        42.11 o                         
  -6   1  21         36.86         12.23        20.43 o                         
  -5   1  21          5.25         26.22        20.28 o                         
  -4   1  21          5.01         -6.73        18.60 o                         
  -3   1  21         88.23         82.59        20.53 o                         
  -2   1  21        530.98        534.04        29.65 o                         
  -1   1  21        440.19        434.12        19.66 o                         
   0   1  21        256.69        285.17        20.86 o                         
   1   1  21         72.56         83.41        14.98 o                         
   2   1  21         20.48        -25.29        25.29 o                         
   3   1  21          0.24         -5.55        19.78 o                         
   4   1  21         25.65         26.93        32.41 o                         
   5   1  21         45.86         92.44        23.38 o                         
   6   1  21        152.46        165.92        55.48 o                         
  -7   2  21         13.49          8.66        30.23 o                         
  -6   2  21         28.10         22.43        30.51 o                         
  -5   2  21         64.42         66.49        30.45 o                         
  -4   2  21         11.22          1.94        27.07 o                         
  -3   2  21          3.42        -27.19        27.91 o                         
  -2   2  21        496.35        492.69        43.02 o                         
  -1   2  21        251.65        241.86        34.34 o                         
   0   2  21          0.29        -28.58        29.65 o                         
   1   2  21        146.95        168.65        23.77 o                         
   2   2  21         96.54         25.28        28.16 o                         
   3   2  21        297.11        261.00        38.56 o                         
   4   2  21        280.64        271.79        41.40 o                         
   5   2  21         12.07         23.37        31.38 o                         
  -7   3  21         19.21         31.95        33.65 o                         
  -6   3  21         10.47         48.09        34.04 o                         
  -5   3  21          3.77        -18.91        26.10 o                         
  -4   3  21        164.69        133.05        31.98 o                         
  -2   3  21          0.34         22.43        27.97 o                         
  -1   3  21         41.86         38.16        20.67 o                         
   0   3  21         16.56         24.96        18.99 o                         
   1   3  21        185.67        166.59        23.77 o                         
   2   3  21        231.58        211.23        36.84 o                         
   3   3  21        759.14        692.10        49.60 o                         
   4   3  21         13.36         15.87        30.79 o                         
   5   3  21          8.54         62.03        33.67 o                         
  -7   4  21          1.66          3.26        32.19 o                         
  -6   4  21         34.53         19.75        30.20 o                         
  -5   4  21          0.72        -11.05        26.40 o                         
  -4   4  21        362.44        453.79        41.83 o                         
  -3   4  21          8.89         25.85        27.05 o                         
  -2   4  21          1.39         33.68        27.16 o                         
  -1   4  21         22.54         11.17        20.21 o                         
   0   4  21        146.71        109.89        22.61 o                         
   1   4  21         49.69        123.46        22.63 o                         
   2   4  21       1201.47       1210.21        57.66 o                         
   3   4  21         84.56         45.00        30.79 o                         
   4   4  21         21.38         68.50        32.29 o                         
   5   4  21         28.40         16.48        31.66 o                         
  -7   5  21         15.65        -38.90        38.90 o                         
  -6   5  21         46.80         46.27        31.94 o                         
  -5   5  21          7.03         26.39        31.98 o                         
  -4   5  21          0.61         20.34        30.84 o                         
  -3   5  21          5.13        -10.35        25.96 o                         
  -2   5  21          9.23          7.77        27.73 o                         
  -1   5  21         11.82         31.72        30.33 o                         
   0   5  21        283.23        289.73        27.31 o                         
   1   5  21       1380.67       1461.03        95.58 o                         
   2   5  21         63.09         66.51        29.39 o                         
   3   5  21         93.15        151.61        37.55 o                         
   4   5  21          0.30        -18.70        35.39 o                         
   5   5  21         58.44         78.21        37.33 o                         
  -6   6  21         47.49         25.50        35.45 o                         
  -5   6  21        102.49         73.06        33.41 o                         
  -4   6  21         86.28        114.38        33.58 o                         
  -3   6  21         10.18        -12.47        27.62 o                         
  -2   6  21         15.91         53.02        29.21 o                         
  -1   6  21        101.99        100.17        23.45 o                         
   0   6  21        101.71        100.93        22.21 o                         
   1   6  21        376.70        337.30        35.25 o                         
   2   6  21         56.27          3.77        28.55 o                         
   3   6  21         27.97         -3.39        31.83 o                         
   4   6  21          3.78         38.40        34.54 o                         
  -6   7  21          8.10         24.37        38.45 o                         
  -5   7  21         16.32         35.43        35.47 o                         
  -4   7  21         52.78         14.90        32.46 o                         
  -3   7  21          0.75        -10.94        27.37 o                         
  -2   7  21        131.65        127.19        35.52 o                         
  -1   7  21        160.98        185.24        26.01 o                         
   0   7  21          5.25        -11.87        19.62 o                         
   1   7  21         85.84        134.27        26.20 o                         
   2   7  21         10.17        -22.69        27.60 o                         
   3   7  21         35.34         25.53        32.29 o                         
   4   7  21        111.96        212.41        42.55 o                         
  -5   8  21          4.62         71.58        34.67 o                         
  -4   8  21         28.39         44.80        36.45 o                         
  -3   8  21         44.20         37.42        34.11 o                         
  -2   8  21          7.41         12.08        31.71 o                         
  -1   8  21        372.87        357.05        55.91 o                         
   0   8  21         26.40         10.51        22.31 o                         
   1   8  21        472.13        503.56        52.75 o                         
   2   8  21          9.38        -10.99        30.93 o                         
   3   8  21        153.37         80.14        47.25 o                         
  -4   9  21          0.98         15.34        32.15 o                         
  -3   9  21          2.42         32.51        31.95 o                         
  -2   9  21         64.02         81.75        38.85 o                         
  -1   9  21         31.24          0.19        23.32 o                         
   0   9  21          0.84        -19.94        21.80 o                         
   1   9  21          0.25         14.32        24.86 o                         
   2   9  21         49.41         40.04        36.78 o                         
  -3  10  21          1.94          9.23        35.07 o                         
  -2  10  21         45.48        -13.18        35.18 o                         
  -1  10  21         34.58         45.99        26.61 o                         
   0  10  21         10.64         45.48        24.68 o                         
   1  10  21          2.64          9.83        26.71 o                         
  -7   0  22         21.73         58.52        32.63 o                         
  -6   0  22         49.39         61.26        30.40 o                         
  -5   0  22          6.45         -0.02        29.44 o                         
  -4   0  22         73.81         62.14        30.31 o                         
  -3   0  22        226.65        275.66        36.11 o                         
  -2   0  22         15.28        -15.23        25.18 o                         
  -1   0  22        483.85        446.71        84.73 o                         
   0   0  22        483.37        460.81        38.63 o                         
   1   0  22          3.14         -7.86        38.94 o                         
   2   0  22        315.51        370.08        39.06 o                         
   3   0  22          8.62          1.70        28.08 o                         
   4   0  22        119.75         90.19        32.36 o                         
   5   0  22          2.11         66.87        31.55 o                         
  -7   1  22         12.44          4.74        36.87 o                         
  -6   1  22         55.88         47.19        22.35 o                         
  -5   1  22          0.31        -12.01        46.00 o                         
  -4   1  22          1.80         20.80        20.35 o                         
  -3   1  22          7.17        -13.36        18.61 o                         
  -2   1  22         68.87         39.86        31.91 o                         
  -1   1  22         91.03         65.78        14.91 o                         
   0   1  22         19.26         34.87        17.29 o                         
   1   1  22        226.58        222.10        18.82 o                         
   2   1  22         18.44         27.70        25.96 o                         
   3   1  22        654.58        655.63        35.06 o                         
   4   1  22         76.33        102.58        36.07 o                         
   5   1  22          1.18        -37.32        37.32 o                         
  -7   2  22         31.81        -42.72        48.64 o                         
  -6   2  22          1.58          4.59        28.51 o                         
  -5   2  22         66.87         40.14        31.22 o                         
  -4   2  22         57.93         31.67        33.35 o                         
  -3   2  22         55.59         21.29        28.16 o                         
  -2   2  22         49.59         58.51        28.71 o                         
  -1   2  22         13.40         -0.58        18.68 o                         
   0   2  22          2.78          5.47        18.22 o                         
   1   2  22         57.30         87.57        26.06 o                         
   2   2  22        114.05         89.66        32.73 o                         
   3   2  22        873.38        966.69        56.79 o                         
   4   2  22         19.55         63.09        31.84 o                         
   5   2  22         46.59         20.27        39.33 o                         
  -7   3  22         52.09        107.64        35.97 o                         
  -6   3  22          1.45          9.68        33.79 o                         
  -5   3  22         41.91         -0.55        29.09 o                         
  -4   3  22          0.93        -24.28        26.93 o                         
  -3   3  22          8.25         -7.99        26.04 o                         
  -2   3  22         56.01         51.73        30.39 o                         
  -1   3  22          6.90         19.04        19.38 o                         
   0   3  22          5.98         -1.92        19.80 o                         
   1   3  22        592.54        729.35        34.39 o                         
   2   3  22         13.63         -7.07        27.74 o                         
   3   3  22         96.04         91.93        32.30 o                         
   4   3  22         28.01         58.91        32.13 o                         
   5   3  22          0.04        -37.04        37.04 o                         
  -7   4  22          6.83         65.54        34.91 o                         
  -6   4  22          0.67          2.19        30.17 o                         
  -5   4  22         61.09        127.74        35.52 o                         
  -4   4  22         50.27         25.18        32.00 o                         
  -3   4  22          4.84         14.38        31.95 o                         
  -2   4  22         16.24         66.10        28.88 o                         
  -1   4  22         49.46         21.53        21.04 o                         
   0   4  22          2.06          5.54        19.27 o                         
   1   4  22        226.57        158.90        43.29 o                         
   2   4  22         66.22         28.38        40.05 o                         
   3   4  22         59.34         58.20        31.42 o                         
   4   4  22         71.34         96.92        34.27 o                         
   5   4  22          2.81         26.72        33.20 o                         
  -6   5  22          0.01         -3.54        32.48 o                         
  -5   5  22         24.74         38.29        33.25 o                         
  -4   5  22          0.10         35.31        29.36 o                         
  -3   5  22         18.67         35.48        27.18 o                         
  -2   5  22         11.85         26.44        28.98 o                         
  -1   5  22         46.18         60.69        21.43 o                         
   0   5  22          0.00        -36.88        40.84 o                         
   1   5  22        788.25        770.40        36.77 o                         
   2   5  22          6.09         11.85        29.77 o                         
   3   5  22          0.51         26.60        31.07 o                         
   4   5  22          0.00         66.15        33.89 o                         
  -6   6  22         10.66          0.10        33.09 o                         
  -5   6  22          0.06         57.82        33.16 o                         
  -4   6  22          3.00        -27.95        27.95 o                         
  -3   6  22         25.80         44.71        30.84 o                         
  -2   6  22         91.26        104.17        34.43 o                         
  -1   6  22        212.03        203.88        28.88 o                         
   0   6  22         79.15         50.73        31.42 o                         
   1   6  22         95.33        153.14        26.26 o                         
   2   6  22        152.80        168.64        40.74 o                         
   3   6  22         39.68         79.74        35.03 o                         
   4   6  22         66.65         73.98        35.16 o                         
  -5   7  22         19.37         29.47        32.95 o                         
  -4   7  22          2.01         60.64        31.51 o                         
  -3   7  22          1.74         68.88        32.05 o                         
  -2   7  22         90.68         93.58        35.48 o                         
  -1   7  22         26.66         44.92        29.90 o                         
   0   7  22         41.67         20.91        21.68 o                         
   1   7  22         19.29        -24.54        24.54 o                         
   2   7  22          2.48         13.83        30.82 o                         
   3   7  22          4.60         10.29        33.27 o                         
  -5   8  22         16.80         64.45        35.94 o                         
  -4   8  22          0.00        -31.40        31.40 o                         
  -3   8  22         17.31         -2.35        32.35 o                         
  -2   8  22         42.99        -27.52        31.46 o                         
  -1   8  22        342.47        340.97        32.12 o                         
   0   8  22          0.70         10.81        24.41 o                         
   1   8  22         11.22        -26.88        26.88 o                         
   2   8  22         84.39         85.62        35.74 o                         
   3   8  22         11.93         -9.46        33.42 o                         
  -3   9  22         26.42         48.80        36.03 o                         
  -2   9  22          0.60        -31.76        31.76 o                         
  -1   9  22         92.90         59.64        37.55 o                         
   0   9  22         15.44         34.70        24.93 o                         
   1   9  22         17.88         37.97        25.26 o                         
  -7   1  23         10.27        -20.88        31.21 o                         
  -6   1  23         72.25         65.80        24.58 o                         
  -5   1  23          0.81         15.30        21.24 o                         
  -4   1  23         59.10         53.73        37.76 o                         
  -3   1  23         19.01         41.30        26.96 o                         
  -2   1  23         96.11         85.02        21.19 o                         
  -1   1  23        143.27        176.07        16.69 o                         
   0   1  23         80.80         56.90        15.51 o                         
   1   1  23         89.77        120.86        16.54 o                         
   2   1  23         11.14         18.83        31.39 o                         
   3   1  23          0.04          2.18        33.05 o                         
   4   1  23          0.10        -20.47        20.47 o                         
   5   1  23         26.51          9.52        23.49 o                         
  -7   2  23         12.38        -21.91        30.47 o                         
  -6   2  23          4.68          5.49        29.98 o                         
  -5   2  23         62.79         60.44        32.54 o                         
  -4   2  23         53.59         47.88        29.20 o                         
  -3   2  23         27.44          3.01        31.05 o                         
  -2   2  23          1.50         -9.56        29.70 o                         
  -1   2  23         33.67         33.46        37.36 o                         
   0   2  23         14.44          5.44        19.56 o                         
   1   2  23        404.25        385.31        48.50 o                         
   2   2  23          3.85        -13.40        25.84 o                         
   3   2  23        104.36        132.05        35.34 o                         
   4   2  23          0.91         46.12        32.95 o                         
   5   2  23        162.14         82.77        37.13 o                         
  -7   3  23          4.21         -8.05        32.90 o                         
  -6   3  23         26.26         29.30        32.19 o                         
  -5   3  23        105.73         99.60        32.37 o                         
  -4   3  23          7.22        -10.92        28.61 o                         
  -3   3  23         52.47         69.46        30.75 o                         
  -2   3  23         20.91         51.62        28.39 o                         
  -1   3  23         10.83        -19.49        19.49 o                         
   0   3  23         68.63         89.50        21.41 o                         
   1   3  23        409.31        416.41        29.75 o                         
   2   3  23         35.99         11.95        28.88 o                         
   3   3  23          4.67        -23.79        30.96 o                         
   4   3  23         43.64         33.83        31.99 o                         
  -6   4  23         27.28          8.76        33.12 o                         
  -5   4  23          4.02        -41.82        41.82 o                         
  -4   4  23          6.24         43.23        29.03 o                         
  -3   4  23          7.66         65.39        30.36 o                         
  -2   4  23          5.19        -28.13        28.13 o                         
  -1   4  23         12.37         21.92        20.29 o                         
   0   4  23        551.96        531.99        41.17 o                         
   1   4  23        503.55        458.38        39.78 o                         
   2   4  23        244.65        220.96        37.51 o                         
   3   4  23        120.95         73.20        33.06 o                         
   4   4  23          8.54         13.64        31.88 o                         
  -6   5  23          0.09        -29.04        29.04 o                         
  -5   5  23          2.59         23.81        33.28 o                         
  -4   5  23          0.46        -24.38        28.36 o                         
  -3   5  23          0.98        -13.70        27.79 o                         
  -2   5  23          0.86        -28.52        28.52 o                         
  -1   5  23          4.95        -15.04        21.57 o                         
   0   5  23        702.74        819.71        37.31 o                         
   1   5  23        890.03        965.94        65.82 o                         
   2   5  23          3.00        -10.30        34.37 o                         
   3   5  23          0.21         67.98        31.39 o                         
   4   5  23        134.24        207.96        42.22 o                         
  -6   6  23          4.09         -0.65        41.13 o                         
  -5   6  23         30.73          4.48        30.80 o                         
  -4   6  23         13.62          7.43        34.97 o                         
  -3   6  23         69.64         54.00        32.03 o                         
  -2   6  23        160.77        114.87        35.79 o                         
  -1   6  23          1.64        -21.90        21.90 o                         
   0   6  23         84.52         47.74        22.71 o                         
   1   6  23        330.68        304.33        71.37 o                         
   2   6  23          0.00         17.14        37.73 o                         
   3   6  23         16.19          9.30        32.46 o                         
  -5   7  23         28.23         25.07        33.39 o                         
  -4   7  23         74.88         18.44        34.11 o                         
  -3   7  23         18.82         28.41        29.91 o                         
  -2   7  23         52.28         37.64        37.79 o                         
  -1   7  23        118.44         96.70        26.21 o                         
   0   7  23        319.60        324.30        30.99 o                         
   1   7  23         76.85         55.48        25.75 o                         
   2   7  23         19.50          0.66        32.73 o                         
   3   7  23         16.16         75.87        35.43 o                         
  -4   8  23          5.06        -11.04        31.95 o                         
  -3   8  23         36.33         35.99        33.49 o                         
  -2   8  23         41.57         -9.51        32.79 o                         
  -1   8  23         36.05        -10.76        26.55 o                         
   0   8  23         45.27         -3.19        22.92 o                         
   1   8  23          3.91         -4.02        23.25 o                         
   2   8  23        111.60        100.56        38.19 o                         
  -3   9  23          3.86        -23.89        35.96 o                         
  -2   9  23         32.90        -35.74        35.74 o                         
  -1   9  23        199.56        172.05        31.23 o                         
   0   9  23          9.17         23.25        31.10 o                         
  -7   0  24         65.67         78.76        36.43 o                         
  -6   0  24         48.88         71.41        36.50 o                         
  -5   0  24          9.55         12.00        29.71 o                         
  -4   0  24        199.05        130.23        33.92 o                         
  -3   0  24        114.46         99.33        35.01 o                         
  -2   0  24          0.13         32.42        27.31 o                         
  -1   0  24         71.90         61.95        26.26 o                         
   0   0  24         36.18         24.84        29.90 o                         
   1   0  24         63.91         63.97        22.08 o                         
   2   0  24        129.78        125.26        35.83 o                         
   3   0  24         10.82         56.64        35.68 o                         
   4   0  24         75.13        102.31        35.25 o                         
  -7   1  24          2.40         18.49        57.95 o                         
  -6   1  24         14.49         58.84        23.75 o                         
  -5   1  24          0.00        -13.18        21.29 o                         
  -4   1  24        119.58         99.83        27.45 o                         
  -3   1  24        184.04        186.59        24.92 o                         
  -2   1  24        251.34        234.85        25.79 o                         
  -1   1  24        228.98        223.16        18.23 o                         
   0   1  24          5.02         24.36        13.88 o                         
   1   1  24        219.78        247.95        18.77 o                         
   2   1  24         25.30         -4.39        20.35 o                         
   3   1  24          6.33         27.74        22.59 o                         
   4   1  24         13.71         37.31        24.63 o                         
  -7   2  24         80.39         41.34        43.08 o                         
  -6   2  24          0.48         -8.23        30.21 o                         
  -5   2  24          9.96          2.88        29.55 o                         
  -4   2  24         87.69         50.06        32.80 o                         
  -3   2  24        122.86        145.00        32.87 o                         
  -2   2  24          0.07          6.02        29.25 o                         
  -1   2  24          9.35         17.40        20.32 o                         
   0   2  24         33.76         47.18        21.82 o                         
   1   2  24        236.95        192.88        27.99 o                         
   2   2  24          7.95         12.22        29.23 o                         
   3   2  24        373.00        429.00        48.03 o                         
   4   2  24          7.90         55.33        37.08 o                         
  -6   3  24          1.19          2.84        30.99 o                         
  -5   3  24          9.35          4.48        32.11 o                         
  -4   3  24        132.35        101.02        36.57 o                         
  -3   3  24         14.05         36.40        29.43 o                         
  -2   3  24         17.22         15.02        27.72 o                         
  -1   3  24         31.02         50.23        21.46 o                         
   0   3  24        638.00        675.40        34.82 o                         
   1   3  24        124.21        119.67        39.04 o                         
   2   3  24         33.59         65.20        32.09 o                         
   3   3  24         26.89        -19.14        29.75 o                         
   4   3  24          0.04         27.95        32.27 o                         
  -6   4  24        101.33        119.03        39.67 o                         
  -5   4  24         54.41         39.15        33.78 o                         
  -4   4  24          8.01         -0.80        30.70 o                         
  -3   4  24          0.08        -18.39        26.26 o                         
  -2   4  24         17.34         82.95        32.08 o                         
  -1   4  24         88.19         74.84        23.94 o                         
   0   4  24        428.82        348.29        76.33 o                         
   1   4  24        184.88        134.39        26.41 o                         
   2   4  24         35.56         60.25        30.91 o                         
   3   4  24          0.10          9.68        32.32 o                         
   4   4  24         24.87        -31.93        31.93 o                         
  -6   5  24          6.70        -39.07        39.07 o                         
  -5   5  24         13.90         34.97        31.49 o                         
  -4   5  24         23.01         13.27        30.21 o                         
  -3   5  24          0.00         -7.93        34.26 o                         
  -2   5  24          1.04        -21.45        30.66 o                         
  -1   5  24        441.99        475.40        33.79 o                         
   0   5  24          9.74         33.57        20.92 o                         
   1   5  24        420.17        411.56        43.47 o                         
   2   5  24         79.50        124.31        34.53 o                         
   3   5  24          0.24         14.56        31.35 o                         
  -5   6  24          6.77        104.53        34.82 o                         
  -4   6  24          0.24        -31.76        32.26 o                         
  -3   6  24         16.44          8.71        32.85 o                         
  -2   6  24         79.82         93.38        38.83 o                         
  -1   6  24        249.01        207.08        29.06 o                         
   0   6  24        154.28        105.61        27.68 o                         
   1   6  24        136.31         85.03        41.62 o                         
   2   6  24          2.21         11.93        31.94 o                         
   3   6  24          9.24        124.85        37.80 o                         
  -4   7  24         31.18         32.85        40.05 o                         
  -3   7  24         24.00         58.79        32.26 o                         
  -2   7  24          0.96         11.19        36.23 o                         
  -1   7  24          8.90         46.20        25.35 o                         
   0   7  24         24.02         12.45        26.75 o                         
   1   7  24         20.86         61.69        25.52 o                         
   2   7  24         94.12        120.92        40.79 o                         
  -3   8  24         18.31         -6.18        32.95 o                         
  -2   8  24        127.35        153.67        41.78 o                         
  -1   8  24        188.38        185.84        29.16 o                         
   0   8  24        108.34        118.31        42.11 o                         
   1   8  24         13.54          6.42        24.82 o                         
  -6   1  25         14.04         69.92        31.08 o                         
  -5   1  25          6.48         31.80        22.56 o                         
  -4   1  25         23.08         13.55        20.75 o                         
  -3   1  25         16.43         19.35        23.12 o                         
  -2   1  25         32.96         16.92        20.75 o                         
  -1   1  25        158.57        157.02        23.95 o                         
   0   1  25          8.08         -5.48        14.48 o                         
   1   1  25         13.31         34.16        17.23 o                         
   2   1  25         30.32         35.18        46.49 o                         
   3   1  25          2.86         21.31        27.80 o                         
   4   1  25          0.16          0.18        42.49 o                         
  -6   2  25          4.64         21.82        35.05 o                         
  -5   2  25          0.95        -13.66        29.63 o                         
  -4   2  25         13.31         38.72        30.77 o                         
  -3   2  25         15.41        -26.78        26.78 o                         
  -2   2  25         35.65         87.35        31.64 o                         
  -1   2  25        223.37        260.64        38.69 o                         
   0   2  25          3.17         47.60        20.97 o                         
   1   2  25          1.98        -13.91        21.82 o                         
   2   2  25         31.07         58.74        34.69 o                         
   3   2  25        178.50         83.02        41.00 o                         
   4   2  25          2.75         61.53        36.05 o                         
  -6   3  25          0.12         61.47        33.66 o                         
  -5   3  25          4.13         -2.27        33.38 o                         
  -4   3  25          2.59          1.74        29.95 o                         
  -3   3  25         12.34         13.60        29.03 o                         
  -2   3  25          2.28         27.65        29.82 o                         
  -1   3  25          0.00         -4.20        39.94 o                         
   0   3  25          5.38         -7.32        22.81 o                         
   1   3  25        146.70        141.76        27.77 o                         
   2   3  25          2.91         40.84        30.68 o                         
   3   3  25          2.88        -10.49        33.05 o                         
   4   3  25         13.19         90.69        36.34 o                         
  -6   4  25         13.67         32.08        38.33 o                         
  -5   4  25         50.88         28.88        33.89 o                         
  -4   4  25          1.49        -28.54        28.54 o                         
  -3   4  25          1.20         15.28        32.97 o                         
  -2   4  25          6.10        -20.56        32.69 o                         
  -1   4  25        144.21        136.72        47.74 o                         
   0   4  25        196.25        155.11        25.63 o                         
   1   4  25         36.41         44.26        23.85 o                         
   2   4  25          2.74         16.48        35.46 o                         
   3   4  25          2.31         -5.29        33.00 o                         
  -5   5  25         22.10        -10.51        31.67 o                         
  -4   5  25          0.00         20.74        32.06 o                         
  -3   5  25          7.60         31.54        33.03 o                         
  -2   5  25         28.56          8.71        33.76 o                         
  -1   5  25        252.05        314.99        30.23 o                         
   0   5  25        212.22        212.92        27.72 o                         
   1   5  25        191.12        130.29        26.26 o                         
   2   5  25          9.83         34.49        32.19 o                         
   3   5  25         50.59         46.41        43.80 o                         
  -5   6  25         20.79         84.73        36.13 o                         
  -4   6  25          4.02         33.45        36.34 o                         
  -3   6  25          1.96         20.89        31.82 o                         
  -2   6  25         86.72        108.28        39.02 o                         
  -1   6  25         40.86         -9.66        21.85 o                         
   0   6  25          0.12          0.11        20.94 o                         
   1   6  25        214.06        199.11        34.70 o                         
   2   6  25          5.16          0.36        40.21 o                         
  -4   7  25          1.46         -7.58        32.78 o                         
  -3   7  25         76.01         50.46        35.07 o                         
  -2   7  25        117.26        158.78        40.89 o                         
  -1   7  25          3.63         -0.49        23.65 o                         
   0   7  25         47.93         55.80        24.57 o                         
   1   7  25          0.00        -11.20        30.47 o                         
  -2   8  25          4.61        -30.62        31.26 o                         
  -1   8  25          2.34        -24.40        24.40 o                         
   0   8  25         17.17        -10.10        27.59 o                         
  -6   0  26         15.47        -10.30        32.18 o                         
  -5   0  26          0.08          8.69        31.22 o                         
  -4   0  26          6.82        -20.83        31.65 o                         
  -3   0  26          7.15          4.40        29.03 o                         
  -2   0  26         83.33         94.77        35.95 o                         
  -1   0  26         48.52         51.79        24.52 o                         
   0   0  26        100.20        112.18        25.42 o                         
   1   0  26         15.05         53.17        22.42 o                         
   2   0  26        711.77        747.36        56.18 o                         
   3   0  26          5.07         43.32        33.03 o                         
  -6   1  26         15.51         20.25        23.11 o                         
  -5   1  26         23.29         37.02        24.63 o                         
  -4   1  26          0.08         34.69        31.20 o                         
  -3   1  26         34.88         10.63        26.40 o                         
  -2   1  26        173.07        175.41        69.21 o                         
  -1   1  26        284.20        281.78        20.76 o                         
   0   1  26         53.19         86.06        22.18 o                         
   1   1  26         37.80         33.67        15.44 o                         
   2   1  26         17.33         -1.95        21.69 o                         
   3   1  26         22.85         -7.11        24.03 o                         
  -6   2  26         46.18         26.66        33.65 o                         
  -5   2  26          1.66        -30.10        30.10 o                         
  -4   2  26         16.92         14.57        29.95 o                         
  -3   2  26         27.10         25.20        29.22 o                         
  -2   2  26         20.11         -7.11        28.05 o                         
  -1   2  26        387.28        379.42        39.26 o                         
   0   2  26         15.18          8.61        21.38 o                         
   1   2  26        156.24        173.80        27.81 o                         
   2   2  26         35.02         37.69        32.18 o                         
   3   2  26          7.88        -34.67        34.67 o                         
  -5   3  26         11.66         81.92        34.11 o                         
  -4   3  26          6.56         -3.80        30.03 o                         
  -3   3  26          1.35         26.53        31.87 o                         
  -2   3  26         61.32        149.75        38.72 o                         
  -1   3  26         28.60         60.40        23.06 o                         
   0   3  26         26.43         43.82        38.07 o                         
   1   3  26         86.04         82.75        54.81 o                         
   2   3  26         43.31         56.58        33.51 o                         
   3   3  26         32.49          3.64        36.35 o                         
  -5   4  26          5.71         26.33        36.11 o                         
  -4   4  26         22.68         31.87        33.87 o                         
  -3   4  26          1.56        -29.82        29.82 o                         
  -2   4  26         27.01          5.54        33.51 o                         
  -1   4  26        160.91        133.15        26.23 o                         
   0   4  26        143.60        157.75        25.70 o                         
   1   4  26         23.46         20.78        22.60 o                         
   2   4  26         10.02         22.21        29.63 o                         
   3   4  26         17.20        -21.49        32.42 o                         
  -5   5  26         44.18         61.88        34.25 o                         
  -4   5  26          6.46         42.47        34.05 o                         
  -3   5  26          0.12         -5.02        29.66 o                         
  -2   5  26         33.90         60.96        36.19 o                         
  -1   5  26        522.00        546.95        75.39 o                         
   0   5  26         34.63         73.13        25.21 o                         
   1   5  26        136.13        164.22        72.44 o                         
   2   5  26          9.14        -16.05        30.14 o                         
  -4   6  26         17.22         99.04        34.91 o                         
  -3   6  26          1.82         21.04        32.22 o                         
  -2   6  26          0.00        -37.59        37.59 o                         
  -1   6  26         72.44         12.31        28.41 o                         
   0   6  26        130.06         98.43        40.35 o                         
   1   6  26         32.89         44.78        25.18 o                         
  -2   7  26          2.60          4.77        34.77 o                         
  -1   7  26         28.34         24.08        24.56 o                         
   0   7  26         66.67        113.05        27.95 o                         
  -5   1  27          8.61         44.00        34.19 o                         
  -4   1  27         74.13         80.38        25.43 o                         
  -3   1  27         27.12         64.47        24.64 o                         
  -2   1  27          1.92         11.81        21.51 o                         
  -1   1  27         52.88         32.28        18.43 o                         
   0   1  27          3.49          9.29        15.52 o                         
   1   1  27          3.31        -15.89        15.89 o                         
   2   1  27          9.29         23.71        22.40 o                         
   3   1  27         49.04          7.86        48.84 o                         
  -5   2  27         13.45         22.73        32.60 o                         
  -4   2  27         63.50        -10.33        31.08 o                         
  -3   2  27         38.58         23.33        33.42 o                         
  -2   2  27          7.58         71.37        33.22 o                         
  -1   2  27        126.37         99.11        37.29 o                         
   0   2  27         25.76         27.01        23.12 o                         
   1   2  27        188.90        198.31        40.53 o                         
   2   2  27         85.94         53.72        38.84 o                         
   3   2  27         30.89         92.02        36.75 o                         
  -5   3  27          2.49        -44.33        44.33 o                         
  -4   3  27          2.05         -7.17        34.81 o                         
  -3   3  27          3.59         40.15        32.76 o                         
  -2   3  27         18.39         74.78        32.46 o                         
  -1   3  27        166.41        178.63        35.23 o                         
   0   3  27        136.99        185.05        48.78 o                         
   1   3  27        218.86        236.03        57.91 o                         
   2   3  27          2.66         20.62        33.51 o                         
  -4   4  27          2.28         -7.99        32.81 o                         
  -3   4  27          0.32         54.85        34.66 o                         
  -2   4  27         44.09        -26.09        35.39 o                         
  -1   4  27         27.94         33.84        23.82 o                         
   0   4  27        211.91        161.59        29.00 o                         
   1   4  27        120.74        167.27        27.20 o                         
   2   4  27          8.22         -4.62        32.63 o                         
  -4   5  27          4.83        -41.07        41.07 o                         
  -3   5  27         17.37         20.74        35.12 o                         
  -2   5  27         29.24          5.44        33.58 o                         
  -1   5  27        411.82        567.55        85.56 o                         
   0   5  27         74.29         67.53        50.69 o                         
   1   5  27         26.13          1.56        26.59 o                         
  -3   6  27         42.21          9.53        33.68 o                         
  -2   6  27         37.90        125.01        39.43 o                         
  -1   6  27         20.96         11.74        25.77 o                         
   0   6  27         18.53          6.26        25.12 o                         
  -5   0  28         53.55        -18.29        34.76 o                         
  -4   0  28         23.55        -16.83        32.06 o                         
  -3   0  28         83.12         56.78        33.09 o                         
  -2   0  28         46.09         41.82        33.11 o                         
  -1   0  28          1.33         -0.43        40.84 o                         
   0   0  28         20.73         72.38        24.70 o                         
   1   0  28         47.81         42.02        24.03 o                         
   2   0  28         86.56        149.93        37.93 o                         
  -5   1  28          0.37         17.67        22.55 o                         
  -4   1  28          0.63         41.93        23.05 o                         
  -3   1  28          0.99        -10.80        21.49 o                         
  -2   1  28         34.21         28.79        22.30 o                         
  -1   1  28         41.08         35.31        16.90 o                         
   0   1  28          1.05          4.10        15.74 o                         
   1   1  28        245.13        249.67        26.18 o                         
   2   1  28         31.31         36.19        24.91 o                         
  -5   2  28         14.99          1.27        37.26 o                         
  -4   2  28          0.00         -3.97        30.59 o                         
  -3   2  28          6.47        -14.21        35.77 o                         
  -2   2  28          2.38          2.34        31.43 o                         
  -1   2  28          8.28          0.51        27.03 o                         
   0   2  28         41.65         61.91        24.13 o                         
   1   2  28        257.83        161.83        40.73 o                         
   2   2  28          1.27          7.20        32.33 o                         
  -4   3  28          2.76         50.68        35.84 o                         
  -3   3  28          8.96        100.59        34.45 o                         
  -2   3  28          1.16         -6.53        33.44 o                         
  -1   3  28        172.77        126.74        29.26 o                         
   0   3  28         11.93          3.10        22.41 o                         
   1   3  28          1.03         37.81        23.30 o                         
   2   3  28         30.39         48.48        35.92 o                         
  -4   4  28          6.20         -3.33        34.26 o                         
  -3   4  28          2.75         -8.22        33.87 o                         
  -2   4  28          6.61         34.14        34.69 o                         
  -1   4  28         62.47         61.21        46.34 o                         
   0   4  28         43.55        -17.68        23.52 o                         
   1   4  28         17.37         24.18        40.21 o                         
  -3   5  28          5.30         41.96        33.52 o                         
  -2   5  28         14.85         29.85        37.35 o                         
  -1   5  28        163.79        154.39        58.11 o                         
   0   5  28         16.26         27.19        31.54 o                         
  -4   1  29         37.57         65.66        37.33 o                         
  -3   1  29          2.51        -13.64        41.19 o                         
  -2   1  29         52.75         34.61        24.65 o                         
  -1   1  29         70.35         53.49        18.01 o                         
   0   1  29          8.22         23.68        16.41 o                         
   1   1  29         42.97         52.90        18.24 o                         
  -4   2  29          3.30        -22.09        34.09 o                         
  -3   2  29         79.48        101.54        36.48 o                         
  -2   2  29          0.71         28.97        37.86 o                         
  -1   2  29        163.19        172.68        28.40 o                         
   0   2  29          0.39         -1.66       103.73 o                         
   1   2  29         28.05        -16.29        26.22 o                         
  -3   3  29          3.15         40.58        34.17 o                         
  -2   3  29         92.76         99.60        36.48 o                         
  -1   3  29        160.95        210.88        56.99 o                         
   0   3  29         56.59        104.71        29.44 o                         
   1   3  29          3.57         -0.71        24.73 o                         
  -2   4  29         87.71         63.93        37.73 o                         
  -1   4  29        170.78        147.30        42.17 o                         
   0   4  29        154.17        195.86        39.21 o                         
  -3   0  30         76.17         62.54        37.22 o                         
  -2   0  30          6.32         19.67        31.84 o                         
  -1   0  30          6.98        -18.50        37.52 o                         
   0   0  30         28.90        -14.02        23.27 o                         
  -3   1  30         55.81         64.52        48.05 o                         
  -2   1  30          5.63          9.04        23.85 o                         
  -1   1  30          8.13         -1.96        16.71 o                         
   0   1  30         11.42         25.58        17.78 o                         
  -2   2  30         23.65        -33.74        33.74 o                         
  -1   2  30         70.40         88.65        27.00 o                         
   0   2  30          0.79         21.09        24.38 o                         
                                                                                
